# Supplementary material for: Crystal structure of trans-di­aqua­(3,10-dimethyl-1,3,5,8,10,12-hexa­aza­cyclo­tetra­deca­ne)copper(II) pamoate
Source: Acta Crystallogr E Crystallogr Commun. 2019 Apr 2;75(Pt 5):533–6. doi: 10.1107/S2056989019003852 (PMC6505617; doi:10.1107/S2056989019003852)
Supplement: Supplementary file 1 [file e-75-00533-sup1.cif]

##############################################################################
#                                                                            #
# This CIF contains the data in a paper accepted for publication in          #
# Acta Crystallographica Section E. It conforms to the requirements of       #
# Notes for Authors for Acta Crystallographica Section E, and has been       #
# peer reviewed under the auspices of the IUCr Commission on Journals.       #
#                                                                            #
# Full details of the Crystallographic Information File format               #
# are given in the paper "The Crystallographic Information File (CIF):       #
# a New Standard Archive File for Crystallography" by S. R. Hall, F. H.      #
# Allen and I. D. Brown [Acta Cryst. (1991), A47, 655-685].                  #
#                                                                            #
# The current version of the core CIF dictionary is obtainable from          #
# ftp://ftp.iucr.org/pub/cif_core.dic.                                       #
#                                                                            #
# Software is freely available for graphical display of the structure(s)     #
# in this CIF. For information consult the CIF software page                 #
# http://www.iucr.org/resources/cif/software.                                #
#                                                                            #
# This file may be used for bona fide research purposes within the           #
# scientific community so long as proper attribution is given to the journal # 
# article from which it was obtained.                                        #
#                                                                            #
##############################################################################
data_I
_database_code_depnum_ccdc_archive 'CCDC 1904400'
_audit_creation_method     SHELXL-2014
_journal_date_recd_electronic     2019-03-18
_journal_date_accepted     2019-03-20
_journal_name_full     'Acta Crystallographica, Section E'
_journal_year     2019
_journal_volume     75
_journal_issue      5
_journal_page_first     533
_journal_page_last     536
_journal_paper_category     GM
_journal_paper_doi     10.1107/S2056989019003852
_journal_coeditor_code     HB7810
_publ_contact_author_name     'Yaroslaw D. Lampeka'
_publ_contact_author_address
;
L.V.Pisarzhevskii Institute of Physical Chemistry of the National Academy of
Sciences of Ukraine, Prospekt Nauki 31, Kiev 03028, Ukraine
;
_publ_contact_author_email     lampeka@adamant.net
_publ_contact_author_fax     '+38 044 525 25 70'
_publ_contact_author_phone     '+38 044 525 65 40'
_publ_section_title
;\
Crystal structure of
<i>trans</i>-diaqua(3,10-dimethyl-1,3,5,8,10,12-hexaazacyclotetradecane)\
copper(II) pamoate
;
loop_
    _publ_author_name
    _publ_author_footnote
    _publ_author_address
    'Tsymbal, Liudmyla V.' .
;
L.V. Pisarzhevskii Institute of Physical Chemistry of the National Academy \
of Sciences of Ukraine, Prospekt Nauki 31, Kiev 03028, Ukraine
;
    'Andriichuk, Irina L.' .
;
L.V. Pisarzhevskii Institute of Physical Chemistry of the National Academy \
of Sciences of Ukraine, Prospekt Nauki 31, Kiev 03028, Ukraine
;
    'Arion, Vladimir B.' .
;
Institute of Inorganic Chemistry of the University of Vienna, Wahringer Str. 42,
1090 Vienna,
Austria
;
    'Lampeka, Yaroslaw D.' .
;
L.V. Pisarzhevskii Institute of Physical Chemistry of the National Academy \
of Sciences of Ukraine, Prospekt Nauki 31, Kiev 03028, Ukraine
;
_publ_section_synopsis
;
The complex cation of the title compound has a six-coordinate
tetragonal--bipyramidal structure with four N atoms of the azamacrocyclic
ligand in the equatorial plane and two O atom of the water molecules in the
axial positions. In the crystal, the carboxylic groups of the non-coordinated
dianion of pamoic acid accept N---H...O and O---H...O hydrogen bonds, forming
sheets of ions lying parallel to the (1\=11) plane.
;
_chemical_name_systematic
;\
<i>trans</i>-Diaqua(3,10-dimethyl-1,3,5,8,10,12-hexaazacyclotetradecane-\
\k^4^<i>N</i>^1^,<i>N</i>^5^,<i>N</i>^8^,<i>N</i>^12^)copper(II)
4,4'-methylenebis(3-hydroxynaphthalene-2-carboxylate)
;
_chemical_name_common     ?
_chemical_formula_moiety     'C10 H30 Cu N6 O2 2+, C23 H14 O6 2-'
_chemical_formula_sum     'C33 H44 Cu N6 O8'
_chemical_formula_iupac     '[Cu (C10 H26 N6) (H2 O1)2] C23 H14 O6'
_chemical_formula_weight     716.28
_chemical_melting_point     ?
_space_group_crystal_system     triclinic
_space_group_name_H-M_alt     'P -1'
_space_group_name_Hall     '-P 1'
loop_
    _space_group_symop_operation_xyz
    'x, y, z'
    '-x, -y, -z'
_cell_length_a     9.8877(6)
_cell_length_b     12.1406(7)
_cell_length_c     14.5760(9)
_cell_angle_alpha     71.594(3)
_cell_angle_beta     81.128(3)
_cell_angle_gamma     88.249(3)
_cell_volume     1640.06(17)
_cell_formula_units_Z     2
_cell_measurement_reflns_used     8230
_cell_measurement_theta_min     2.370
_cell_measurement_theta_max     25.642
_cell_measurement_temperature     100(2)
_exptl_crystal_description     block
_exptl_crystal_colour     pink
_exptl_crystal_size_max     0.200
_exptl_crystal_size_mid     0.180
_exptl_crystal_size_min     0.120
_exptl_crystal_density_diffrn     1.450
_exptl_crystal_density_meas     ?
_exptl_crystal_density_method     ?
_exptl_crystal_F_000     754
_exptl_absorpt_coefficient_mu     0.727
_exptl_absorpt_correction_type     multi-scan
_exptl_absorpt_process_details
;
(SADABS; Bruker, 2007)
;
_exptl_absorpt_correction_T_min     0.8682
_exptl_absorpt_correction_T_max     0.9178
_exptl_special_details     ?
_diffrn_ambient_temperature     100(2)
_diffrn_source     'fine-focus sealed tube'
_diffrn_radiation_type     MoK\a
_diffrn_radiation_wavelength     0.71073
_diffrn_measurement_device_type     'Bruker APEXII CCD'
_diffrn_measurement_method     '\f and \w scans'
_diffrn_detector_area_resol_mean     ?
_diffrn_reflns_number     52866
_diffrn_reflns_av_R_equivalents     0.0799
_diffrn_reflns_av_unetI/netI     0.0594
_diffrn_reflns_theta_min     1.920
_diffrn_reflns_theta_max     25.999
_diffrn_reflns_theta_full     25.242
_diffrn_measured_fraction_theta_max     0.995
_diffrn_measured_fraction_theta_full     0.996
_diffrn_reflns_limit_h_min     -12
_diffrn_reflns_limit_h_max     12
_diffrn_reflns_limit_k_min     -14
_diffrn_reflns_limit_k_max     14
_diffrn_reflns_limit_l_min     -17
_diffrn_reflns_limit_l_max     17
_refine_special_details     ?
_reflns_number_total     6401
_reflns_number_gt     4540
_reflns_threshold_expression     'I > 2\s(I)'
_refine_ls_structure_factor_coef     Fsqd
_refine_ls_matrix_type     full
_refine_ls_R_factor_all     0.0733
_refine_ls_R_factor_gt     0.0397
_refine_ls_wR_factor_gt     0.0822
_refine_ls_wR_factor_ref     0.0896
_refine_ls_goodness_of_fit_ref     1.030
_refine_ls_restrained_S_all     1.030
_refine_ls_number_reflns     6401
_refine_ls_number_parameters     438
_refine_ls_number_restraints     6
_refine_ls_hydrogen_treatment     constr
_refine_ls_weighting_scheme     calc
_refine_ls_weighting_details
              'w=1/[\s^2^(Fo^2^)+(0.0378P)^2^+0.6293P] where P=(Fo^2^+2Fc^2^)/3'
_atom_sites_solution_hydrogens     mixed
_atom_sites_solution_primary     ?
_atom_sites_solution_secondary     ?
_refine_ls_shift/su_max     0.000
_refine_ls_shift/su_mean     0.000
_refine_diff_density_max     0.335
_refine_diff_density_min     -0.390
_refine_ls_extinction_method     none
_refine_ls_extinction_coef     .
loop_
    _atom_type_symbol
    _atom_type_description
    _atom_type_scat_dispersion_real
    _atom_type_scat_dispersion_imag
    _atom_type_scat_source
    'C' 'C' 0.0033 0.0016
                         'International Tables Vol C Tables 4.2.6.8 and 6.1.1.4'
    'H' 'H' 0.0000 0.0000
                         'International Tables Vol C Tables 4.2.6.8 and 6.1.1.4'
    'N' 'N' 0.0061 0.0033
                         'International Tables Vol C Tables 4.2.6.8 and 6.1.1.4'
    'Cu' 'Cu' 0.3201 1.2651
                         'International Tables Vol C Tables 4.2.6.8 and 6.1.1.4'
    'O' 'O' 0.0106 0.0060
                         'International Tables Vol C Tables 4.2.6.8 and 6.1.1.4'
_computing_data_collection
;
APEX2 (Bruker, 2007)
;
_computing_cell_refinement
;
SAINT (Bruker, 2007)
;
_computing_data_reduction
;
SAINT (Bruker, 2007)
;
_computing_structure_solution
;
SHELXS2014 (Sheldrick, 2015a)
;
_computing_structure_refinement
;
SHELXL2014 (Sheldrick, 2015b)
;
_computing_molecular_graphics
;
Mercury (Macrae <i>et al.</i>,  2008)
;
_computing_publication_material
;
publCIF (Westrip, 2010)
;
loop_
    _atom_site_type_symbol
    _atom_site_label
    _atom_site_fract_x
    _atom_site_fract_y
    _atom_site_fract_z
    _atom_site_U_iso_or_equiv
    _atom_site_adp_type
    _atom_site_calc_flag
    _atom_site_occupancy
    _atom_site_disorder_assembly
    _atom_site_disorder_group
    Cu Cu1 1.0000 0.5000 0.5000 0.01499(12) Uani d 1 . .
    Cu Cu2 0.5000 0.5000 0.0000 0.01582(12) Uani d 1 . .
    N N1 0.8280(2) 0.58002(17) 0.45737(15) 0.0199(5) Uani d 1 . .
    H H1 0.8412 0.6050 0.3843 0.024 Uiso calc 1 . .
    N N2 0.7064(2) 0.40151(18) 0.47031(15) 0.0239(5) Uani d 1 . .
    N N3 0.9443(2) 0.34915(17) 0.48721(14) 0.0194(5) Uani d 1 . .
    H H3 0.9644 0.3562 0.4162 0.023 Uiso calc 1 . .
    C C4 0.8207(3) 0.6863(2) 0.48671(19) 0.0223(6) Uani d 1 . .
    H H4A 0.7880 0.6669 0.5578 0.027 Uiso calc 1 . .
    H H4B 0.7566 0.7417 0.4510 0.027 Uiso calc 1 . .
    C C1 0.6994(3) 0.5083(2) 0.49364(19) 0.0239(6) Uani d 1 . .
    H H1A 0.6785 0.4901 0.5656 0.029 Uiso calc 1 . .
    H H1B 0.6232 0.5545 0.4650 0.029 Uiso calc 1 . .
    C C2 0.7977(3) 0.3164(2) 0.52012(19) 0.0235(6) Uani d 1 . .
    H H2A 0.7810 0.2416 0.5096 0.028 Uiso calc 1 . .
    H H2B 0.7761 0.3046 0.5912 0.028 Uiso calc 1 . .
    C C3 1.0361(3) 0.2604(2) 0.53813(19) 0.0224(6) Uani d 1 . .
    H H3A 1.0350 0.1910 0.5164 0.027 Uiso calc 1 . .
    H H3B 1.0057 0.2365 0.6097 0.027 Uiso calc 1 . .
    C C5 0.7162(3) 0.4154(2) 0.3666(2) 0.0332(7) Uani d 1 . .
    H H5A 0.7205 0.3388 0.3573 0.050 Uiso calc 1 . .
    H H5B 0.6356 0.4560 0.3418 0.050 Uiso calc 1 . .
    H H5C 0.7991 0.4607 0.3309 0.050 Uiso calc 1 . .
    N N6 0.5743(2) 0.35155(17) 0.08194(14) 0.0190(5) Uani d 1 . .
    H H6 0.6453 0.3239 0.0379 0.023 Uiso calc 1 . .
    N N4 0.6263(2) 0.58227(17) 0.05243(14) 0.0169(5) Uani d 1 . .
    H H4 0.5701 0.6038 0.1072 0.020 Uiso calc 1 . .
    N N5 0.5995(2) 0.77617(18) -0.06320(15) 0.0234(5) Uani d 1 . .
    C C7 0.4716(3) 0.2553(2) 0.13005(19) 0.0244(6) Uani d 1 . .
    H H7A 0.5187 0.1862 0.1671 0.029 Uiso calc 1 . .
    H H7B 0.4038 0.2788 0.1776 0.029 Uiso calc 1 . .
    C C8 0.6454(3) 0.3839(2) 0.15230(18) 0.0229(6) Uani d 1 . .
    H H8A 0.7082 0.3217 0.1807 0.028 Uiso calc 1 . .
    H H8B 0.5780 0.3952 0.2061 0.028 Uiso calc 1 . .
    C C9 0.7253(3) 0.4959(2) 0.09671(19) 0.0222(6) Uani d 1 . .
    H H9A 0.7709 0.5232 0.1418 0.027 Uiso calc 1 . .
    H H9B 0.7963 0.4836 0.0452 0.027 Uiso calc 1 . .
    C C6 0.6926(3) 0.6918(2) -0.01746(19) 0.0223(6) Uani d 1 . .
    H H6A 0.7471 0.7270 0.0181 0.027 Uiso calc 1 . .
    H H6B 0.7568 0.6723 -0.0690 0.027 Uiso calc 1 . .
    C C10 0.5140(3) 0.8320(2) -0.0004(2) 0.0290(7) Uani d 1 . .
    H H10A 0.4544 0.8878 -0.0391 0.043 Uiso calc 1 . .
    H H10B 0.4577 0.7730 0.0525 0.043 Uiso calc 1 . .
    H H10C 0.5724 0.8727 0.0276 0.043 Uiso calc 1 . .
    C C11 0.4511(3) -0.3050(2) 0.24922(17) 0.0210(6) Uani d 1 . .
    C C12 0.4904(3) -0.1995(2) 0.27246(17) 0.0169(6) Uani d 1 . .
    C C13 0.6302(3) -0.1758(2) 0.27572(17) 0.0188(6) Uani d 1 . .
    C C14 0.6685(3) -0.0783(2) 0.29585(17) 0.0181(6) Uani d 1 . .
    C C15 0.5639(3) -0.0083(2) 0.32585(17) 0.0191(6) Uani d 1 . .
    C C16 0.5905(3) 0.0822(2) 0.36370(18) 0.0250(6) Uani d 1 . .
    H H16 0.6820 0.0984 0.3687 0.030 Uiso calc 1 . .
    C C17 0.4868(3) 0.1461(2) 0.3929(2) 0.0327(7) Uani d 1 . .
    H H17 0.5068 0.2043 0.4199 0.039 Uiso calc 1 . .
    C C18 0.3508(3) 0.1271(2) 0.3835(2) 0.0346(7) Uani d 1 . .
    H H18 0.2799 0.1739 0.4022 0.041 Uiso calc 1 . .
    C C19 0.3211(3) 0.0418(2) 0.34780(19) 0.0275(7) Uani d 1 . .
    H H19 0.2292 0.0299 0.3409 0.033 Uiso calc 1 . .
    C C20 0.4247(3) -0.0295(2) 0.32067(17) 0.0200(6) Uani d 1 . .
    C C21 0.3934(3) -0.1235(2) 0.29063(17) 0.0187(6) Uani d 1 . .
    H H21 0.3018 -0.1346 0.2827 0.022 Uiso calc 1 . .
    C C22 1.0315(3) 0.3478(3) 0.2154(2) 0.0297(7) Uani d 1 . .
    C C23 0.9735(2) 0.2584(2) 0.17946(19) 0.0199(6) Uani d 1 . .
    C C24 0.9275(3) 0.1467(2) 0.24487(18) 0.0216(6) Uani d 1 . .
    C C25 0.8696(2) 0.0657(2) 0.21366(17) 0.0178(6) Uani d 1 . .
    C C26 0.8648(2) 0.0906(2) 0.11176(18) 0.0168(5) Uani d 1 . .
    C C27 0.8225(2) 0.0078(2) 0.07126(18) 0.0203(6) Uani d 1 . .
    H H27 0.7934 -0.0675 0.1132 0.024 Uiso calc 1 . .
    C C28 0.8227(3) 0.0346(2) -0.02714(19) 0.0250(6) Uani d 1 . .
    H H28 0.7950 -0.0227 -0.0526 0.030 Uiso calc 1 . .
    C C29 0.8634(3) 0.1459(2) -0.09125(19) 0.0285(7) Uani d 1 . .
    H H29 0.8607 0.1640 -0.1593 0.034 Uiso calc 1 . .
    C C30 0.9069(3) 0.2277(2) -0.05578(19) 0.0253(6) Uani d 1 . .
    H H30 0.9349 0.3025 -0.0995 0.030 Uiso calc 1 . .
    C C31 0.9107(2) 0.2024(2) 0.04560(18) 0.0189(6) Uani d 1 . .
    C C32 0.9621(2) 0.2839(2) 0.08278(19) 0.0203(6) Uani d 1 . .
    H H32 0.9897 0.3589 0.0393 0.024 Uiso calc 1 . .
    C C33 0.8189(3) -0.0505(2) 0.28762(18) 0.0208(6) Uani d 1 . .
    H H33A 0.8729 -0.1128 0.2698 0.025 Uiso calc 1 . .
    H H33B 0.8376 -0.0519 0.3528 0.025 Uiso calc 1 . .
    O O1 0.32781(19) -0.32344(15) 0.24857(13) 0.0262(4) Uani d 1 . .
    O O2 0.54697(19) -0.37048(15) 0.23045(13) 0.0253(4) Uani d 1 . .
    O O3 0.72922(18) -0.25007(14) 0.25674(13) 0.0242(4) Uani d 1 . .
    H H3C 0.6944 -0.3007 0.2389 0.036 Uiso calc 1 . .
    O O4 1.06005(19) 0.44690(16) 0.15717(16) 0.0377(5) Uani d 1 . .
    O O5 1.0477(2) 0.31618(19) 0.30534(15) 0.0416(6) Uani d 1 . .
    O O6 0.9387(2) 0.11959(17) 0.34181(13) 0.0319(5) Uani d 1 . .
    H H6C 0.9751 0.1758 0.3514 0.048 Uiso calc 1 . .
    O O1W 1.07942(19) 0.56232(16) 0.31930(13) 0.0303(5) Uani d 1 . .
    H H1WA 1.1574 0.5988 0.2985 0.045 Uiso d 1 . .
    H H1WB 1.0603 0.5205 0.2849 0.045 Uiso d 1 . .
    O O2W 0.32694(18) 0.51823(16) 0.13556(13) 0.0289(5) Uani d 1 . .
    H H2WA 0.3381 0.5611 0.1708 0.043 Uiso d 1 . .
    H H2WB 0.2426 0.4986 0.1394 0.043 Uiso d 1 . .
loop_
    _atom_site_aniso_label
    _atom_site_aniso_U_11
    _atom_site_aniso_U_22
    _atom_site_aniso_U_33
    _atom_site_aniso_U_12
    _atom_site_aniso_U_13
    _atom_site_aniso_U_23
    Cu1 0.0177(2) 0.0117(2) 0.0152(2) -0.00018(18) -0.00184(18) -0.00397(17)
    Cu2 0.0159(2) 0.0148(2) 0.0163(2) -0.00108(18) -0.00325(18) -0.00389(18)
    N1 0.0235(12) 0.0179(11) 0.0181(11) -0.0009(9) -0.0016(9) -0.0062(9)
    N2 0.0277(13) 0.0216(12) 0.0224(12) -0.0033(10) -0.0082(10) -0.0044(10)
    N3 0.0248(12) 0.0166(11) 0.0157(10) 0.0005(9) -0.0033(9) -0.0036(9)
    C4 0.0272(15) 0.0188(14) 0.0218(14) 0.0048(11) -0.0041(12) -0.0075(11)
    C1 0.0198(15) 0.0239(15) 0.0252(14) 0.0004(11) -0.0018(11) -0.0043(12)
    C2 0.0266(16) 0.0189(14) 0.0235(14) -0.0052(12) -0.0056(12) -0.0030(12)
    C3 0.0297(16) 0.0142(13) 0.0221(14) 0.0029(11) -0.0045(12) -0.0040(11)
    C5 0.0401(18) 0.0313(16) 0.0332(16) -0.0010(14) -0.0185(14) -0.0109(13)
    N6 0.0192(12) 0.0179(11) 0.0183(11) 0.0017(9) -0.0026(9) -0.0038(9)
    N4 0.0126(11) 0.0189(11) 0.0190(11) 0.0020(9) -0.0014(9) -0.0065(9)
    N5 0.0256(13) 0.0190(12) 0.0239(12) -0.0029(10) 0.0006(10) -0.0061(10)
    C7 0.0265(16) 0.0194(14) 0.0215(14) -0.0014(12) 0.0010(12) -0.0003(11)
    C8 0.0223(15) 0.0265(15) 0.0206(13) 0.0054(12) -0.0069(11) -0.0068(12)
    C9 0.0177(14) 0.0282(15) 0.0240(14) 0.0044(12) -0.0077(11) -0.0111(12)
    C6 0.0169(15) 0.0235(15) 0.0260(14) -0.0055(12) 0.0035(12) -0.0100(12)
    C10 0.0319(17) 0.0210(15) 0.0339(16) 0.0007(12) -0.0008(13) -0.0106(13)
    C11 0.0306(17) 0.0190(14) 0.0108(12) -0.0038(13) -0.0002(11) -0.0021(11)
    C12 0.0226(15) 0.0136(13) 0.0131(12) -0.0037(11) 0.0000(10) -0.0030(10)
    C13 0.0231(15) 0.0154(13) 0.0154(13) 0.0013(11) 0.0009(11) -0.0035(11)
    C14 0.0234(15) 0.0148(13) 0.0126(12) -0.0040(11) -0.0018(11) 0.0004(10)
    C15 0.0287(16) 0.0134(13) 0.0112(12) -0.0029(11) 0.0016(11) -0.0002(10)
    C16 0.0308(16) 0.0223(14) 0.0195(14) -0.0076(12) 0.0022(12) -0.0050(12)
    C17 0.050(2) 0.0204(15) 0.0275(15) -0.0080(14) 0.0092(14) -0.0135(13)
    C18 0.0360(19) 0.0261(16) 0.0377(17) 0.0003(14) 0.0134(14) -0.0137(14)
    C19 0.0242(16) 0.0229(15) 0.0311(15) -0.0015(12) 0.0072(12) -0.0076(13)
    C20 0.0250(15) 0.0139(13) 0.0169(13) -0.0004(11) 0.0029(11) -0.0016(11)
    C21 0.0182(14) 0.0167(13) 0.0175(13) -0.0047(11) -0.0009(11) -0.0007(11)
    C22 0.0136(15) 0.0359(18) 0.048(2) -0.0057(13) 0.0084(13) -0.0299(16)
    C23 0.0114(13) 0.0225(14) 0.0286(15) -0.0029(11) 0.0009(11) -0.0135(12)
    C24 0.0182(14) 0.0287(15) 0.0205(13) -0.0029(12) -0.0017(11) -0.0118(12)
    C25 0.0153(14) 0.0188(13) 0.0193(13) -0.0010(11) -0.0021(11) -0.0061(11)
    C26 0.0112(13) 0.0169(13) 0.0228(13) 0.0003(10) -0.0025(10) -0.0072(11)
    C27 0.0176(14) 0.0205(14) 0.0233(14) -0.0017(11) -0.0018(11) -0.0080(11)
    C28 0.0206(15) 0.0325(16) 0.0267(15) -0.0009(12) -0.0049(12) -0.0151(13)
    C29 0.0248(16) 0.0410(18) 0.0190(14) 0.0022(13) -0.0064(12) -0.0073(13)
    C30 0.0190(15) 0.0272(15) 0.0234(14) 0.0004(12) -0.0025(12) 0.0003(12)
    C31 0.0135(13) 0.0205(14) 0.0211(13) 0.0040(11) -0.0024(11) -0.0047(11)
    C32 0.0110(13) 0.0167(13) 0.0317(15) 0.0002(10) 0.0000(11) -0.0070(12)
    C33 0.0237(15) 0.0168(13) 0.0206(13) -0.0015(11) -0.0072(11) -0.0020(11)
    O1 0.0259(11) 0.0282(10) 0.0274(10) -0.0085(8) -0.0012(8) -0.0133(8)
    O2 0.0339(11) 0.0203(10) 0.0270(10) 0.0040(9) -0.0069(9) -0.0139(8)
    O3 0.0240(10) 0.0182(10) 0.0325(11) 0.0020(8) -0.0035(8) -0.0116(8)
    O4 0.0215(11) 0.0226(11) 0.0751(15) -0.0041(9) -0.0059(10) -0.0245(11)
    O5 0.0363(13) 0.0581(15) 0.0435(13) -0.0177(11) 0.0053(10) -0.0381(12)
    O6 0.0359(12) 0.0423(12) 0.0222(10) -0.0133(10) -0.0075(9) -0.0143(9)
    O1W 0.0328(11) 0.0330(11) 0.0267(10) -0.0130(9) 0.0071(9) -0.0159(9)
    O2W 0.0228(10) 0.0384(11) 0.0321(11) -0.0106(9) 0.0054(8) -0.0237(9)
_geom_special_details
;
 All esds (except the esd in the dihedral angle between two l.s. planes)
 are estimated using the full covariance matrix.  The cell esds are taken
 into account individually in the estimation of esds in distances, angles
 and torsion angles; correlations between esds in cell parameters are only
 used when they are defined by crystal symmetry.  An approximate (isotropic)
 treatment of cell esds is used for estimating esds involving l.s. planes.
;
loop_
    _geom_bond_atom_site_label_1
    _geom_bond_atom_site_label_2
    _geom_bond_site_symmetry_2
    _geom_bond_distance
    _geom_bond_publ_flag
    Cu1 N3 . 2.000(2) y
    Cu1 N3 2_766 2.000(2) ?
    Cu1 N1 . 2.017(2) y
    Cu1 N1 2_766 2.017(2) ?
    Cu1 O1w . 2.5033(19) y
    Cu1 O1w 2_766 2.5033(18) n
    Cu2 N4 . 1.9987(19) y
    Cu2 N4 2_665 1.9987(19) ?
    Cu2 N6 . 2.0113(19) y
    Cu2 N6 2_665 2.0114(19) ?
    Cu2 O2w . 2.4681(18) y
    Cu2 O2w 2_665 2.4681(18) n
    N1 C4 . 1.479(3) ?
    N1 C1 . 1.491(3) ?
    N1 H1 . 1.0000 ?
    N2 C1 . 1.438(3) ?
    N2 C2 . 1.442(3) ?
    N2 C5 . 1.455(3) ?
    N3 C3 . 1.476(3) ?
    N3 C2 . 1.480(3) ?
    N3 H3 . 1.0000 ?
    C4 C3 2_766 1.518(4) ?
    C4 H4A . 0.9900 ?
    C4 H4B . 0.9900 ?
    C1 H1A . 0.9900 ?
    C1 H1B . 0.9900 ?
    C2 H2A . 0.9900 ?
    C2 H2B . 0.9900 ?
    C3 C4 2_766 1.518(4) ?
    C3 H3A . 0.9900 ?
    C3 H3B . 0.9900 ?
    C5 H5A . 0.9800 ?
    C5 H5B . 0.9800 ?
    C5 H5C . 0.9800 ?
    N6 C8 . 1.481(3) ?
    N6 C7 . 1.492(3) ?
    N6 H6 . 1.0000 ?
    N4 C9 . 1.476(3) ?
    N4 C6 . 1.493(3) ?
    N4 H4 . 1.0000 ?
    N5 C6 . 1.429(3) ?
    N5 C7 2_665 1.432(3) ?
    N5 C10 . 1.460(3) ?
    C7 N5 2_665 1.432(3) ?
    C7 H7A . 0.9900 ?
    C7 H7B . 0.9900 ?
    C8 C9 . 1.518(4) ?
    C8 H8A . 0.9900 ?
    C8 H8B . 0.9900 ?
    C9 H9A . 0.9900 ?
    C9 H9B . 0.9900 ?
    C6 H6A . 0.9900 ?
    C6 H6B . 0.9900 ?
    C10 H10A . 0.9800 ?
    C10 H10B . 0.9800 ?
    C10 H10C . 0.9800 ?
    C11 O1 . 1.248(3) ?
    C11 O2 . 1.271(3) ?
    C11 C12 . 1.501(3) ?
    C12 C21 . 1.364(3) ?
    C12 C13 . 1.431(4) ?
    C13 O3 . 1.367(3) ?
    C13 C14 . 1.383(3) ?
    C14 C15 . 1.424(4) ?
    C14 C33 . 1.514(3) ?
    C15 C16 . 1.423(3) ?
    C15 C20 . 1.426(4) ?
    C16 C17 . 1.363(4) ?
    C16 H16 . 0.9500 ?
    C17 C18 . 1.406(4) ?
    C17 H17 . 0.9500 ?
    C18 C19 . 1.355(4) ?
    C18 H18 . 0.9500 ?
    C19 C20 . 1.411(4) ?
    C19 H19 . 0.9500 ?
    C20 C21 . 1.403(3) ?
    C21 H21 . 0.9500 ?
    C22 O4 . 1.245(3) ?
    C22 O5 . 1.279(4) ?
    C22 C23 . 1.507(4) ?
    C23 C32 . 1.366(4) ?
    C23 C24 . 1.429(4) ?
    C24 O6 . 1.367(3) ?
    C24 C25 . 1.378(3) ?
    C25 C26 . 1.427(3) ?
    C25 C33 . 1.523(3) ?
    C26 C27 . 1.417(3) ?
    C26 C31 . 1.434(3) ?
    C27 C28 . 1.366(4) ?
    C27 H27 . 0.9500 ?
    C28 C29 . 1.407(4) ?
    C28 H28 . 0.9500 ?
    C29 C30 . 1.362(4) ?
    C29 H29 . 0.9500 ?
    C30 C31 . 1.418(3) ?
    C30 H30 . 0.9500 ?
    C31 C32 . 1.409(3) ?
    C32 H32 . 0.9500 ?
    C33 H33A . 0.9900 ?
    C33 H33B . 0.9900 ?
    O3 H3C . 0.8400 ?
    O6 H6C . 0.8400 ?
    O1W H1WA . 0.8641 ?
    O1W H1WB . 0.8606 ?
    O2W H2WA . 0.8578 ?
    O2W H2WB . 0.8629 ?
loop_
    _geom_angle_atom_site_label_1
    _geom_angle_atom_site_label_2
    _geom_angle_atom_site_label_3
    _geom_angle_site_symmetry_1
    _geom_angle_site_symmetry_3
    _geom_angle
    _geom_angle_publ_flag
    N3 Cu1 N3 . 2_766 180.00 ?
    N3 Cu1 N1 . . 93.47(8) ?
    N3 Cu1 N1 2_766 . 86.53(8) ?
    N3 Cu1 N1 . 2_766 86.53(8) ?
    N3 Cu1 N1 2_766 2_766 93.47(8) ?
    N1 Cu1 N1 . 2_766 180.0 ?
    N4 Cu2 N4 . 2_665 180.00 ?
    N4 Cu2 N6 . . 86.53(8) ?
    N4 Cu2 N6 2_665 . 93.47(8) ?
    N4 Cu2 N6 . 2_665 93.47(8) ?
    N4 Cu2 N6 2_665 2_665 86.53(8) ?
    N6 Cu2 N6 . 2_665 180.0 ?
    C4 N1 C1 . . 112.6(2) ?
    C4 N1 Cu1 . . 105.83(15) ?
    C1 N1 Cu1 . . 115.85(15) ?
    C4 N1 H1 . . 107.4 ?
    C1 N1 H1 . . 107.4 ?
    Cu1 N1 H1 . . 107.4 ?
    C1 N2 C2 . . 115.5(2) ?
    C1 N2 C5 . . 114.8(2) ?
    C2 N2 C5 . . 113.9(2) ?
    C3 N3 C2 . . 112.89(18) ?
    C3 N3 Cu1 . . 106.69(15) ?
    C2 N3 Cu1 . . 115.45(16) ?
    C3 N3 H3 . . 107.1 ?
    C2 N3 H3 . . 107.1 ?
    Cu1 N3 H3 . . 107.1 ?
    N1 C4 C3 . 2_766 107.4(2) ?
    N1 C4 H4A . . 110.2 ?
    C3 C4 H4A 2_766 . 110.2 ?
    N1 C4 H4B . . 110.2 ?
    C3 C4 H4B 2_766 . 110.2 ?
    H4A C4 H4B . . 108.5 ?
    N2 C1 N1 . . 113.6(2) ?
    N2 C1 H1A . . 108.8 ?
    N1 C1 H1A . . 108.8 ?
    N2 C1 H1B . . 108.8 ?
    N1 C1 H1B . . 108.8 ?
    H1A C1 H1B . . 107.7 ?
    N2 C2 N3 . . 113.67(19) ?
    N2 C2 H2A . . 108.8 ?
    N3 C2 H2A . . 108.8 ?
    N2 C2 H2B . . 108.8 ?
    N3 C2 H2B . . 108.8 ?
    H2A C2 H2B . . 107.7 ?
    N3 C3 C4 . 2_766 107.57(19) ?
    N3 C3 H3A . . 110.2 ?
    C4 C3 H3A 2_766 . 110.2 ?
    N3 C3 H3B . . 110.2 ?
    C4 C3 H3B 2_766 . 110.2 ?
    H3A C3 H3B . . 108.5 ?
    N2 C5 H5A . . 109.5 ?
    N2 C5 H5B . . 109.5 ?
    H5A C5 H5B . . 109.5 ?
    N2 C5 H5C . . 109.5 ?
    H5A C5 H5C . . 109.5 ?
    H5B C5 H5C . . 109.5 ?
    C8 N6 C7 . . 113.11(19) ?
    C8 N6 Cu2 . . 105.86(15) ?
    C7 N6 Cu2 . . 115.23(15) ?
    C8 N6 H6 . . 107.4 ?
    C7 N6 H6 . . 107.4 ?
    Cu2 N6 H6 . . 107.4 ?
    C9 N4 C6 . . 113.30(18) ?
    C9 N4 Cu2 . . 106.73(14) ?
    C6 N4 Cu2 . . 116.27(15) ?
    C9 N4 H4 . . 106.6 ?
    C6 N4 H4 . . 106.6 ?
    Cu2 N4 H4 . . 106.6 ?
    C6 N5 C7 . 2_665 115.2(2) ?
    C6 N5 C10 . . 116.4(2) ?
    C7 N5 C10 2_665 . 114.1(2) ?
    N5 C7 N6 2_665 . 113.9(2) ?
    N5 C7 H7A 2_665 . 108.8 ?
    N6 C7 H7A . . 108.8 ?
    N5 C7 H7B 2_665 . 108.8 ?
    N6 C7 H7B . . 108.8 ?
    H7A C7 H7B . . 107.7 ?
    N6 C8 C9 . . 107.5(2) ?
    N6 C8 H8A . . 110.2 ?
    C9 C8 H8A . . 110.2 ?
    N6 C8 H8B . . 110.2 ?
    C9 C8 H8B . . 110.2 ?
    H8A C8 H8B . . 108.5 ?
    N4 C9 C8 . . 107.08(19) ?
    N4 C9 H9A . . 110.3 ?
    C8 C9 H9A . . 110.3 ?
    N4 C9 H9B . . 110.3 ?
    C8 C9 H9B . . 110.3 ?
    H9A C9 H9B . . 108.6 ?
    N5 C6 N4 . . 114.6(2) ?
    N5 C6 H6A . . 108.6 ?
    N4 C6 H6A . . 108.6 ?
    N5 C6 H6B . . 108.6 ?
    N4 C6 H6B . . 108.6 ?
    H6A C6 H6B . . 107.6 ?
    N5 C10 H10A . . 109.5 ?
    N5 C10 H10B . . 109.5 ?
    H10A C10 H10B . . 109.5 ?
    N5 C10 H10C . . 109.5 ?
    H10A C10 H10C . . 109.5 ?
    H10B C10 H10C . . 109.5 ?
    O1 C11 O2 . . 123.7(2) ?
    O1 C11 C12 . . 118.9(2) ?
    O2 C11 C12 . . 117.4(2) ?
    C21 C12 C13 . . 118.5(2) ?
    C21 C12 C11 . . 120.6(2) ?
    C13 C12 C11 . . 120.9(2) ?
    O3 C13 C14 . . 118.8(2) ?
    O3 C13 C12 . . 119.5(2) ?
    C14 C13 C12 . . 121.7(2) ?
    C13 C14 C15 . . 118.4(2) ?
    C13 C14 C33 . . 119.6(2) ?
    C15 C14 C33 . . 122.0(2) ?
    C16 C15 C14 . . 123.1(2) ?
    C16 C15 C20 . . 117.2(2) ?
    C14 C15 C20 . . 119.7(2) ?
    C17 C16 C15 . . 121.1(3) ?
    C17 C16 H16 . . 119.5 ?
    C15 C16 H16 . . 119.5 ?
    C16 C17 C18 . . 120.9(3) ?
    C16 C17 H17 . . 119.5 ?
    C18 C17 H17 . . 119.5 ?
    C19 C18 C17 . . 119.8(3) ?
    C19 C18 H18 . . 120.1 ?
    C17 C18 H18 . . 120.1 ?
    C18 C19 C20 . . 121.0(3) ?
    C18 C19 H19 . . 119.5 ?
    C20 C19 H19 . . 119.5 ?
    C21 C20 C19 . . 121.3(2) ?
    C21 C20 C15 . . 118.8(2) ?
    C19 C20 C15 . . 119.9(2) ?
    C12 C21 C20 . . 122.1(2) ?
    C12 C21 H21 . . 118.9 ?
    C20 C21 H21 . . 118.9 ?
    O4 C22 O5 . . 124.0(3) ?
    O4 C22 C23 . . 119.0(3) ?
    O5 C22 C23 . . 117.0(3) ?
    C32 C23 C24 . . 118.5(2) ?
    C32 C23 C22 . . 120.0(2) ?
    C24 C23 C22 . . 121.4(2) ?
    O6 C24 C25 . . 118.7(2) ?
    O6 C24 C23 . . 119.3(2) ?
    C25 C24 C23 . . 122.0(2) ?
    C24 C25 C26 . . 119.0(2) ?
    C24 C25 C33 . . 119.4(2) ?
    C26 C25 C33 . . 121.5(2) ?
    C27 C26 C25 . . 123.1(2) ?
    C27 C26 C31 . . 117.6(2) ?
    C25 C26 C31 . . 119.2(2) ?
    C28 C27 C26 . . 121.1(2) ?
    C28 C27 H27 . . 119.4 ?
    C26 C27 H27 . . 119.4 ?
    C27 C28 C29 . . 120.9(2) ?
    C27 C28 H28 . . 119.6 ?
    C29 C28 H28 . . 119.6 ?
    C30 C29 C28 . . 120.0(2) ?
    C30 C29 H29 . . 120.0 ?
    C28 C29 H29 . . 120.0 ?
    C29 C30 C31 . . 120.7(2) ?
    C29 C30 H30 . . 119.6 ?
    C31 C30 H30 . . 119.6 ?
    C32 C31 C30 . . 121.4(2) ?
    C32 C31 C26 . . 119.0(2) ?
    C30 C31 C26 . . 119.5(2) ?
    C23 C32 C31 . . 122.0(2) ?
    C23 C32 H32 . . 119.0 ?
    C31 C32 H32 . . 119.0 ?
    C14 C33 C25 . . 115.6(2) ?
    C14 C33 H33A . . 108.4 ?
    C25 C33 H33A . . 108.4 ?
    C14 C33 H33B . . 108.4 ?
    C25 C33 H33B . . 108.4 ?
    H33A C33 H33B . . 107.4 ?
    C13 O3 H3C . . 109.5 ?
    C24 O6 H6C . . 109.5 ?
    H1WA O1W H1WB . . 114.2 ?
    H2WA O2W H2WB . . 113.5 ?
loop_
    _geom_torsion_atom_site_label_1
    _geom_torsion_atom_site_label_2
    _geom_torsion_atom_site_label_3
    _geom_torsion_atom_site_label_4
    _geom_torsion_site_symmetry_1
    _geom_torsion_site_symmetry_2
    _geom_torsion_site_symmetry_3
    _geom_torsion_site_symmetry_4
    _geom_torsion
    _geom_torsion_publ_flag
    C1 N1 C4 C3 . . . 2_766 169.94(19) ?
    Cu1 N1 C4 C3 . . . 2_766 42.4(2) ?
    C2 N2 C1 N1 . . . . 68.3(3) ?
    C5 N2 C1 N1 . . . . -67.3(3) ?
    C4 N1 C1 N2 . . . . -177.0(2) ?
    Cu1 N1 C1 N2 . . . . -55.0(2) ?
    C1 N2 C2 N3 . . . . -69.9(3) ?
    C5 N2 C2 N3 . . . . 66.1(3) ?
    C3 N3 C2 N2 . . . . -179.3(2) ?
    Cu1 N3 C2 N2 . . . . 57.6(2) ?
    C2 N3 C3 C4 . . . 2_766 -169.0(2) ?
    Cu1 N3 C3 C4 . . . 2_766 -41.1(2) ?
    C8 N6 C7 N5 . . . 2_665 179.2(2) ?
    Cu2 N6 C7 N5 . . . 2_665 57.3(3) ?
    C7 N6 C8 C9 . . . . -169.3(2) ?
    Cu2 N6 C8 C9 . . . . -42.3(2) ?
    C6 N4 C9 C8 . . . . -171.1(2) ?
    Cu2 N4 C9 C8 . . . . -41.8(2) ?
    N6 C8 C9 N4 . . . . 57.0(3) ?
    C7 N5 C6 N4 2_665 . . . -67.8(3) ?
    C10 N5 C6 N4 . . . . 69.6(3) ?
    C9 N4 C6 N5 . . . . 178.7(2) ?
    Cu2 N4 C6 N5 . . . . 54.5(3) ?
    O1 C11 C12 C21 . . . . -1.3(3) ?
    O2 C11 C12 C21 . . . . 178.1(2) ?
    O1 C11 C12 C13 . . . . 178.9(2) ?
    O2 C11 C12 C13 . . . . -1.6(3) ?
    C21 C12 C13 O3 . . . . -179.3(2) ?
    C11 C12 C13 O3 . . . . 0.5(3) ?
    C21 C12 C13 C14 . . . . -0.5(3) ?
    C11 C12 C13 C14 . . . . 179.2(2) ?
    O3 C13 C14 C15 . . . . -173.3(2) ?
    C12 C13 C14 C15 . . . . 7.9(3) ?
    O3 C13 C14 C33 . . . . 5.4(3) ?
    C12 C13 C14 C33 . . . . -173.4(2) ?
    C13 C14 C15 C16 . . . . 169.3(2) ?
    C33 C14 C15 C16 . . . . -9.4(3) ?
    C13 C14 C15 C20 . . . . -9.2(3) ?
    C33 C14 C15 C20 . . . . 172.1(2) ?
    C14 C15 C16 C17 . . . . -179.0(2) ?
    C20 C15 C16 C17 . . . . -0.5(3) ?
    C15 C16 C17 C18 . . . . -2.1(4) ?
    C16 C17 C18 C19 . . . . 2.0(4) ?
    C17 C18 C19 C20 . . . . 0.7(4) ?
    C18 C19 C20 C21 . . . . 175.1(2) ?
    C18 C19 C20 C15 . . . . -3.3(4) ?
    C16 C15 C20 C21 . . . . -175.3(2) ?
    C14 C15 C20 C21 . . . . 3.3(3) ?
    C16 C15 C20 C19 . . . . 3.2(3) ?
    C14 C15 C20 C19 . . . . -178.3(2) ?
    C13 C12 C21 C20 . . . . -5.8(3) ?
    C11 C12 C21 C20 . . . . 174.5(2) ?
    C19 C20 C21 C12 . . . . -174.1(2) ?
    C15 C20 C21 C12 . . . . 4.4(3) ?
    O4 C22 C23 C32 . . . . 4.7(4) ?
    O5 C22 C23 C32 . . . . -175.6(2) ?
    O4 C22 C23 C24 . . . . -174.3(2) ?
    O5 C22 C23 C24 . . . . 5.4(4) ?
    C32 C23 C24 O6 . . . . 179.7(2) ?
    C22 C23 C24 O6 . . . . -1.2(4) ?
    C32 C23 C24 C25 . . . . -1.5(4) ?
    C22 C23 C24 C25 . . . . 177.6(2) ?
    O6 C24 C25 C26 . . . . -176.4(2) ?
    C23 C24 C25 C26 . . . . 4.8(4) ?
    O6 C24 C25 C33 . . . . 0.5(4) ?
    C23 C24 C25 C33 . . . . -178.3(2) ?
    C24 C25 C26 C27 . . . . 172.3(2) ?
    C33 C25 C26 C27 . . . . -4.5(4) ?
    C24 C25 C26 C31 . . . . -4.7(4) ?
    C33 C25 C26 C31 . . . . 178.5(2) ?
    C25 C26 C27 C28 . . . . -178.4(2) ?
    C31 C26 C27 C28 . . . . -1.3(4) ?
    C26 C27 C28 C29 . . . . -0.8(4) ?
    C27 C28 C29 C30 . . . . 1.8(4) ?
    C28 C29 C30 C31 . . . . -0.5(4) ?
    C29 C30 C31 C32 . . . . 176.6(2) ?
    C29 C30 C31 C26 . . . . -1.7(4) ?
    C27 C26 C31 C32 . . . . -175.8(2) ?
    C25 C26 C31 C32 . . . . 1.4(3) ?
    C27 C26 C31 C30 . . . . 2.6(3) ?
    C25 C26 C31 C30 . . . . 179.7(2) ?
    C24 C23 C32 C31 . . . . -2.1(4) ?
    C22 C23 C32 C31 . . . . 178.9(2) ?
    C30 C31 C32 C23 . . . . -176.3(2) ?
    C26 C31 C32 C23 . . . . 2.1(4) ?
    C13 C14 C33 C25 . . . . 119.6(3) ?
    C15 C14 C33 C25 . . . . -61.7(3) ?
    C24 C25 C33 C14 . . . . 120.9(3) ?
    C26 C25 C33 C14 . . . . -62.3(3) ?
loop_
    _geom_hbond_atom_site_label_D
    _geom_hbond_atom_site_label_H
    _geom_hbond_atom_site_label_A
    _geom_hbond_site_symmetry_A
    _geom_hbond_distance_DH
    _geom_hbond_distance_HA
    _geom_hbond_distance_DA
    _geom_hbond_angle_DHA
    N1 H1 O3 1_565 1.00 2.50 3.272(3) 134
    N3 H3 O5 . 1.00 1.89 2.836(3) 156
    N4 H4 O2 1_565 1.00 1.90 2.822(3) 152
    O3 H3C O2 . 0.84 1.75 2.502(2) 148
    O6 H6C O5 . 0.84 1.75 2.514(3) 150
    O1W H1WA O1 1_665 0.86 1.88 2.746(2) 178
    O1W H1WB O4 . 0.86 2.31 3.136(3) 162
    O1W H1WB O5 . 0.86 2.41 3.087(3) 136
    O2W H2WA O1 1_565 0.86 2.05 2.901(2) 169
    O2W H2WA O2 1_565 0.86 2.61 3.280(2) 136
    O2W H2WB O4 1_455 0.86 1.88 2.743(3) 176
    C2 H2B O1 2_656 0.99 2.48 3.435(3) 162
    C5 H5B O2 1_565 0.98 2.45 3.316(3) 147
_shelx_space_group_comment
;
The symmetry employed for this shelxl refinement is uniquely defined
by the following loop, which should always be used as a source of
symmetry information in preference to the above space-group names.
They are only intended as comments.
;
_shelx_estimated_absorpt_T_min     0.868
_shelx_estimated_absorpt_T_max     0.918
_shelx_hkl_file
;
  -1   0   0    0.23    0.22
  -1   0   0   -0.01    0.17
  -1   0   0   -0.03    0.16
  -1   0   0   -0.13    0.21
  -1   0   0   -0.27    0.19
  -1   0   0   -0.16    0.22
   1   0   0    0.08    0.22
   1   0   0    0.35    0.22
  -2   0   0  198.37    7.88
  -2   0   0  202.29    7.91
  -2   0   0  195.66    7.61
  -2   0   0  195.40    7.62
  -2   0   0  191.22    7.99
  -2   0   0  200.22    7.74
  -2   0   0  190.63    7.84
  -2   0   0  196.07    8.01
   2   0   0  199.88    7.73
   2   0   0  198.07    8.14
   2   0   0  198.08    8.00
   2   0   0  201.99    8.13
   2   0   0  202.21    8.17
   2   0   0  199.39    7.98
   2   0   0  196.54    8.04
  -3   0   0   44.99    2.47
  -3   0   0   42.67    2.25
  -3   0   0   39.42    2.16
  -3   0   0   41.84    2.48
  -3   0   0   43.26    2.34
  -3   0   0   41.03    2.33
  -3   0   0   45.33    2.32
  -3   0   0   41.08    2.35
   3   0   0   44.01    2.17
   3   0   0   42.83    2.52
   3   0   0   44.01    2.43
   3   0   0   39.43    2.33
   3   0   0   45.44    2.33
   3   0   0   41.63    2.34
   3   0   0   40.55    2.39
  -4   0   0   17.17    1.43
  -4   0   0   18.48    1.56
  -4   0   0   16.90    1.53
  -4   0   0   15.64    1.50
  -4   0   0   17.38    1.71
  -4   0   0   13.61    1.47
  -4   0   0   16.80    1.44
  -4   0   0   20.49    1.67
   4   0   0   18.50    1.66
   4   0   0   19.58    1.80
   4   0   0   17.78    1.61
   4   0   0   19.65    1.68
   4   0   0   20.04    1.64
   4   0   0   18.05    1.51
   4   0   0   17.14    1.62
  -5   0   0   10.52    1.48
  -5   0   0   13.67    1.52
  -5   0   0   12.34    1.35
  -5   0   0   14.18    1.51
  -5   0   0    9.37    1.42
  -5   0   0   11.38    1.39
  -5   0   0   12.52    1.65
  -5   0   0   10.47    1.47
   5   0   0    9.23    1.45
   5   0   0    8.71    1.22
   5   0   0   11.11    1.42
   5   0   0   11.53    1.51
   5   0   0    9.29    1.51
   5   0   0   11.54    1.58
   5   0   0    9.49    1.42
  -6   0   0   46.76    2.91
  -6   0   0   52.63    3.00
  -6   0   0   53.12    3.28
  -6   0   0   41.46    2.94
  -6   0   0   53.24    3.18
  -6   0   0   48.88    3.35
  -6   0   0   44.25    3.11
  -6   0   0   46.89    3.17
   6   0   0   33.10    2.60
   6   0   0   47.94    2.96
   6   0   0   37.89    2.55
   6   0   0   43.86    2.66
   6   0   0   52.90    3.22
   6   0   0   49.97    3.24
   6   0   0   42.79    3.10
   6   0   0   49.56    3.11
   6   0   0   51.21    3.20
  -7   0   0    0.89    0.99
  -7   0   0    2.16    1.25
  -7   0   0    0.36    1.02
  -7   0   0   -0.94    1.03
  -7   0   0    1.27    1.10
  -7   0   0   -0.75    1.02
  -7   0   0    0.16    1.16
  -7   0   0    1.21    1.08
   7   0   0   -0.73    1.00
   7   0   0    1.52    1.24
   7   0   0    0.76    1.19
   7   0   0    1.67    1.01
   7   0   0    1.47    1.28
   7   0   0    0.00    1.06
  -8   0   0    1.66    1.18
  -8   0   0    4.04    1.53
  -8   0   0    1.39    1.47
  -8   0   0    1.51    1.23
  -8   0   0   -0.74    1.12
  -8   0   0    4.90    1.49
   8   0   0    2.79    1.16
   8   0   0    1.07    1.19
   8   0   0    2.64    1.25
   8   0   0    2.86    1.60
   8   0   0    3.65    1.58
  -9   0   0   10.52    2.04
  -9   0   0   14.98    2.15
  -9   0   0   10.49    1.88
  -9   0   0    6.21    1.78
  -9   0   0   10.56    2.16
  -9   0   0   14.41    2.48
   9   0   0   12.88    2.10
   9   0   0   14.51    2.04
   9   0   0    9.52    2.35
   9   0   0    8.58    1.65
   9   0   0   12.15    2.26
 -10   0   0    5.61    1.90
 -10   0   0    5.69    1.97
 -10   0   0    4.94    1.93
  10   0   0    2.43    1.68
  10   0   0   11.01    2.35
  10   0   0    4.63    1.71
 -11   0   0    1.87    1.94
 -11   0   0    1.99    1.61
  11   0   0   -1.59    1.64
  11   0   0   -0.61    1.92
 -12   0   0    2.46    2.43
  12   0   0    2.39    2.38
  12   0   0    5.98    2.52
  13   0   0    3.18    2.39
  12  -1   0    1.48    2.27
  12  -1   0    2.09    2.32
 -12   1   0   -2.62    1.76
 -12   1   0   -0.23    1.74
  11  -1   0   -0.90    1.76
  11  -1   0   -1.93    1.52
 -11   1   0   -1.45    1.56
 -11   1   0   -2.68    1.30
  10  -1   0   15.30    2.79
  10  -1   0   16.64    2.72
  10  -1   0   13.07    2.24
 -10   1   0   15.66    2.40
 -10   1   0   15.21    2.65
 -10   1   0   14.49    2.68
 -10   1   0   17.17    2.50
   9  -1   0    4.73    1.87
   9  -1   0    5.40    1.59
   9  -1   0    6.09    1.83
  -9   1   0    4.38    1.58
  -9   1   0    4.60    1.74
  -9   1   0    6.35    1.66
  -9   1   0    9.71    1.82
  -9   1   0    8.49    1.93
  -9   1   0    6.96    2.00
   8  -1   0    1.65    1.46
   8  -1   0    1.09    1.34
   8  -1   0    1.45    1.31
   8  -1   0    1.23    1.17
  -8   1   0    2.73    1.47
  -8   1   0    1.58    1.27
  -8   1   0    0.84    1.02
  -8   1   0   -0.16    1.18
  -8   1   0    1.38    1.13
  -8   1   0    0.60    1.11
   7  -1   0    3.73    1.43
   7  -1   0    6.60    1.56
   7  -1   0    3.22    1.33
   7  -1   0    1.50    1.24
   7  -1   0    3.54    1.23
  -7   1   0    3.94    1.40
  -7   1   0    5.72    1.32
  -7   1   0    7.18    1.55
  -7   1   0    2.79    1.18
  -7   1   0    4.52    1.32
  -7   1   0    4.82    1.44
  -7   1   0    2.86    1.39
   6  -1   0    9.49    1.64
   6  -1   0   10.00    1.37
   6  -1   0   11.39    1.72
   6  -1   0    9.88    1.63
   6  -1   0   10.10    1.47
   6  -1   0    5.48    1.36
   6  -1   0   12.26    1.85
   6  -1   0    7.69    1.31
   6  -1   0   11.28    1.71
  -6   1   0   11.80    1.78
  -6   1   0   12.47    1.67
  -6   1   0   11.20    1.50
  -6   1   0    8.92    1.40
  -6   1   0   10.14    1.40
  -6   1   0    8.28    1.51
  -6   1   0   12.20    1.79
  -6   1   0    8.50    1.61
   5  -1   0    6.60    1.32
   5  -1   0    4.64    1.14
   5  -1   0    5.89    1.31
   5  -1   0    3.47    1.09
   5  -1   0    4.64    1.23
   5  -1   0    5.63    1.11
   5  -1   0    4.93    1.01
   5  -1   0    5.38    1.12
   5  -1   0    2.62    1.15
  -5   1   0    5.32    1.26
  -5   1   0    4.99    1.22
  -5   1   0    5.01    1.06
  -5   1   0    4.33    1.23
  -5   1   0    6.15    1.14
  -5   1   0    5.58    1.23
  -5   1   0    5.52    1.20
  -5   1   0    5.37    1.11
   4  -1   0  224.83    9.41
   4  -1   0  225.35    9.08
   4  -1   0  229.94    9.09
   4  -1   0  217.31    9.26
   4  -1   0  216.26    8.86
   4  -1   0  208.14    8.78
   4  -1   0  215.29    9.41
   4  -1   0  225.15    9.28
   4  -1   0  214.65    9.36
  -4   1   0  205.87    9.51
  -4   1   0  215.05    9.02
  -4   1   0  242.17    9.35
  -4   1   0  220.06    9.23
  -4   1   0  230.67    9.47
  -4   1   0  236.28    9.51
  -4   1   0  238.42    9.68
  -4   1   0  213.97    9.03
   3  -1   0  283.81   11.80
   3  -1   0  291.72   11.77
   3  -1   0  297.71   11.23
   3  -1   0  286.28   11.65
   3  -1   0  287.23   11.61
   3  -1   0  290.03   11.45
   3  -1   0  286.91   11.23
   3  -1   0  284.84   11.37
  -3   1   0  294.07   11.64
  -3   1   0  300.55   11.92
  -3   1   0  290.53   11.44
  -3   1   0  301.31   12.05
  -3   1   0  295.04   11.69
  -3   1   0  287.79   11.98
  -3   1   0  294.44   11.85
   2  -1   0  127.46    5.48
   2  -1   0  132.06    5.22
   2  -1   0  128.57    5.22
   2  -1   0  128.61    5.44
   2  -1   0  132.16    5.29
   2  -1   0  129.54    5.56
   2  -1   0  131.89    5.34
   2  -1   0  130.91    5.43
  -2   1   0  132.54    5.37
  -2   1   0  129.02    5.46
  -2   1   0  127.59    5.54
  -2   1   0  130.32    5.47
  -2   1   0  134.93    5.25
  -2   1   0  131.69    5.31
  -2   1   0  129.98    5.53
   1  -1   0   12.99    0.85
   1  -1   0   18.93    1.03
   1  -1   0   17.97    0.86
   0  -1   0   -0.05    0.11
   0  -1   0    0.08    0.13
   0  -1   0    0.02    0.13
   0   1   0   -0.06    0.12
  -1  -1   0    0.76    0.27
  -1  -1   0    0.04    0.23
  -1  -1   0    0.26    0.29
  -1  -1   0    0.35    0.28
  -1  -1   0    0.41    0.26
  -1  -1   0    0.04    0.27
  -1  -1   0    0.26    0.29
  -1  -1   0    0.73    0.32
  -1  -1   0    0.33    0.34
  -1  -1   0    0.08    0.36
   1   1   0   -0.02    0.24
   1   1   0    0.72    0.34
   1   1   0    0.71    0.38
   1   1   0   -0.06    0.20
   1   1   0    0.03    0.26
   1   1   0    0.82    0.31
   1   1   0   -0.28    0.24
   1   1   0    0.20    0.22
  -2  -1   0   10.93    0.90
  -2  -1   0   11.92    0.99
  -2  -1   0   11.45    1.03
  -2  -1   0   10.82    0.91
  -2  -1   0   10.91    0.94
  -2  -1   0   10.49    0.95
  -2  -1   0    8.92    1.02
  -2  -1   0   10.26    1.03
  -2  -1   0    9.71    0.99
  -2  -1   0   10.76    0.87
   2   1   0   10.91    1.01
   2   1   0   12.18    1.05
   2   1   0   11.06    1.00
   2   1   0   10.73    0.84
   2   1   0   10.96    1.04
   2   1   0    9.36    0.82
   2   1   0   11.40    0.95
   2   1   0   10.39    0.94
  -3  -1   0   28.22    1.92
  -3  -1   0   26.16    1.93
  -3  -1   0   27.22    1.69
  -3  -1   0   29.72    1.84
  -3  -1   0   25.78    1.81
  -3  -1   0   26.82    1.93
  -3  -1   0   29.63    1.80
  -3  -1   0   25.94    1.84
  -3  -1   0   27.54    1.69
   3   1   0   26.36    1.64
   3   1   0   28.84    1.99
   3   1   0   31.67    1.92
   3   1   0   29.61    1.76
   3   1   0   26.04    1.87
   3   1   0   26.06    1.90
   3   1   0   28.94    1.86
   3   1   0   27.51    1.90
   3   1   0   27.08    1.63
  -4  -1   0   62.71    3.38
  -4  -1   0   59.16    3.00
  -4  -1   0   60.58    3.19
  -4  -1   0   57.68    3.19
  -4  -1   0   59.17    3.04
  -4  -1   0   58.66    3.22
  -4  -1   0   64.36    3.41
  -4  -1   0   63.29    3.36
  -4  -1   0   64.28    3.27
   4   1   0   60.06    3.11
   4   1   0   62.73    3.34
   4   1   0   66.33    3.04
   4   1   0   60.67    3.28
   4   1   0   59.90    3.26
   4   1   0   60.38    3.28
   4   1   0   58.57    3.37
   4   1   0   61.41    2.99
   4   1   0   61.45    3.38
  -5  -1   0   14.79    1.60
  -5  -1   0   11.30    1.30
  -5  -1   0    9.10    1.45
  -5  -1   0   11.03    1.53
  -5  -1   0   14.35    1.68
  -5  -1   0   11.80    1.46
  -5  -1   0   12.26    1.49
  -5  -1   0    9.94    1.53
  -5  -1   0   13.26    1.41
   5   1   0   14.04    1.65
   5   1   0   11.28    1.51
   5   1   0   10.01    1.50
   5   1   0   10.88    1.25
   5   1   0   12.20    1.42
   5   1   0   10.77    1.53
   5   1   0   11.27    1.63
   5   1   0   13.68    1.56
   5   1   0   12.36    1.31
  -6  -1   0   26.97    2.36
  -6  -1   0   21.94    1.99
  -6  -1   0   22.45    2.17
  -6  -1   0   23.14    2.15
  -6  -1   0   26.63    2.27
  -6  -1   0   28.35    2.06
  -6  -1   0   24.78    2.23
  -6  -1   0   23.66    2.22
   6   1   0   24.39    2.29
   6   1   0   22.33    2.33
   6   1   0   24.73    2.28
   6   1   0   22.11    2.19
   6   1   0   23.81    2.01
   6   1   0   22.43    1.90
   6   1   0   20.93    2.15
   6   1   0   30.70    2.31
   6   1   0   26.46    1.95
  -7  -1   0   -0.07    1.01
  -7  -1   0   -1.65    1.08
  -7  -1   0   -0.05    1.02
  -7  -1   0   -0.39    0.93
  -7  -1   0   -1.15    0.91
  -7  -1   0   -1.19    0.92
  -7  -1   0   -0.62    0.92
   7   1   0   -0.50    0.85
   7   1   0   -0.27    0.98
   7   1   0    1.31    1.32
   7   1   0    0.03    1.10
   7   1   0   -0.73    0.80
   7   1   0    2.38    1.06
   7   1   0   -0.40    1.03
   7   1   0   -0.11    0.97
  -8  -1   0    9.69    1.82
  -8  -1   0   11.96    2.02
  -8  -1   0    8.15    1.74
  -8  -1   0    8.11    1.67
  -8  -1   0    6.85    1.53
  -8  -1   0    7.20    1.73
   8   1   0    5.55    1.63
   8   1   0   10.32    1.95
   8   1   0   10.25    1.56
   8   1   0    9.08    1.86
   8   1   0    6.60    1.57
   8   1   0    5.44    1.38
   8   1   0    8.58    1.95
  -9  -1   0    2.09    1.39
  -9  -1   0   -1.11    1.30
  -9  -1   0    0.69    1.26
  -9  -1   0    0.22    1.33
  -9  -1   0   -0.35    1.44
  -9  -1   0    3.27    1.56
   9   1   0    3.96    1.83
   9   1   0   -0.06    1.42
   9   1   0    1.11    1.09
   9   1   0    0.80    1.16
   9   1   0    1.73    1.29
 -10  -1   0    0.26    1.52
 -10  -1   0    0.63    1.50
  10   1   0   -0.74    1.59
  10   1   0    3.61    1.90
 -11  -1   0    1.55    1.75
 -11  -1   0    3.34    2.16
  11   1   0    4.15    2.13
  11   1   0    4.31    2.18
  12   1   0    1.10    1.91
  12   1   0    3.57    2.26
  13   1   0    2.57    2.22
  12  -2   0   14.41    3.14
  12  -2   0   16.41    3.34
 -12   2   0   15.60    2.72
 -12   2   0   10.57    3.01
  11  -2   0   -1.83    1.73
  11  -2   0    1.10    1.78
 -11   2   0   -0.54    1.72
 -11   2   0    0.37    1.53
  10  -2   0   12.85    2.20
  10  -2   0   11.08    2.55
  10  -2   0   11.03    2.57
 -10   2   0   11.84    2.57
 -10   2   0   10.41    2.05
 -10   2   0   13.79    2.51
 -10   2   0   13.81    2.25
   9  -2   0   -0.75    1.29
   9  -2   0    1.47    1.69
   9  -2   0   -0.35    1.25
   9  -2   0   -1.56    1.14
  -9   2   0    1.89    1.33
  -9   2   0   -0.20    1.50
  -9   2   0   -0.19    1.47
  -9   2   0   -0.08    1.38
  -9   2   0    1.26    1.27
   8  -2   0    3.18    1.32
   8  -2   0    0.64    1.03
   8  -2   0    1.22    1.36
   8  -2   0    0.92    1.20
   8  -2   0    2.98    1.49
  -8   2   0    0.08    1.28
  -8   2   0    1.73    1.18
  -8   2   0    0.94    1.29
  -8   2   0   -0.62    1.29
  -8   2   0    0.63    1.09
   7  -2   0    8.59    1.75
   7  -2   0    9.09    1.76
   7  -2   0    8.42    1.85
   7  -2   0    7.39    1.38
   7  -2   0    9.01    1.45
   7  -2   0    6.51    1.58
   7  -2   0   10.60    1.83
  -7   2   0    9.68    1.55
  -7   2   0    8.48    1.69
  -7   2   0    7.30    1.76
  -7   2   0    7.87    1.63
  -7   2   0    8.82    1.46
  -7   2   0    8.58    1.64
   6  -2   0   39.30    2.97
   6  -2   0   37.90    2.67
   6  -2   0   34.85    2.67
   6  -2   0   30.26    2.37
   6  -2   0   31.07    2.79
   6  -2   0   33.22    2.31
   6  -2   0   35.09    2.68
   6  -2   0   40.98    2.88
  -6   2   0   30.14    2.61
  -6   2   0   36.28    2.74
  -6   2   0   36.69    2.48
  -6   2   0   33.48    2.35
  -6   2   0   36.46    2.81
  -6   2   0   33.62    2.57
  -6   2   0   39.53    2.75
   5  -2   0    2.56    0.94
   5  -2   0   -1.16    0.89
   5  -2   0    2.21    0.97
   5  -2   0    1.91    1.02
   5  -2   0    0.91    1.01
   5  -2   0   -0.19    0.94
   5  -2   0    1.30    0.90
  -5   2   0    0.48    0.99
  -5   2   0   -0.08    0.35
  -5   2   0    3.58    1.10
  -5   2   0    1.97    1.17
  -5   2   0   -0.63    0.95
  -5   2   0    1.80    0.93
  -5   2   0    1.36    0.93
  -5   2   0    0.89    0.78
   4  -2   0   10.74    1.34
   4  -2   0    8.22    1.16
   4  -2   0   11.23    1.35
   4  -2   0    9.40    1.30
   4  -2   0    7.31    1.22
   4  -2   0    8.56    1.14
   4  -2   0   10.79    1.42
  -4   2   0   10.97    1.09
  -4   2   0    9.68    1.24
  -4   2   0    9.05    1.36
  -4   2   0    8.70    1.28
  -4   2   0    8.54    1.14
  -4   2   0   10.51    1.45
  -4   2   0    6.93    1.18
   3  -2   0   72.09    3.36
   3  -2   0   73.55    3.59
   3  -2   0   69.17    3.47
   3  -2   0   70.42    3.67
   3  -2   0   75.79    3.66
   3  -2   0   76.05    3.36
   3  -2   0   74.86    3.59
  -3   2   0   73.25    3.61
  -3   2   0   75.59    3.39
  -3   2   0   73.64    3.69
  -3   2   0   72.90    3.73
  -3   2   0   76.94    3.32
  -3   2   0   74.70    3.40
  -3   2   0   73.79    3.56
  -3   2   0   74.40    3.61
   2  -2   0  292.84   11.89
   2  -2   0  298.39   11.87
   2  -2   0  296.60   11.51
   2  -2   0  299.95   11.73
   2  -2   0  299.93   11.35
   2  -2   0  291.16   11.76
   2  -2   0  291.59   11.33
  -2   2   0  294.31   11.30
  -2   2   0  304.48   11.31
  -2   2   0  291.24   11.71
  -2   2   0  297.60   11.90
  -2   2   0  296.35   11.48
  -2   2   0  293.68   11.52
  -2   2   0  291.19   11.86
   1  -2   0    0.58    0.55
   1  -2   0    0.12    0.47
   1  -2   0    1.01    0.48
   1  -2   0    0.71    0.44
   1  -2   0    0.41    0.47
   1  -2   0    0.62    0.45
   1  -2   0   -0.20    0.48
   1  -2   0    0.50    0.44
   1  -2   0    0.06    0.37
  -1   2   0    0.71    0.50
  -1   2   0    0.63    0.37
  -1   2   0   -0.19    0.49
  -1   2   0    0.17    0.49
  -1   2   0    1.27    0.48
  -1   2   0    0.76    0.39
  -1   2   0    1.55    0.53
   0  -2   0   32.90    1.62
   0  -2   0   33.33    1.57
   0  -2   0   32.43    1.51
   0  -2   0   31.57    1.52
   0  -2   0   32.53    1.38
   0  -2   0   32.95    1.38
   0  -2   0   32.36    1.55
   0  -2   0   33.39    1.51
   0  -2   0   33.35    1.50
   0   2   0   32.44    1.50
   0   2   0   31.73    1.46
   0   2   0   32.05    1.47
   0   2   0   31.99    1.50
   0   2   0   30.32    1.53
  -1  -2   0   11.00    0.92
  -1  -2   0   10.50    0.83
  -1  -2   0   11.14    0.95
  -1  -2   0   10.14    0.86
  -1  -2   0   11.01    0.85
  -1  -2   0   11.83    0.90
  -1  -2   0   10.78    0.85
  -1  -2   0   12.01    0.71
   1   2   0   10.47    0.89
   1   2   0    9.45    0.79
   1   2   0   11.25    0.86
   1   2   0   10.83    0.95
   1   2   0   11.70    0.90
   1   2   0   11.64    0.89
  -2  -2   0   51.49    2.54
  -2  -2   0   48.36    2.43
  -2  -2   0   51.63    2.29
  -2  -2   0   50.64    2.48
  -2  -2   0   50.66    2.44
  -2  -2   0   48.53    2.49
  -2  -2   0   48.28    2.55
  -2  -2   0   50.53    2.27
  -2  -2   0   50.14    2.66
  -2  -2   0   51.23    2.43
   2   2   0   51.53    2.64
   2   2   0   50.69    2.46
   2   2   0   47.23    2.62
   2   2   0   50.03    2.20
   2   2   0   51.72    2.50
   2   2   0   50.60    2.46
   2   2   0   50.81    2.52
  -3  -2   0   36.90    1.94
  -3  -2   0   38.04    2.12
  -3  -2   0   33.48    2.16
  -3  -2   0   35.94    2.10
  -3  -2   0   34.86    2.07
  -3  -2   0   30.78    2.21
  -3  -2   0   31.61    2.06
  -3  -2   0   32.31    2.14
  -3  -2   0   34.25    1.90
  -3  -2   0   35.31    2.06
  -3  -2   0   36.21    2.10
   3   2   0   36.93    2.20
   3   2   0   33.93    2.07
   3   2   0   34.34    1.83
   3   2   0   32.84    2.01
   3   2   0   33.73    1.81
   3   2   0   36.76    2.21
   3   2   0   32.85    2.20
  -4  -2   0   13.74    1.37
  -4  -2   0   14.92    1.32
  -4  -2   0   13.42    1.51
  -4  -2   0   11.80    1.24
  -4  -2   0   14.13    1.47
  -4  -2   0   13.68    1.51
  -4  -2   0   14.13    1.50
  -4  -2   0   14.18    1.42
  -4  -2   0   12.34    1.54
  -4  -2   0   14.00    1.40
   4   2   0   17.89    1.65
   4   2   0   15.45    1.24
   4   2   0   12.07    1.18
   4   2   0   12.84    1.43
   4   2   0   13.72    1.52
   4   2   0   15.58    1.50
   4   2   0   15.18    1.56
  -5  -2   0    5.64    1.08
  -5  -2   0    4.56    1.19
  -5  -2   0    4.74    1.07
  -5  -2   0    5.32    1.21
  -5  -2   0    2.22    0.93
  -5  -2   0    7.21    1.36
  -5  -2   0    6.30    1.30
  -5  -2   0    4.91    1.16
  -5  -2   0    5.71    1.25
  -5  -2   0    3.74    1.14
   5   2   0    4.14    1.11
   5   2   0    6.50    1.27
   5   2   0    4.69    1.10
   5   2   0    3.58    1.09
   5   2   0    3.90    1.16
   5   2   0    3.76    0.91
   5   2   0    3.16    0.88
   5   2   0    3.19    1.08
  -6  -2   0   42.76    3.08
  -6  -2   0   53.71    3.29
  -6  -2   0   46.30    2.88
  -6  -2   0   55.40    3.43
  -6  -2   0   48.46    3.27
  -6  -2   0   52.27    2.97
  -6  -2   0   50.26    3.15
  -6  -2   0   47.49    3.11
  -6  -2   0   43.21    3.22
   6   2   0   54.61    3.32
   6   2   0   42.86    3.10
   6   2   0   46.72    3.27
   6   2   0   47.47    3.13
   6   2   0   44.52    2.72
   6   2   0   49.64    3.22
   6   2   0   45.99    2.73
   6   2   0   50.93    3.32
  -7  -2   0    2.37    1.19
  -7  -2   0    0.95    0.96
  -7  -2   0    0.33    1.01
  -7  -2   0    0.75    0.97
  -7  -2   0    0.39    1.11
  -7  -2   0    0.39    1.11
  -7  -2   0   -0.01    1.10
  -7  -2   0    1.19    1.08
   7   2   0   -0.50    1.01
   7   2   0   -0.45    0.82
   7   2   0   -0.33    1.09
   7   2   0    0.37    0.92
   7   2   0    0.60    1.14
   7   2   0   -1.11    0.98
   7   2   0    0.32    1.02
  -8  -2   0   15.66    2.08
  -8  -2   0   14.24    2.25
  -8  -2   0   16.86    2.27
  -8  -2   0   13.27    1.91
  -8  -2   0   13.30    2.09
  -8  -2   0   15.83    2.25
   8   2   0   16.83    2.41
   8   2   0   12.05    2.23
   8   2   0   15.18    1.79
   8   2   0   16.21    1.80
   8   2   0   15.10    2.24
   8   2   0   16.56    2.24
  -9  -2   0    0.06    1.26
  -9  -2   0   -0.34    1.30
  -9  -2   0    4.60    1.56
  -9  -2   0   -1.02    1.25
  -9  -2   0    1.11    1.21
  -9  -2   0    3.59    1.64
  -9  -2   0    0.89    1.47
   9   2   0   -0.72    1.58
   9   2   0   -0.02    0.99
   9   2   0   -0.70    1.20
 -10  -2   0    0.93    1.75
 -10  -2   0    5.71    1.83
 -10  -2   0    2.31    1.79
  10   2   0    2.57    1.90
  10   2   0    3.37    1.82
 -11  -2   0    1.07    1.94
  11   2   0    1.41    1.89
  11   2   0    0.31    1.89
  12   2   0    2.10    2.19
  12   2   0    2.11    2.30
  13   2   0    2.00    2.47
  13   2   0   -2.42    2.34
  12  -3   0    2.20    2.31
 -12   3   0    0.91    2.34
  11  -3   0    3.41    2.21
  11  -3   0   -0.25    1.97
 -11   3   0    0.52    1.61
 -11   3   0    1.15    1.82
  10  -3   0   15.00    2.94
  10  -3   0   16.83    2.95
 -10   3   0   18.33    2.95
 -10   3   0   15.48    2.33
 -10   3   0   16.78    2.31
 -10   3   0   20.66    3.17
   9  -3   0    5.03    1.75
   9  -3   0    6.47    1.63
   9  -3   0    1.53    1.82
   9  -3   0    2.02    1.45
  -9   3   0    5.73    1.64
  -9   3   0    4.00    1.77
  -9   3   0    2.41    1.58
  -9   3   0    3.43    1.46
  -9   3   0    5.77    2.00
   8  -3   0  124.75    6.95
   8  -3   0  127.89    6.28
   8  -3   0  124.31    6.76
   8  -3   0  135.65    6.72
   8  -3   0  120.31    6.21
  -8   3   0  127.69    6.24
  -8   3   0  124.84    6.69
  -8   3   0  131.36    6.35
  -8   3   0  129.53    6.86
  -8   3   0  124.86    6.93
   7  -3   0   30.91    2.96
   7  -3   0   33.67    2.78
   7  -3   0   43.96    2.79
   7  -3   0   28.56    2.80
   7  -3   0   30.69    2.51
  -7   3   0   29.20    2.85
  -7   3   0   35.39    2.55
  -7   3   0   36.84    2.87
  -7   3   0   34.84    2.57
  -7   3   0   35.96    3.05
  -7   3   0   30.78    2.74
  -7   3   0   31.86    2.41
   6  -3   0   -0.10    0.95
   6  -3   0    0.15    1.09
   6  -3   0   -1.39    0.98
   6  -3   0    0.29    0.94
   6  -3   0   -1.21    0.89
   6  -3   0    0.11    1.03
   6  -3   0   -0.17    1.02
  -6   3   0    1.57    1.20
  -6   3   0   -0.51    0.89
  -6   3   0    1.26    1.13
  -6   3   0   -0.78    1.19
  -6   3   0    0.72    0.81
  -6   3   0    0.65    0.99
  -6   3   0    2.86    1.19
  -6   3   0    1.49    0.95
   5  -3   0   24.38    2.19
   5  -3   0   28.34    2.12
   5  -3   0   26.18    2.29
   5  -3   0   29.61    2.34
   5  -3   0   28.78    2.33
   5  -3   0   28.27    2.21
   5  -3   0   31.00    2.31
  -5   3   0   32.47    2.52
  -5   3   0   26.44    1.89
  -5   3   0   28.45    2.03
  -5   3   0   28.09    2.34
  -5   3   0   33.08    2.36
  -5   3   0   25.71    2.32
  -5   3   0   28.49    2.15
  -5   3   0   26.87    2.27
   4  -3   0   31.02    2.28
   4  -3   0   34.35    2.38
   4  -3   0   32.81    2.10
   4  -3   0   31.48    2.18
   4  -3   0   31.60    2.33
   4  -3   0   30.02    2.06
   4  -3   0   30.92    2.19
  -4   3   0   33.26    2.38
  -4   3   0   33.14    2.02
  -4   3   0   30.22    2.17
  -4   3   0   30.05    2.17
  -4   3   0   31.49    2.01
  -4   3   0   29.01    2.19
  -4   3   0   33.76    1.87
  -4   3   0   31.94    2.30
   3  -3   0    1.28    0.76
   3  -3   0    3.02    0.91
   3  -3   0    1.80    0.90
   3  -3   0    0.94    0.75
   3  -3   0    3.80    0.82
   3  -3   0    4.28    0.96
   3  -3   0    3.35    0.97
  -3   3   0    2.38    0.74
  -3   3   0    2.35    0.85
  -3   3   0    2.71    0.92
  -3   3   0    3.22    0.86
  -3   3   0    2.42    0.96
  -3   3   0    2.55    1.00
  -3   3   0    1.99    0.57
  -3   3   0    2.33    0.73
   2  -3   0   41.50    2.39
   2  -3   0   42.11    2.42
   2  -3   0   42.42    2.18
   2  -3   0   43.84    2.33
   2  -3   0   44.00    2.32
   2  -3   0   44.54    2.27
   2  -3   0   45.45    2.35
   2  -3   0   42.94    2.18
  -2   3   0   45.45    2.36
  -2   3   0   42.16    2.28
  -2   3   0   41.34    2.35
  -2   3   0   43.00    2.04
  -2   3   0   42.08    2.02
  -2   3   0   40.21    2.21
   1  -3   0   13.34    1.11
   1  -3   0   13.67    1.07
   1  -3   0   15.34    1.17
   1  -3   0   15.93    0.99
   1  -3   0   13.56    1.03
   1  -3   0   14.29    1.09
   1  -3   0   14.35    1.23
   1  -3   0   13.07    1.15
   1  -3   0   15.60    1.20
  -1   3   0   16.04    1.19
  -1   3   0   13.46    0.77
  -1   3   0   12.67    1.07
  -1   3   0   13.16    1.08
  -1   3   0   13.92    0.77
  -1   3   0   13.56    1.11
  -1   3   0   13.05    0.78
  -1   3   0   12.22    1.02
  -1   3   0   14.65    1.14
   0  -3   0    9.47    0.68
   0  -3   0    9.04    0.66
   0  -3   0   10.41    0.81
   0  -3   0    9.87    0.86
   0  -3   0    9.92    0.79
   0  -3   0    9.31    0.93
   0  -3   0   10.00    0.81
   0  -3   0    9.83    0.81
   0  -3   0    9.05    0.74
   0   3   0    8.92    0.76
   0   3   0    8.42    0.76
   0   3   0    8.79    0.83
   0   3   0    8.86    0.84
   0   3   0    8.85    0.79
   0   3   0    9.30    0.82
   0   3   0    9.28    0.84
  -1  -3   0   51.14    2.41
  -1  -3   0   52.33    2.50
  -1  -3   0   52.23    2.31
  -1  -3   0   49.31    2.37
  -1  -3   0   51.45    2.32
  -1  -3   0   49.29    2.32
  -1  -3   0   45.64    2.30
  -1  -3   0   49.28    2.11
   1   3   0   48.87    2.38
   1   3   0   48.18    2.29
   1   3   0   49.36    2.32
   1   3   0   50.17    2.33
   1   3   0   51.53    2.35
   1   3   0   49.02    2.47
   1   3   0   48.72    2.34
  -2  -3   0   99.09    4.54
  -2  -3   0   98.31    4.36
  -2  -3   0  103.98    4.37
  -2  -3   0  101.39    4.47
  -2  -3   0  108.63    4.17
  -2  -3   0  102.31    4.45
  -2  -3   0  102.61    4.38
  -2  -3   0   97.49    4.33
  -2  -3   0   96.35    4.66
   2   3   0   99.76    4.38
   2   3   0  105.24    4.47
   2   3   0   99.21    4.55
   2   3   0  102.51    4.46
   2   3   0   99.85    4.38
   2   3   0   99.10    4.38
  -3  -3   0    0.36    0.61
  -3  -3   0   -1.04    0.77
  -3  -3   0   -0.07    0.75
  -3  -3   0    0.31    0.67
  -3  -3   0   -0.59    0.69
  -3  -3   0    0.58    0.65
  -3  -3   0   -0.19    0.62
  -3  -3   0    0.17    0.70
  -3  -3   0    0.35    0.83
  -3  -3   0   -0.18    0.63
   3   3   0    0.09    0.67
   3   3   0   -0.08    0.71
   3   3   0    0.30    0.78
   3   3   0    0.82    0.53
   3   3   0   -1.45    0.76
   3   3   0    0.94    0.79
   3   3   0   -0.28    0.67
   3   3   0   -0.48    0.67
  -4  -3   0    4.41    1.09
  -4  -3   0    7.08    1.22
  -4  -3   0    6.36    1.13
  -4  -3   0    5.67    0.99
  -4  -3   0    7.57    1.16
  -4  -3   0    6.72    1.29
  -4  -3   0    6.92    1.24
  -4  -3   0    5.59    1.08
  -4  -3   0    6.22    1.00
  -4  -3   0    6.30    1.10
  -4  -3   0    7.35    1.14
   4   3   0    4.35    1.13
   4   3   0    6.29    1.16
   4   3   0    4.69    1.07
   4   3   0    6.83    0.88
   4   3   0    4.68    1.20
   4   3   0    6.53    1.23
   4   3   0    6.22    0.84
  -5  -3   0   75.65    3.90
  -5  -3   0   78.69    4.11
  -5  -3   0   74.70    4.02
  -5  -3   0   76.45    4.19
  -5  -3   0   81.49    4.13
  -5  -3   0   87.76    3.96
  -5  -3   0   77.67    4.26
  -5  -3   0   72.42    4.35
  -5  -3   0   74.91    4.01
  -5  -3   0   80.85    4.27
   5   3   0   77.07    4.20
   5   3   0   74.07    4.22
   5   3   0   68.57    3.94
   5   3   0   75.28    3.55
   5   3   0   76.36    3.56
   5   3   0   76.78    4.24
   5   3   0   78.51    4.06
  -6  -3   0   32.99    2.63
  -6  -3   0   36.89    2.48
  -6  -3   0   34.03    2.97
  -6  -3   0   31.76    2.57
  -6  -3   0   30.69    2.61
  -6  -3   0   40.52    2.86
  -6  -3   0   34.12    2.47
  -6  -3   0   35.77    2.59
  -6  -3   0   36.56    2.71
   6   3   0   33.23    2.54
   6   3   0   39.10    2.86
   6   3   0   33.07    2.74
   6   3   0   32.30    2.59
   6   3   0   32.14    2.82
   6   3   0   33.92    2.21
   6   3   0   36.35    2.24
   6   3   0   37.63    2.71
  -7  -3   0    0.06    1.06
  -7  -3   0   -0.40    0.85
  -7  -3   0   -0.97    1.08
  -7  -3   0   -0.77    1.05
  -7  -3   0   -1.27    1.06
  -7  -3   0   -0.70    1.03
  -7  -3   0   -1.87    0.96
  -7  -3   0   -0.28    1.00
  -7  -3   0    0.59    0.98
   7   3   0   -0.27    0.86
   7   3   0   -0.60    0.95
   7   3   0   -0.40    1.19
   7   3   0   -1.37    0.75
   7   3   0    0.39    1.04
   7   3   0    1.82    1.31
  -8  -3   0   27.47    2.79
  -8  -3   0   29.48    2.55
  -8  -3   0   25.19    2.98
  -8  -3   0   28.20    2.86
  -8  -3   0   32.12    2.91
  -8  -3   0   26.86    2.83
  -8  -3   0   21.94    2.54
  -8  -3   0   28.58    2.55
   8   3   0   24.40    2.87
   8   3   0   28.29    2.27
   8   3   0   22.48    2.67
   8   3   0   30.15    2.90
   8   3   0   31.72    2.29
  -9  -3   0   -0.22    1.15
  -9  -3   0    3.01    1.54
  -9  -3   0   -0.49    1.45
  -9  -3   0    1.98    1.55
  -9  -3   0    2.78    1.58
  -9  -3   0    0.84    1.27
  -9  -3   0    2.55    1.53
   9   3   0   -1.17    1.39
   9   3   0    2.31    1.59
 -10  -3   0   16.50    2.76
 -10  -3   0   23.66    3.08
  10   3   0   18.09    2.98
  10   3   0   16.86    2.71
 -11  -3   0   -1.04    1.68
  11   3   0   -2.18    1.64
  11   3   0    1.37    2.04
  12   3   0   11.55    2.97
  12   3   0   16.48    3.20
  13   3   0    6.47    2.70
 -12   4   0   10.60    3.08
  11  -4   0    1.27    1.90
 -11   4   0    0.00    1.97
  10  -4   0    9.59    2.56
  10  -4   0    8.82    2.42
 -10   4   0   11.28    2.44
 -10   4   0   11.37    1.96
 -10   4   0   11.18    2.68
   9  -4   0    3.34    1.56
   9  -4   0    1.39    1.76
   9  -4   0    3.88    1.39
   9  -4   0    3.90    1.85
  -9   4   0    2.34    1.32
  -9   4   0    4.60    1.94
  -9   4   0    5.88    2.04
  -9   4   0    1.79    1.54
  -9   4   0    1.46    1.30
   8  -4   0    2.60    1.40
   8  -4   0    2.59    1.68
   8  -4   0    3.46    1.48
   8  -4   0    0.77    1.13
   8  -4   0   -0.50    1.14
  -8   4   0    2.76    1.27
  -8   4   0    1.45    1.47
  -8   4   0    1.15    1.11
  -8   4   0    0.43    1.48
  -8   4   0    0.90    1.30
  -8   4   0    0.60    0.99
   7  -4   0    4.24    1.42
   7  -4   0    5.36    1.62
   7  -4   0    7.10    1.57
   7  -4   0    7.49    1.55
   7  -4   0    9.20    1.64
  -7   4   0    7.13    1.70
  -7   4   0    8.11    1.45
  -7   4   0    7.30    1.57
  -7   4   0    6.61    1.23
  -7   4   0    5.45    1.31
  -7   4   0   10.41    1.87
  -7   4   0    4.56    1.67
   6  -4   0    7.52    1.47
   6  -4   0    5.24    1.25
   6  -4   0    4.99    1.26
   6  -4   0    2.33    1.21
   6  -4   0    3.81    1.37
   6  -4   0    4.10    1.33
  -6   4   0    5.33    1.39
  -6   4   0    1.84    1.10
  -6   4   0    6.58    1.24
  -6   4   0    4.11    1.23
  -6   4   0    2.59    1.02
  -6   4   0    2.65    0.92
  -6   4   0    3.15    1.31
   5  -4   0   -0.13    0.81
   5  -4   0   -0.32    0.83
   5  -4   0    0.31    0.91
   5  -4   0   -1.14    0.85
   5  -4   0    1.69    0.98
   5  -4   0    0.81    0.86
  -5   4   0    1.09    0.89
  -5   4   0   -0.40    0.90
  -5   4   0    1.78    0.88
  -5   4   0   -1.24    0.73
  -5   4   0    0.38    0.63
  -5   4   0   -0.92    0.84
  -5   4   0    0.71    0.91
  -5   4   0    1.28    1.10
   4  -4   0  285.94   11.25
   4  -4   0  267.84   10.99
   4  -4   0  253.26   11.10
   4  -4   0  265.01   11.28
   4  -4   0  247.77   11.22
   4  -4   0  276.43   11.12
   4  -4   0  270.88   10.71
   4  -4   0  256.65   10.65
  -4   4   0  264.71   10.66
  -4   4   0  257.98   10.28
  -4   4   0  251.11   10.89
  -4   4   0  256.36   10.92
  -4   4   0  267.28   11.13
  -4   4   0  264.22   10.35
  -4   4   0  259.61   10.36
  -4   4   0  256.77   11.04
   3  -4   0   21.74    1.64
   3  -4   0   24.47    1.82
   3  -4   0   22.54    1.80
   3  -4   0   20.66    1.60
   3  -4   0   20.64    1.78
   3  -4   0   21.94    1.91
   3  -4   0   21.45    1.73
   3  -4   0   22.70    1.78
  -3   4   0   21.16    1.80
  -3   4   0   20.15    1.71
  -3   4   0   23.77    1.91
  -3   4   0   20.84    1.68
  -3   4   0   24.48    1.51
  -3   4   0   20.42    1.47
  -3   4   0   21.25    1.16
  -3   4   0   19.59    1.73
   2  -4   0   30.11    1.90
   2  -4   0   31.54    2.06
   2  -4   0   33.81    1.98
   2  -4   0   34.91    2.03
   2  -4   0   32.01    1.99
   2  -4   0   31.48    1.79
   2  -4   0   33.55    1.92
   2  -4   0   32.54    2.02
  -2   4   0   32.60    1.61
  -2   4   0   31.81    2.08
  -2   4   0   32.25    2.03
  -2   4   0   31.95    1.87
  -2   4   0   30.84    1.62
  -2   4   0   33.59    2.05
   1  -4   0    4.17    0.76
   1  -4   0    4.81    0.69
   1  -4   0    3.63    0.71
   1  -4   0    3.57    0.81
   1  -4   0    3.89    0.74
   1  -4   0    4.58    0.88
   1  -4   0    3.22    0.63
   1  -4   0    3.48    0.76
   1  -4   0    3.92    0.74
  -1   4   0    4.82    0.53
  -1   4   0    3.35    0.78
  -1   4   0    4.61    0.80
  -1   4   0    4.87    0.83
  -1   4   0    3.69    0.80
  -1   4   0    4.38    0.76
  -1   4   0    5.18    0.86
   0  -4   0   34.47    1.74
   0  -4   0   31.15    1.91
   0  -4   0   35.56    1.75
   0  -4   0   32.46    1.73
   0  -4   0   33.43    1.56
   0  -4   0   32.36    1.77
   0  -4   0   32.65    1.80
   0  -4   0   34.08    1.90
   0   4   0   32.62    1.83
   0   4   0   33.21    1.75
   0   4   0   32.47    1.81
   0   4   0   34.04    1.83
   0   4   0   33.26    1.78
   0   4   0   30.87    1.78
   0   4   0   32.16    1.78
  -1  -4   0    4.82    0.69
  -1  -4   0    4.67    0.75
  -1  -4   0    4.64    0.57
  -1  -4   0    5.30    0.87
  -1  -4   0    4.54    0.72
  -1  -4   0    4.42    0.71
  -1  -4   0    4.96    0.79
  -1  -4   0    4.11    0.69
   1   4   0    2.69    0.74
   1   4   0    4.81    0.73
   1   4   0    5.37    0.79
   1   4   0    4.70    0.73
   1   4   0    4.59    0.77
   1   4   0    4.27    0.86
   1   4   0    3.65    0.71
  -2  -4   0    0.51    0.68
  -2  -4   0    1.00    0.71
  -2  -4   0    1.14    0.62
  -2  -4   0    1.96    0.67
  -2  -4   0    0.72    0.62
  -2  -4   0    0.87    0.55
  -2  -4   0    1.35    0.81
  -2  -4   0    0.97    0.61
  -2  -4   0    0.56    0.85
   2   4   0    0.84    0.63
   2   4   0    1.09    0.73
   2   4   0    1.46    0.65
   2   4   0    1.14    0.69
   2   4   0    0.90    0.68
   2   4   0    1.77    0.71
   2   4   0    0.77    0.84
  -3  -4   0   18.21    1.51
  -3  -4   0   20.20    1.86
  -3  -4   0   18.40    1.39
  -3  -4   0   19.70    1.61
  -3  -4   0   18.36    1.54
  -3  -4   0   20.59    1.54
  -3  -4   0   18.60    1.69
  -3  -4   0   15.86    1.51
  -3  -4   0   18.06    1.40
  -3  -4   0   21.64    1.64
   3   4   0   17.30    1.51
   3   4   0   17.37    1.53
   3   4   0   19.05    1.54
   3   4   0   19.50    1.75
   3   4   0   20.45    1.68
   3   4   0   20.83    1.62
  -4  -4   0   17.34    1.59
  -4  -4   0   18.23    1.86
  -4  -4   0   16.37    1.40
  -4  -4   0   21.55    1.95
  -4  -4   0   17.33    1.64
  -4  -4   0   19.81    1.66
  -4  -4   0   16.64    1.69
  -4  -4   0   16.67    1.54
  -4  -4   0   17.23    1.47
  -4  -4   0   17.08    1.54
   4   4   0   17.46    1.61
   4   4   0   16.64    1.65
   4   4   0   16.01    1.65
   4   4   0   17.54    1.61
   4   4   0   18.28    1.94
   4   4   0   17.06    1.76
  -5  -4   0   -0.42    0.75
  -5  -4   0   -0.17    0.91
  -5  -4   0   -0.99    0.78
  -5  -4   0   -0.05    0.77
  -5  -4   0    0.08    0.79
  -5  -4   0    0.23    0.97
  -5  -4   0   -0.38    1.03
  -5  -4   0    0.92    0.92
  -5  -4   0    0.05    0.80
   5   4   0    1.48    0.96
   5   4   0    1.69    1.11
   5   4   0    0.34    0.96
   5   4   0    0.36    0.63
   5   4   0    0.42    0.89
   5   4   0   -1.66    0.81
  -6  -4   0   46.27    2.98
  -6  -4   0   41.30    3.09
  -6  -4   0   42.07    3.01
  -6  -4   0   39.42    2.67
  -6  -4   0   40.71    3.01
  -6  -4   0   42.36    3.10
  -6  -4   0   45.18    3.32
  -6  -4   0   42.18    2.84
  -6  -4   0   39.96    2.69
   6   4   0   45.18    3.08
   6   4   0   44.93    3.25
   6   4   0   38.27    2.89
   6   4   0   45.46    2.46
   6   4   0   44.77    3.28
   6   4   0   39.42    3.03
  -7  -4   0    0.75    1.17
  -7  -4   0    0.91    1.21
  -7  -4   0   -0.93    1.32
  -7  -4   0    1.42    1.22
  -7  -4   0    1.38    1.10
  -7  -4   0   -0.42    1.00
  -7  -4   0    0.81    1.23
  -7  -4   0    1.22    1.24
  -7  -4   0   -1.41    0.89
   7   4   0    0.90    1.12
   7   4   0    0.49    1.19
   7   4   0    1.13    1.30
   7   4   0    0.03    0.85
  -8  -4   0   13.35    2.30
  -8  -4   0   15.70    2.33
  -8  -4   0   15.79    2.30
  -8  -4   0   11.02    2.19
  -8  -4   0   12.94    2.05
  -8  -4   0   14.94    2.02
  -8  -4   0   14.79    2.04
  -8  -4   0   10.38    1.90
   8   4   0   16.95    2.48
   8   4   0   16.83    2.29
   8   4   0   14.33    2.25
  -9  -4   0    3.84    1.96
  -9  -4   0    4.22    1.82
  -9  -4   0    4.46    1.85
  -9  -4   0    4.33    1.49
   9   4   0    2.53    1.64
   9   4   0    5.42    1.87
 -10  -4   0   20.83    3.08
 -10  -4   0   21.25    3.03
  10   4   0   19.33    3.06
  10   4   0   19.85    2.95
 -11  -4   0    1.28    2.03
  11   4   0    1.44    1.86
  11   4   0    2.33    2.10
  12   4   0    9.28    2.79
  13   4   0    2.42    2.47
 -12   5   0   -1.47    1.95
  11  -5   0    5.28    2.61
 -11   5   0    5.71    2.57
 -11   5   0   -1.81    1.71
  10  -5   0    6.92    2.36
 -10   5   0    2.68    2.08
 -10   5   0    4.64    2.14
 -10   5   0    6.55    1.59
 -10   5   0    4.29    2.19
   9  -5   0    4.24    1.82
   9  -5   0    2.44    1.80
  -9   5   0    6.15    2.14
  -9   5   0    5.27    1.41
  -9   5   0    1.39    1.80
  -9   5   0    7.20    1.92
   8  -5   0    0.38    1.43
   8  -5   0    4.63    1.65
   8  -5   0    4.40    1.43
   8  -5   0    0.51    1.37
   8  -5   0    1.07    1.44
  -8   5   0    0.74    1.32
  -8   5   0    1.59    1.27
  -8   5   0    2.56    1.58
  -8   5   0    3.72    1.72
  -8   5   0    0.97    1.05
  -8   5   0    1.22    1.11
   7  -5   0    1.59    1.28
   7  -5   0   -1.33    1.08
   7  -5   0    0.70    1.10
   7  -5   0    0.27    1.24
   7  -5   0    2.74    1.29
  -7   5   0    1.44    1.25
  -7   5   0   -0.91    0.86
  -7   5   0   -0.35    0.77
  -7   5   0   -0.43    1.23
  -7   5   0   -0.01    0.99
  -7   5   0    1.26    1.11
  -7   5   0   -0.09    1.29
   6  -5   0   23.83    2.35
   6  -5   0   23.07    2.46
   6  -5   0   19.98    1.96
   6  -5   0   18.58    2.01
   6  -5   0   23.48    2.41
   6  -5   0   16.84    2.10
  -6   5   0   19.87    1.83
  -6   5   0   20.94    2.12
  -6   5   0   23.80    2.34
  -6   5   0   16.95    1.51
  -6   5   0   21.24    1.83
  -6   5   0   17.11    2.15
  -6   5   0   18.44    2.26
   5  -5   0    1.21    1.11
   5  -5   0    1.57    1.06
   5  -5   0    0.61    1.06
   5  -5   0    1.63    1.07
   5  -5   0    0.75    0.97
   5  -5   0    1.35    0.94
  -5   5   0    1.24    1.05
  -5   5   0    2.05    0.87
  -5   5   0    3.74    1.27
  -5   5   0    2.53    1.36
  -5   5   0    3.03    1.14
  -5   5   0    1.76    0.91
  -5   5   0    1.88    0.69
  -5   5   0    2.38    1.17
   4  -5   0   23.64    1.91
   4  -5   0   25.08    1.91
   4  -5   0   26.13    2.07
   4  -5   0   26.64    2.21
   4  -5   0   22.10    2.14
   4  -5   0   20.86    1.95
   4  -5   0   23.87    2.02
  -4   5   0   20.99    1.96
  -4   5   0   23.48    1.99
  -4   5   0   19.76    1.59
  -4   5   0   20.07    1.56
  -4   5   0   23.12    2.00
  -4   5   0   22.66    1.28
  -4   5   0   24.73    2.12
  -4   5   0   23.36    1.90
   3  -5   0   21.87    1.83
   3  -5   0   26.86    1.95
   3  -5   0   24.38    1.98
   3  -5   0   20.92    1.76
   3  -5   0   27.98    1.76
   3  -5   0   23.52    1.81
   3  -5   0   25.96    1.92
   3  -5   0   23.20    1.84
  -3   5   0   24.99    2.03
  -3   5   0   26.02    2.08
  -3   5   0   24.74    1.82
  -3   5   0   27.28    1.54
  -3   5   0   26.05    1.57
  -3   5   0   28.06    2.08
   2  -5   0   19.90    1.52
   2  -5   0   18.91    1.52
   2  -5   0   19.42    1.68
   2  -5   0   19.31    1.58
   2  -5   0   22.17    1.47
   2  -5   0   20.55    1.66
   2  -5   0   21.10    1.75
   2  -5   0   21.07    1.64
   2  -5   0   19.80    1.46
  -2   5   0   18.35    1.60
  -2   5   0   21.70    1.70
  -2   5   0   18.89    1.00
  -2   5   0   19.83    1.02
  -2   5   0   19.36    1.62
  -2   5   0   20.63    1.64
  -2   5   0   19.06    1.45
   1  -5   0    0.43    0.53
   1  -5   0   -0.65    0.64
   1  -5   0   -0.27    0.55
   1  -5   0    0.21    0.66
   1  -5   0    1.33    0.70
   1  -5   0   -0.20    0.57
   1  -5   0    0.18    0.76
   1  -5   0   -0.45    0.54
   1  -5   0   -0.23    0.58
  -1   5   0   -0.35    0.64
  -1   5   0    0.50    0.72
  -1   5   0   -0.62    0.46
  -1   5   0    1.04    0.69
  -1   5   0   -0.54    0.65
  -1   5   0    0.41    0.68
  -1   5   0    0.82    0.73
   0  -5   0   80.78    3.48
   0  -5   0   78.07    3.50
   0  -5   0   80.44    3.62
   0  -5   0   76.14    3.20
   0  -5   0   72.32    3.42
   0  -5   0   75.91    3.62
   0  -5   0   72.93    3.36
   0  -5   0   75.70    3.39
   0   5   0   75.81    3.55
   0   5   0   76.74    3.48
   0   5   0   73.15    3.47
   0   5   0   73.70    3.49
   0   5   0   77.30    3.54
   0   5   0   77.14    3.44
   0   5   0   77.08    3.52
  -1  -5   0   66.28    3.07
  -1  -5   0   65.20    2.84
  -1  -5   0   70.64    3.34
  -1  -5   0   68.14    3.04
  -1  -5   0   64.09    3.23
  -1  -5   0   64.82    3.03
  -1  -5   0   64.10    3.09
  -1  -5   0   67.17    3.21
   1   5   0   64.09    3.07
   1   5   0   62.63    3.04
   1   5   0   63.67    3.20
   1   5   0   64.20    3.07
   1   5   0   68.50    3.16
   1   5   0   63.07    3.13
   1   5   0   65.17    3.11
  -2  -5   0    4.20    1.03
  -2  -5   0    5.33    0.93
  -2  -5   0    3.60    0.72
  -2  -5   0    4.71    0.83
  -2  -5   0    2.79    0.77
  -2  -5   0    3.69    0.76
  -2  -5   0    3.34    0.69
  -2  -5   0    6.13    0.94
   2   5   0    3.23    0.91
   2   5   0    4.64    0.84
   2   5   0    4.68    0.83
   2   5   0    4.17    0.85
   2   5   0    2.90    0.99
   2   5   0    2.99    0.79
   2   5   0    4.09    0.87
  -3  -5   0   25.03    1.85
  -3  -5   0   24.21    2.11
  -3  -5   0   22.41    1.71
  -3  -5   0   25.39    2.11
  -3  -5   0   23.84    1.58
  -3  -5   0   24.30    1.75
  -3  -5   0   23.56    1.63
  -3  -5   0   25.26    1.85
  -3  -5   0   23.77    1.70
   3   5   0   23.41    1.77
   3   5   0   26.41    2.06
   3   5   0   27.41    1.89
   3   5   0   24.68    1.86
   3   5   0   24.02    1.79
   3   5   0   21.82    1.78
   3   5   0   24.87    1.87
  -4  -5   0   59.65    3.21
  -4  -5   0   58.09    3.31
  -4  -5   0   59.04    3.33
  -4  -5   0   64.25    3.65
  -4  -5   0   56.64    3.14
  -4  -5   0   55.34    3.61
  -4  -5   0   55.05    2.97
  -4  -5   0   64.85    3.09
   4   5   0   57.54    3.20
   4   5   0   60.01    3.28
   4   5   0   61.33    3.55
   4   5   0   50.82    3.15
   4   5   0   51.96    3.10
   4   5   0   58.47    3.25
  -5  -5   0   -0.13    1.15
  -5  -5   0    0.80    0.97
  -5  -5   0    0.33    0.84
  -5  -5   0   -0.22    0.75
  -5  -5   0    0.55    0.92
  -5  -5   0    0.11    0.85
  -5  -5   0    0.75    1.01
  -5  -5   0    0.41    0.80
  -5  -5   0    0.76    1.07
   5   5   0    0.36    1.01
   5   5   0   -0.06    0.84
   5   5   0    0.28    0.99
   5   5   0    0.43    0.92
   5   5   0    0.98    0.93
  -6  -5   0   52.71    3.31
  -6  -5   0   44.20    3.07
  -6  -5   0   51.05    3.49
  -6  -5   0   43.67    2.98
  -6  -5   0   42.52    3.18
  -6  -5   0   53.24    3.37
  -6  -5   0   45.64    2.93
  -6  -5   0   47.14    2.95
  -6  -5   0   42.25    3.45
   6   5   0   48.15    3.31
   6   5   0   46.15    3.21
   6   5   0   53.09    3.68
  -7  -5   0    3.04    1.58
  -7  -5   0   -0.30    1.19
  -7  -5   0   -1.68    1.08
  -7  -5   0    0.23    1.06
  -7  -5   0   -0.60    1.00
  -7  -5   0    0.90    1.16
  -7  -5   0   -1.00    1.11
  -7  -5   0    0.37    1.25
  -7  -5   0    0.25    1.04
   7   5   0    0.69    1.20
   7   5   0   -2.40    1.08
  -8  -5   0    7.20    1.91
  -8  -5   0    4.03    1.46
  -8  -5   0    7.42    1.90
  -8  -5   0    6.65    1.60
  -8  -5   0    9.34    2.28
  -8  -5   0    4.76    1.68
  -8  -5   0    7.25    1.73
  -8  -5   0    3.76    1.47
   8   5   0    5.03    1.74
   8   5   0    6.81    1.78
  -9  -5   0   -0.59    1.27
  -9  -5   0   -2.07    1.33
  -9  -5   0   -0.92    1.55
  -9  -5   0   -0.86    1.31
   9   5   0   -0.57    1.50
   9   5   0   -3.01    1.13
 -10  -5   0   -1.99    1.64
 -10  -5   0   -0.12    1.62
  10   5   0    0.17    1.62
  10   5   0   -1.69    1.61
 -11  -5   0   14.94    2.99
  11   5   0   13.50    2.91
  12   5   0   -1.41    1.87
 -12   6   0    3.72    2.62
 -11   6   0   -1.61    1.91
 -11   6   0   -1.71    1.82
  10  -6   0    9.40    2.87
 -10   6   0   11.47    2.79
 -10   6   0   13.14    2.79
 -10   6   0   12.58    2.66
   9  -6   0    2.08    1.81
  -9   6   0    0.24    1.65
  -9   6   0    0.88    1.82
  -9   6   0    1.59    1.65
   8  -6   0   -0.07    1.39
   8  -6   0    0.86    1.30
   8  -6   0    2.06    1.29
   8  -6   0    0.83    1.61
   8  -6   0    2.49    1.61
  -8   6   0   -0.35    1.37
  -8   6   0   -0.39    1.42
  -8   6   0    2.51    0.98
  -8   6   0    1.82    1.56
  -8   6   0   -0.73    1.06
   7  -6   0   -0.41    1.30
   7  -6   0    0.60    1.29
   7  -6   0   -0.50    1.03
   7  -6   0    0.75    1.16
   7  -6   0   -0.84    1.18
  -7   6   0    0.68    0.74
  -7   6   0   -1.74    0.84
  -7   6   0    1.27    1.30
  -7   6   0    1.64    1.33
  -7   6   0   -1.40    0.91
  -7   6   0    0.42    1.31
   6  -6   0   36.10    2.68
   6  -6   0   31.42    2.50
   6  -6   0   34.22    2.86
   6  -6   0   35.60    3.08
   6  -6   0   29.45    2.84
   6  -6   0   32.40    2.71
  -6   6   0   33.63    2.84
  -6   6   0   34.69    2.94
  -6   6   0   38.12    2.98
  -6   6   0   32.27    2.28
  -6   6   0   31.86    1.92
  -6   6   0   30.35    2.62
  -6   6   0   40.11    2.48
   5  -6   0   -1.31    0.94
   5  -6   0   -0.90    0.86
   5  -6   0   -1.05    0.79
   5  -6   0    2.09    0.97
   5  -6   0   -0.81    0.83
   5  -6   0    1.34    1.23
  -5   6   0    0.27    0.99
  -5   6   0    0.69    0.50
  -5   6   0   -0.05    1.04
  -5   6   0    0.06    0.75
  -5   6   0    1.44    1.01
  -5   6   0    0.41    1.06
  -5   6   0    0.43    0.74
   4  -6   0   39.00    2.75
   4  -6   0   39.73    2.70
   4  -6   0   33.02    2.38
   4  -6   0   39.37    2.50
   4  -6   0   31.12    2.40
   4  -6   0   37.15    2.53
  -4   6   0   35.62    2.03
  -4   6   0   38.12    2.48
  -4   6   0   35.92    2.01
  -4   6   0   35.46    2.60
  -4   6   0   35.59    2.68
  -4   6   0   39.27    2.75
  -4   6   0   35.05    2.64
   3  -6   0    0.07    0.75
   3  -6   0    2.48    0.96
   3  -6   0   -0.33    0.87
   3  -6   0    1.46    0.86
   3  -6   0   -0.86    0.72
   3  -6   0    0.53    0.74
   3  -6   0   -0.17    0.87
   3  -6   0    0.92    0.82
  -3   6   0    0.14    0.72
  -3   6   0    1.17    0.48
  -3   6   0    0.15    0.83
  -3   6   0    1.65    0.91
  -3   6   0    0.28    0.43
  -3   6   0    1.09    0.92
   2  -6   0   24.13    1.67
   2  -6   0   27.84    1.99
   2  -6   0   22.00    1.92
   2  -6   0   26.92    1.83
   2  -6   0   23.39    1.77
   2  -6   0   27.31    1.96
   2  -6   0   26.30    1.94
   2  -6   0   26.40    1.78
  -2   6   0   23.48    1.87
  -2   6   0   22.47    1.83
  -2   6   0   25.09    1.90
  -2   6   0   25.67    1.94
  -2   6   0   21.51    1.74
   1  -6   0    4.24    0.77
   1  -6   0    7.29    1.06
   1  -6   0    5.26    0.97
   1  -6   0    6.27    0.91
   1  -6   0    5.21    0.88
   1  -6   0    5.23    0.90
   1  -6   0    5.04    1.07
   1  -6   0    5.74    0.87
  -1   6   0    4.23    0.92
  -1   6   0    6.03    1.00
  -1   6   0    5.07    0.97
  -1   6   0    7.78    1.07
  -1   6   0    6.83    0.74
  -1   6   0    5.54    0.95
  -1   6   0    3.76    0.93
   0  -6   0   53.82    2.49
   0  -6   0   51.86    2.65
   0  -6   0   55.18    2.94
   0  -6   0   59.13    2.78
   0  -6   0   55.56    2.73
   0  -6   0   50.81    2.56
   0  -6   0   51.82    2.82
   0   6   0   50.30    2.73
   0   6   0   51.28    2.70
   0   6   0   53.32    2.79
   0   6   0   56.85    2.85
   0   6   0   52.64    2.79
   0   6   0   55.50    2.80
   0   6   0   54.69    2.70
  -1  -6   0   10.88    1.08
  -1  -6   0   10.29    1.24
  -1  -6   0   12.03    0.97
  -1  -6   0   12.75    1.25
  -1  -6   0   10.41    1.02
  -1  -6   0   12.29    1.09
  -1  -6   0   10.49    1.25
   1   6   0   11.27    1.19
   1   6   0    9.37    1.22
   1   6   0    8.50    1.09
   1   6   0   13.48    1.26
   1   6   0   11.28    1.18
   1   6   0   12.33    1.19
   1   6   0   12.73    1.15
  -2  -6   0   58.01    2.98
  -2  -6   0   58.68    3.31
  -2  -6   0   60.38    3.15
  -2  -6   0   64.06    3.04
  -2  -6   0   56.02    2.87
  -2  -6   0   61.83    3.13
  -2  -6   0   61.61    2.81
   2   6   0   60.53    3.05
   2   6   0   59.89    3.06
   2   6   0   54.53    2.99
   2   6   0   61.64    3.06
   2   6   0   56.83    3.01
   2   6   0   55.35    3.23
   2   6   0   56.09    3.01
  -3  -6   0    2.33    0.90
  -3  -6   0    2.70    0.81
  -3  -6   0    2.66    1.05
  -3  -6   0    3.43    0.90
  -3  -6   0    1.44    0.85
  -3  -6   0    0.95    1.01
  -3  -6   0    2.09    0.74
   3   6   0    1.20    0.79
   3   6   0    1.22    0.87
   3   6   0    0.95    0.77
   3   6   0    2.77    1.02
   3   6   0    1.79    0.88
   3   6   0    1.74    0.83
   3   6   0    2.55    0.90
  -4  -6   0   53.61    3.01
  -4  -6   0   52.60    2.83
  -4  -6   0   56.18    3.24
  -4  -6   0   52.66    3.43
  -4  -6   0   56.61    2.98
  -4  -6   0   49.27    3.06
  -4  -6   0   45.61    3.37
  -4  -6   0   52.12    2.90
   4   6   0   46.41    2.92
   4   6   0   51.42    3.34
   4   6   0   49.90    2.99
   4   6   0   46.11    2.89
   4   6   0   52.65    3.04
  -5  -6   0    1.24    1.17
  -5  -6   0    0.70    1.00
  -5  -6   0   -0.06    0.86
  -5  -6   0    1.33    0.88
  -5  -6   0    0.03    0.84
  -5  -6   0    0.18    1.00
  -5  -6   0   -0.70    0.76
  -5  -6   0    1.23    1.09
  -5  -6   0    2.06    1.04
   5   6   0    1.53    0.98
   5   6   0    0.91    1.02
   5   6   0    0.72    1.15
   5   6   0    0.44    0.95
   5   6   0   -0.98    0.87
  -6  -6   0   20.91    2.63
  -6  -6   0   24.06    2.11
  -6  -6   0   26.14    2.48
  -6  -6   0   24.66    2.31
  -6  -6   0   23.52    2.19
  -6  -6   0   26.87    2.39
  -6  -6   0   27.36    2.50
  -6  -6   0   27.81    2.20
  -6  -6   0   23.36    2.58
   6   6   0   24.35    2.63
   6   6   0   23.23    2.35
   6   6   0   26.79    2.51
   6   6   0   26.16    2.45
  -7  -6   0    2.76    1.62
  -7  -6   0    1.89    1.16
  -7  -6   0    2.33    1.23
  -7  -6   0    3.11    1.44
  -7  -6   0    4.30    1.53
  -7  -6   0    1.42    1.39
  -7  -6   0    3.36    1.31
  -7  -6   0    4.64    1.59
  -7  -6   0    6.25    1.51
   7   6   0    2.94    1.42
   7   6   0    2.38    1.25
   7   6   0    1.78    1.25
  -8  -6   0   -0.50    1.31
  -8  -6   0   -1.21    1.45
  -8  -6   0    2.92    1.60
  -8  -6   0   -0.70    1.45
  -8  -6   0    1.25    1.30
  -8  -6   0    0.84    1.25
   8   6   0    0.38    1.40
   8   6   0    1.83    1.47
  -9  -6   0   -1.45    1.49
  -9  -6   0   -1.32    1.44
  -9  -6   0    1.12    1.40
  -9  -6   0   -1.80    1.52
   9   6   0   -0.32    1.46
   9   6   0    2.65    1.66
 -10  -6   0    2.04    2.06
 -10  -6   0    2.92    1.94
  10   6   0    3.55    1.92
  11   6   0    5.41    2.23
  12   6   0    8.20    2.74
 -11   7   0    2.05    2.33
 -11   7   0    0.22    2.11
 -10   7   0    7.37    2.36
 -10   7   0    9.58    2.62
 -10   7   0    5.01    2.30
  -9   7   0    1.82    1.56
  -9   7   0    6.11    2.14
  -9   7   0    3.04    1.91
   8  -7   0    2.71    1.43
  -8   7   0    5.64    1.87
  -8   7   0    4.74    1.90
  -8   7   0    3.85    1.31
  -8   7   0    4.82    1.96
   7  -7   0    0.93    1.34
   7  -7   0    2.08    1.37
   7  -7   0    3.31    1.57
   7  -7   0    1.95    1.28
   7  -7   0    3.00    1.44
  -7   7   0    3.06    1.46
  -7   7   0    2.12    1.45
  -7   7   0    1.11    1.07
  -7   7   0    2.38    0.73
  -7   7   0    0.30    1.31
   6  -7   0    4.12    1.36
   6  -7   0    5.79    1.73
   6  -7   0    4.16    1.56
   6  -7   0    4.52    1.39
   6  -7   0    6.98    1.58
   6  -7   0    1.87    1.23
  -6   7   0    3.27    1.43
  -6   7   0    2.85    0.58
  -6   7   0    2.98    1.49
  -6   7   0    2.99    1.30
  -6   7   0    3.27    1.25
  -6   7   0    3.87    1.07
   5  -7   0   -0.46    0.90
   5  -7   0    0.98    1.09
   5  -7   0   -2.01    1.01
   5  -7   0    0.74    1.20
   5  -7   0    1.85    1.24
   5  -7   0    0.87    1.01
   5  -7   0   -0.01    0.97
  -5   7   0    2.28    1.09
  -5   7   0   -0.56    0.65
  -5   7   0   -0.13    1.12
  -5   7   0    1.39    1.16
  -5   7   0    0.91    0.75
  -5   7   0    1.61    1.01
   4  -7   0    3.33    1.23
   4  -7   0    6.02    1.45
   4  -7   0    2.78    1.08
   4  -7   0    1.88    1.05
   4  -7   0    3.43    1.13
   4  -7   0    2.59    1.27
   4  -7   0    3.34    1.02
  -4   7   0    2.92    0.64
  -4   7   0    2.46    0.98
  -4   7   0    1.86    1.10
  -4   7   0    0.63    1.07
  -4   7   0    1.75    0.54
  -4   7   0    3.06    1.22
   3  -7   0   -0.36    0.84
   3  -7   0   -0.09    0.80
   3  -7   0    0.52    0.91
   3  -7   0    1.57    0.95
   3  -7   0    0.83    0.84
   3  -7   0   -0.36    0.76
   3  -7   0    0.57    0.85
  -3   7   0    0.09    0.92
  -3   7   0    0.53    0.92
  -3   7   0   -0.06    0.71
  -3   7   0   -0.02    0.82
   2  -7   0   10.93    1.48
   2  -7   0    6.69    1.19
   2  -7   0    9.73    1.19
   2  -7   0    9.28    1.19
   2  -7   0    7.39    1.29
   2  -7   0    7.26    1.06
   2  -7   0    9.45    1.18
  -2   7   0   10.54    1.34
  -2   7   0   10.17    1.30
  -2   7   0    8.71    1.36
  -2   7   0    6.69    1.23
  -2   7   0    9.81    1.29
   1  -7   0    3.90    0.92
   1  -7   0    2.17    0.75
   1  -7   0    2.16    0.77
   1  -7   0    2.93    0.81
   1  -7   0    2.96    1.06
   1  -7   0    3.48    0.93
  -1   7   0    3.04    0.92
  -1   7   0    2.35    0.64
  -1   7   0    3.02    0.92
  -1   7   0    2.63    0.87
  -1   7   0    1.18    0.79
  -1   7   0    2.41    0.89
  -1   7   0    3.29    0.89
   0  -7   0   21.05    1.55
   0  -7   0   21.45    1.70
   0  -7   0   18.17    1.37
   0  -7   0   19.70    1.37
   0  -7   0   17.69    1.67
   0  -7   0   19.13    1.56
   0  -7   0   16.55    1.43
   0   7   0   20.24    1.62
   0   7   0   18.24    1.56
   0   7   0   19.06    1.63
   0   7   0   19.59    1.47
   0   7   0   17.06    1.49
   0   7   0   16.65    1.44
   0   7   0   17.37    1.50
  -1  -7   0    8.02    1.15
  -1  -7   0    8.00    1.18
  -1  -7   0    6.56    0.94
  -1  -7   0    8.35    1.22
  -1  -7   0    8.32    0.92
  -1  -7   0    6.38    0.89
   1   7   0    7.12    1.01
   1   7   0   10.01    1.14
   1   7   0    7.27    1.16
   1   7   0    6.06    1.08
   1   7   0    5.00    0.94
   1   7   0    5.67    1.11
   1   7   0    5.30    0.99
  -2  -7   0   28.60    2.22
  -2  -7   0   31.97    2.14
  -2  -7   0   30.39    1.83
  -2  -7   0   28.45    2.08
  -2  -7   0   31.15    2.00
  -2  -7   0   31.40    1.86
   2   7   0   26.76    1.98
   2   7   0   28.76    2.01
   2   7   0   29.15    2.38
   2   7   0   27.50    2.05
   2   7   0   32.39    2.14
   2   7   0   27.87    2.00
   2   7   0   27.73    1.92
  -3  -7   0    1.83    0.80
  -3  -7   0    2.41    1.26
  -3  -7   0    0.33    0.82
  -3  -7   0    1.90    0.91
  -3  -7   0    1.30    0.80
  -3  -7   0    2.39    0.80
  -3  -7   0    1.42    1.08
   3   7   0    2.10    0.88
   3   7   0    1.80    0.89
   3   7   0    2.22    0.87
   3   7   0    0.76    0.89
   3   7   0    0.72    0.86
   3   7   0    2.13    0.93
   3   7   0    1.16    1.07
  -4  -7   0   44.97    2.98
  -4  -7   0   48.32    2.84
  -4  -7   0   44.78    2.71
  -4  -7   0   43.77    2.92
  -4  -7   0   48.00    2.69
  -4  -7   0   47.03    2.72
  -4  -7   0   44.16    3.23
  -4  -7   0   47.24    3.42
   4   7   0   48.33    2.97
   4   7   0   47.75    2.96
   4   7   0   46.16    3.30
   4   7   0   47.70    2.97
   4   7   0   45.05    2.94
   4   7   0   43.85    2.87
  -5  -7   0    0.81    0.94
  -5  -7   0    1.23    1.05
  -5  -7   0   -0.54    0.88
  -5  -7   0    1.20    0.92
  -5  -7   0    1.40    0.98
  -5  -7   0    0.09    1.19
  -5  -7   0   -0.72    0.98
  -5  -7   0    1.04    1.16
   5   7   0    0.70    1.05
   5   7   0   -0.15    1.00
   5   7   0    1.70    1.08
   5   7   0    0.84    1.27
   5   7   0   -0.30    0.92
   5   7   0    0.59    0.93
  -6  -7   0   24.45    2.55
  -6  -7   0   24.87    2.21
  -6  -7   0   25.49    3.04
  -6  -7   0   27.95    2.84
  -6  -7   0   30.67    2.68
  -6  -7   0   30.97    2.40
  -6  -7   0   26.44    2.42
  -6  -7   0   25.56    2.47
  -6  -7   0   29.97    2.40
   6   7   0   25.15    2.46
   6   7   0   25.01    2.43
   6   7   0   24.59    2.42
  -7  -7   0    3.43    1.72
  -7  -7   0    3.60    1.57
  -7  -7   0    2.66    1.50
  -7  -7   0    6.02    1.49
  -7  -7   0    4.17    1.71
  -7  -7   0    0.89    1.22
  -7  -7   0    2.93    1.59
   7   7   0    1.99    1.36
   7   7   0   -0.07    1.23
  -8  -7   0   25.87    3.07
  -8  -7   0   28.06    2.73
  -8  -7   0   28.59    3.31
  -8  -7   0   36.48    3.84
   8   7   0   27.89    3.03
   8   7   0   34.17    3.18
  -9  -7   0    3.80    1.65
  -9  -7   0    4.98    1.96
  -9  -7   0    2.98    1.96
   9   7   0    4.53    1.94
 -10  -7   0    8.43    2.46
  10   7   0    8.21    2.31
  11   7   0   -0.64    1.84
 -11   8   0    0.87    2.28
  10  -8   0   -0.29    1.90
 -10   8   0    1.86    2.03
 -10   8   0   -0.47    1.84
 -10   8   0    2.49    2.08
   9  -8   0    0.98    1.83
  -9   8   0   -1.33    1.59
  -9   8   0   -1.53    1.58
  -9   8   0   -0.94    1.56
   8  -8   0    0.58    1.91
  -8   8   0    2.02    1.76
  -8   8   0    4.49    1.93
  -8   8   0    4.35    1.72
   7  -8   0    3.45    1.85
   7  -8   0    3.91    1.71
   7  -8   0    1.94    1.30
  -7   8   0    1.81    1.05
  -7   8   0    2.81    1.46
  -7   8   0    3.08    1.58
  -7   8   0   -0.76    1.31
   6  -8   0    1.88    1.25
   6  -8   0    2.57    1.29
   6  -8   0    0.99    1.44
   6  -8   0    5.07    1.72
   6  -8   0    1.88    1.53
   6  -8   0    3.34    1.43
   6  -8   0    1.20    1.28
  -6   8   0    1.08    1.31
  -6   8   0    2.20    1.48
  -6   8   0    2.04    0.90
  -6   8   0    3.84    1.36
   5  -8   0    0.05    1.23
   5  -8   0    1.02    0.99
   5  -8   0    1.09    1.35
   5  -8   0    0.06    1.11
   5  -8   0   -0.22    1.00
   5  -8   0    2.85    1.22
   5  -8   0    0.55    1.25
  -5   8   0    1.80    0.59
  -5   8   0    1.01    1.18
  -5   8   0    2.21    1.27
  -5   8   0   -1.05    0.95
   4  -8   0   28.18    2.56
   4  -8   0   30.67    2.38
   4  -8   0   31.31    2.43
   4  -8   0   34.41    2.51
   4  -8   0   29.43    2.44
   4  -8   0   32.65    2.73
   4  -8   0   30.38    2.65
  -4   8   0   32.08    2.60
  -4   8   0   28.65    2.24
  -4   8   0   28.08    2.45
   3  -8   0   13.10    1.59
   3  -8   0    9.86    1.42
   3  -8   0    9.24    1.60
   3  -8   0   11.61    1.48
   3  -8   0    9.70    1.33
   3  -8   0    8.89    1.65
   3  -8   0   12.07    1.67
  -3   8   0    9.19    1.47
  -3   8   0    6.77    1.47
  -3   8   0   12.32    1.63
  -3   8   0   11.21    1.46
   2  -8   0   29.23    2.26
   2  -8   0   25.06    1.93
   2  -8   0   28.15    2.36
   2  -8   0   25.21    2.17
   2  -8   0   27.10    2.00
   2  -8   0   25.93    1.93
  -2   8   0   26.72    2.03
  -2   8   0   25.59    2.12
  -2   8   0   28.58    2.15
  -2   8   0   23.45    2.11
  -2   8   0   25.96    2.05
   1  -8   0    0.00    0.83
   1  -8   0    0.13    0.84
   1  -8   0   -0.40    0.66
   1  -8   0    1.16    0.79
   1  -8   0    0.87    0.96
   1  -8   0   -0.20    0.64
  -1   8   0   -0.76    0.79
  -1   8   0    0.84    0.60
  -1   8   0   -0.04    0.76
  -1   8   0   -0.96    0.69
  -1   8   0   -0.97    0.78
  -1   8   0   -0.96    0.71
  -1   8   0    0.69    0.79
   0  -8   0   23.47    1.73
   0  -8   0   20.45    1.56
   0  -8   0   19.12    1.71
   0  -8   0   22.99    1.96
   0  -8   0   21.77    1.66
   0  -8   0   20.71    1.53
   0  -8   0   22.11    1.85
   0   8   0   19.70    1.63
   0   8   0   22.42    1.81
   0   8   0   20.75    1.82
   0   8   0   19.44    1.67
   0   8   0   18.07    1.62
   0   8   0   16.86    1.54
  -1  -8   0   10.85    1.42
  -1  -8   0   11.28    1.16
  -1  -8   0   14.03    1.51
  -1  -8   0    9.53    1.32
  -1  -8   0   11.20    1.17
  -1  -8   0   12.47    1.12
   1   8   0   13.24    1.48
   1   8   0   11.04    1.33
   1   8   0   10.89    1.24
   1   8   0   10.67    1.33
   1   8   0   12.50    1.34
   1   8   0   10.61    1.39
   1   8   0   10.00    1.17
  -2  -8   0   43.64    2.85
  -2  -8   0   42.79    2.28
  -2  -8   0   41.19    2.65
  -2  -8   0   40.36    2.40
  -2  -8   0   33.82    2.55
  -2  -8   0   44.51    2.36
   2   8   0   38.47    2.52
   2   8   0   37.20    2.50
   2   8   0   39.65    2.74
   2   8   0   45.41    2.60
   2   8   0   37.71    2.52
   2   8   0   37.92    2.37
   2   8   0   44.18    2.54
  -3  -8   0   -2.12    1.03
  -3  -8   0   -0.61    0.81
  -3  -8   0    0.10    0.68
  -3  -8   0   -0.80    0.94
  -3  -8   0    0.52    0.83
  -3  -8   0   -0.46    0.83
  -3  -8   0    0.12    0.77
   3   8   0   -0.71    0.74
   3   8   0    0.37    1.12
   3   8   0    0.27    0.89
   3   8   0    0.09    0.83
   3   8   0   -0.47    0.77
   3   8   0    0.67    0.80
   3   8   0    0.02    0.81
  -4  -8   0   43.15    2.92
  -4  -8   0   40.00    2.64
  -4  -8   0   45.07    2.66
  -4  -8   0   43.90    3.51
  -4  -8   0   44.65    2.69
  -4  -8   0   41.52    3.20
  -4  -8   0   41.58    2.93
  -4  -8   0   46.46    2.82
   4   8   0   45.22    2.94
   4   8   0   46.24    2.87
   4   8   0   37.90    2.68
   4   8   0   41.91    2.86
   4   8   0   37.72    2.77
  -5  -8   0    3.77    1.37
  -5  -8   0    2.84    1.34
  -5  -8   0    5.07    1.24
  -5  -8   0    4.73    1.69
  -5  -8   0    3.88    1.52
  -5  -8   0    3.68    1.21
  -5  -8   0    2.47    1.14
  -5  -8   0    5.53    1.25
   5   8   0    4.61    1.43
   5   8   0    5.18    1.31
   5   8   0    4.88    1.39
   5   8   0    3.79    1.30
   5   8   0    2.99    1.41
  -6  -8   0    8.31    1.78
  -6  -8   0    7.85    1.70
  -6  -8   0    7.38    1.76
  -6  -8   0    7.33    1.48
  -6  -8   0    5.19    1.79
  -6  -8   0    5.94    1.97
  -6  -8   0    7.62    1.50
   6   8   0    5.04    1.54
   6   8   0    6.66    1.63
   6   8   0    8.51    1.71
  -7  -8   0    4.97    1.94
  -7  -8   0    5.47    1.55
  -7  -8   0    8.67    1.71
  -7  -8   0    8.46    2.19
  -7  -8   0    4.09    1.77
  -7  -8   0    7.91    1.90
  -7  -8   0    5.42    1.85
   7   8   0    4.19    1.53
   7   8   0    6.50    1.70
  -8  -8   0   31.86    3.81
  -8  -8   0   29.91    3.26
  -8  -8   0   29.63    2.92
  -8  -8   0   30.75    3.54
   8   8   0   30.38    3.12
  -9  -8   0    1.26    1.60
  -9  -8   0    0.92    1.64
  -9  -8   0    1.73    2.03
   9   8   0   -2.06    1.36
 -10  -8   0    0.09    1.90
  10   8   0    1.34    1.77
  11   8   0   -1.10    1.81
 -11   9   0    3.29    2.60
 -10   9   0    0.32    1.98
 -10   9   0   -1.73    2.07
   9  -9   0   -1.67    1.87
  -9   9   0   -0.63    1.82
  -9   9   0    2.23    1.75
   8  -9   0   27.92    3.66
  -8   9   0   22.43    3.07
  -8   9   0   18.76    2.55
  -8   9   0   21.12    2.91
   7  -9   0   -1.21    1.70
  -7   9   0   -1.26    1.31
  -7   9   0    1.17    1.49
  -7   9   0    3.86    1.60
   6  -9   0   70.25    4.48
   6  -9   0   81.47    4.93
   6  -9   0   76.50    4.90
   6  -9   0   68.19    4.83
  -6   9   0   65.46    4.51
  -6   9   0   69.81    4.11
  -6   9   0   68.17    4.48
   5  -9   0   15.84    2.10
   5  -9   0   16.66    2.39
   5  -9   0   12.49    1.87
   5  -9   0   14.37    2.21
   5  -9   0   14.47    2.22
  -5   9   0   10.93    1.67
  -5   9   0   14.29    2.01
  -5   9   0   10.68    1.99
   4  -9   0   30.12    2.44
   4  -9   0   30.07    2.52
   4  -9   0   29.60    2.84
   4  -9   0   28.23    2.67
   4  -9   0   29.79    2.45
   4  -9   0   32.09    2.74
  -4   9   0   25.38    2.56
  -4   9   0   25.98    2.37
   3  -9   0    0.47    1.12
   3  -9   0    1.92    0.97
   3  -9   0    0.14    1.11
   3  -9   0    0.50    1.06
   3  -9   0    0.54    1.13
   3  -9   0    1.96    1.00
  -3   9   0    1.66    1.02
  -3   9   0    1.98    1.16
  -3   9   0    1.76    1.02
   2  -9   0    7.92    1.59
   2  -9   0    7.89    1.47
   2  -9   0   10.28    1.33
   2  -9   0    9.07    1.31
   2  -9   0    6.70    1.27
   2  -9   0    9.22    1.55
  -2   9   0    9.97    1.42
  -2   9   0    6.87    1.40
  -2   9   0    7.78    1.49
  -2   9   0    8.29    1.34
  -2   9   0    8.04    1.36
   1  -9   0    4.26    1.15
   1  -9   0    2.91    1.15
   1  -9   0    4.48    1.07
   1  -9   0    3.96    1.00
   1  -9   0    3.82    1.18
  -1   9   0    2.78    0.94
  -1   9   0    2.51    1.08
  -1   9   0    3.69    0.80
  -1   9   0    2.86    1.00
  -1   9   0    3.77    1.10
  -1   9   0    1.03    0.99
  -1   9   0    2.37    0.98
   0  -9   0   11.96    1.48
   0  -9   0   10.60    1.33
   0  -9   0   10.55    1.52
   0  -9   0   11.43    1.26
   0  -9   0   12.25    1.60
   0  -9   0   11.68    1.29
   0   9   0   10.69    1.28
   0   9   0   12.18    1.46
   0   9   0    9.80    1.41
   0   9   0   12.08    1.36
   0   9   0   12.12    1.58
   0   9   0   14.43    1.55
  -1  -9   0    4.47    0.95
  -1  -9   0    3.64    1.10
  -1  -9   0    5.22    1.25
  -1  -9   0    3.94    0.91
  -1  -9   0    4.12    1.19
   1   9   0    5.51    0.99
   1   9   0    5.15    1.17
   1   9   0    3.28    1.07
   1   9   0    4.22    1.19
   1   9   0    3.91    1.04
   1   9   0    4.16    1.21
   1   9   0    5.05    1.05
  -2  -9   0    1.77    1.02
  -2  -9   0    5.21    1.24
  -2  -9   0    1.94    0.90
  -2  -9   0    2.28    0.92
  -2  -9   0    0.82    1.11
   2   9   0    3.92    1.14
   2   9   0    1.48    0.90
   2   9   0    1.97    0.85
   2   9   0    4.56    1.08
   2   9   0    3.60    1.32
   2   9   0    3.94    1.07
   2   9   0    3.26    1.07
  -3  -9   0    0.04    0.87
  -3  -9   0    0.23    0.81
  -3  -9   0    2.00    1.04
  -3  -9   0   -2.82    1.00
  -3  -9   0    0.26    1.10
  -3  -9   0    0.64    1.04
   3   9   0    1.69    0.93
   3   9   0    0.57    0.87
   3   9   0    0.30    0.96
   3   9   0    0.49    0.97
   3   9   0    0.16    0.84
   3   9   0   -1.13    1.06
   3   9   0    0.16    0.94
  -4  -9   0   24.54    2.13
  -4  -9   0   25.76    2.30
  -4  -9   0   34.48    2.79
  -4  -9   0   24.45    2.08
  -4  -9   0   29.03    2.43
  -4  -9   0   26.49    2.99
  -4  -9   0   26.68    2.24
   4   9   0   25.11    2.25
   4   9   0   29.30    2.37
   4   9   0   31.09    2.46
   4   9   0   24.94    2.30
   4   9   0   26.69    2.70
   4   9   0   25.50    2.18
  -5  -9   0    1.32    1.25
  -5  -9   0    1.85    1.11
  -5  -9   0    1.76    1.60
  -5  -9   0    0.59    1.30
  -5  -9   0    1.81    1.15
  -5  -9   0    1.42    1.20
   5   9   0    1.46    1.23
   5   9   0    1.81    1.20
   5   9   0    0.78    0.94
   5   9   0   -0.08    1.01
  -6  -9   0    9.84    1.76
  -6  -9   0    7.27    1.92
  -6  -9   0    8.19    2.16
  -6  -9   0    5.46    1.50
  -6  -9   0    5.44    1.63
  -6  -9   0    8.89    1.88
   6   9   0    7.24    1.70
  -7  -9   0    2.36    1.63
  -7  -9   0    3.68    1.77
  -7  -9   0    3.10    1.39
  -7  -9   0    6.51    2.15
   7   9   0    2.11    1.50
  -8  -9   0    9.59    2.76
  -8  -9   0   11.37    2.40
  -8  -9   0    8.31    1.95
   8   9   0    9.81    2.24
  -9  -9   0    0.68    1.86
  -9  -9   0    3.08    1.73
   9   9   0    2.21    1.83
  10   9   0    3.11    2.08
 -11  10   0    3.41    2.55
 -10  10   0    9.99    2.95
  -9  10   0   -1.52    1.80
  -9  10   0    4.32    1.99
   8 -10   0   10.85    2.71
  -8  10   0   11.54    2.28
  -8  10   0   12.60    2.74
   7 -10   0    0.45    1.72
  -7  10   0    1.36    1.69
  -7  10   0   -0.07    1.42
   6 -10   0   20.06    2.98
  -6  10   0   17.95    2.70
  -6  10   0   19.43    2.24
  -6  10   0   20.80    2.56
   5 -10   0    3.46    1.60
   5 -10   0    4.00    1.61
   5 -10   0    2.48    1.67
  -5  10   0    2.19    1.31
  -5  10   0    8.94    1.94
   4 -10   0    6.89    1.87
   4 -10   0    8.70    1.72
   4 -10   0    8.28    1.79
  -4  10   0    7.45    1.59
  -4  10   0    6.25    1.68
   3 -10   0   -0.55    1.04
   3 -10   0    1.50    1.17
   3 -10   0   -0.07    1.30
  -3  10   0    2.00    1.05
  -3  10   0   -0.04    0.94
  -3  10   0   -0.58    1.00
   2 -10   0    0.45    0.92
   2 -10   0    1.31    1.28
   2 -10   0    2.10    1.23
   2 -10   0    1.52    1.11
  -2  10   0    3.56    1.12
  -2  10   0    1.41    1.15
  -2  10   0    1.35    1.10
  -2  10   0    2.52    1.01
   1 -10   0    6.66    1.29
   1 -10   0    4.98    1.35
   1 -10   0    6.48    1.60
   1 -10   0    6.90    1.21
  -1  10   0    5.12    1.11
  -1  10   0    4.04    1.21
  -1  10   0    6.77    1.27
  -1  10   0    4.16    1.22
  -1  10   0    4.07    1.29
  -1  10   0    6.90    1.33
   0 -10   0   13.37    1.46
   0 -10   0   14.76    1.69
   0 -10   0   11.03    1.43
   0 -10   0    9.89    1.35
   0 -10   0   10.91    1.69
   0  10   0   14.51    1.66
   0  10   0   10.60    1.33
   0  10   0   12.47    1.60
   0  10   0   10.79    1.37
   0  10   0   10.81    1.64
   0  10   0   12.32    1.45
   0  10   0   13.57    1.66
  -1 -10   0    5.72    1.36
  -1 -10   0    2.69    1.21
  -1 -10   0    4.38    1.05
  -1 -10   0    4.31    1.23
  -1 -10   0    3.33    1.05
   1  10   0    2.14    1.15
   1  10   0    3.79    1.08
   1  10   0    3.65    1.04
   1  10   0    2.73    1.24
   1  10   0    3.74    1.20
  -2 -10   0    2.22    1.10
  -2 -10   0   -0.96    0.84
  -2 -10   0    1.75    1.12
  -2 -10   0    1.87    1.27
  -2 -10   0   -0.19    0.79
   2  10   0   -0.59    1.15
   2  10   0    0.25    0.85
   2  10   0    0.76    1.03
   2  10   0   -0.13    0.86
   2  10   0    0.20    0.87
   2  10   0    2.07    1.14
  -3 -10   0   -0.07    1.25
  -3 -10   0   -0.85    1.01
  -3 -10   0    0.10    1.09
  -3 -10   0   -0.54    0.91
  -3 -10   0    0.62    1.41
   3  10   0   -0.53    0.91
   3  10   0    0.65    1.02
   3  10   0    0.31    1.24
   3  10   0   -0.44    0.77
   3  10   0    0.40    0.90
   3  10   0   -0.21    0.96
   3  10   0   -1.14    0.98
  -4 -10   0    8.81    1.95
  -4 -10   0    6.32    1.51
  -4 -10   0    8.37    1.60
  -4 -10   0    8.17    1.45
  -4 -10   0    6.46    2.00
  -4 -10   0   11.25    1.59
   4  10   0    8.69    1.62
   4  10   0    8.66    1.71
   4  10   0   11.39    1.63
   4  10   0    8.44    1.57
  -5 -10   0    2.14    1.23
  -5 -10   0    3.14    1.27
  -5 -10   0    1.38    1.71
  -5 -10   0    1.76    1.54
  -5 -10   0    0.28    1.31
   5  10   0    0.56    1.07
   5  10   0    2.05    1.30
   5  10   0   -1.73    1.08
  -6 -10   0    7.73    2.43
  -6 -10   0    9.50    2.03
  -6 -10   0    6.80    2.02
  -6 -10   0    8.65    1.72
   6  10   0    7.75    1.84
  -7 -10   0    2.17    1.42
  -7 -10   0    1.74    1.67
  -7 -10   0    0.74    1.60
  -7 -10   0    1.59    2.02
   7  10   0    2.70    1.67
  -8 -10   0   -0.91    1.65
  -8 -10   0    1.92    1.60
   8  10   0   -0.45    1.55
  -9 -10   0    1.93    2.06
   9  10   0   -1.32    1.62
 -10  11   0    4.31    2.53
  -9  11   0   -0.59    1.99
   8 -11   0    2.18    2.33
  -8  11   0    1.82    2.01
   7 -11   0   -0.18    2.01
  -7  11   0   -0.82    1.33
  -7  11   0    2.14    1.89
   6 -11   0   18.49    2.95
  -6  11   0   15.91    2.71
   5 -11   0   -0.30    1.57
  -5  11   0    0.58    1.51
   4 -11   0    7.22    1.91
   4 -11   0    5.76    1.77
  -4  11   0    5.11    1.66
   3 -11   0    0.09    1.37
   3 -11   0    2.51    1.42
  -3  11   0   -0.94    1.22
   2 -11   0    3.74    1.39
   2 -11   0    0.17    1.31
   2 -11   0    2.88    1.28
  -2  11   0   -0.18    1.19
  -2  11   0    2.80    1.23
   1 -11   0    1.83    1.11
   1 -11   0   -0.36    1.04
   1 -11   0    2.65    1.44
  -1  11   0    1.66    1.22
  -1  11   0    0.60    1.04
  -1  11   0    0.52    1.09
  -1  11   0    2.32    1.12
   0 -11   0   34.32    2.65
   0 -11   0   33.56    2.74
   0 -11   0   30.46    2.40
   0  11   0   30.25    2.51
   0  11   0   33.67    2.37
   0  11   0   29.61    2.62
   0  11   0   29.25    2.44
   0  11   0   30.64    2.55
   0  11   0   35.63    2.38
  -1 -11   0    4.22    1.38
  -1 -11   0    2.81    1.31
  -1 -11   0    3.88    1.38
  -1 -11   0    3.09    1.13
   1  11   0    4.24    1.30
   1  11   0    4.95    1.30
   1  11   0    4.50    1.32
   1  11   0    5.64    1.48
   1  11   0    3.65    1.21
  -2 -11   0   -0.05    0.96
  -2 -11   0    0.68    1.25
  -2 -11   0   -0.23    1.04
   2  11   0   -0.12    0.85
   2  11   0    0.68    1.04
   2  11   0    0.28    0.85
   2  11   0    1.27    1.11
   2  11   0   -0.04    1.11
   2  11   0   -1.35    1.18
  -3 -11   0   -0.66    1.02
  -3 -11   0   -0.77    1.30
  -3 -11   0   -0.22    1.10
  -3 -11   0   -2.01    1.34
   3  11   0   -1.65    1.25
   3  11   0    2.19    1.25
   3  11   0    0.59    1.13
   3  11   0    1.68    1.00
  -4 -11   0    7.54    1.62
  -4 -11   0    9.42    2.07
  -4 -11   0    5.46    1.97
  -4 -11   0    6.27    1.60
  -4 -11   0    8.02    1.59
   4  11   0    8.95    1.75
   4  11   0    5.72    1.61
  -5 -11   0    1.99    1.37
  -5 -11   0    2.23    1.73
  -5 -11   0    1.90    1.43
  -5 -11   0    0.75    1.83
   5  11   0   -0.63    1.20
   5  11   0    1.77    1.41
  -6 -11   0    5.84    2.02
  -6 -11   0    5.21    1.65
  -6 -11   0    7.64    2.44
  -6 -11   0    7.12    1.96
   6  11   0    3.65    1.62
  -7 -11   0    2.58    1.49
  -7 -11   0    1.48    1.74
   7  11   0    0.82    1.58
  -8 -11   0    4.95    2.04
   8  11   0    0.53    1.71
  -9  12   0    0.69    2.21
  -8  12   0   -0.17    2.00
   7 -12   0   -0.65    2.00
  -7  12   0    1.69    1.98
   6 -12   0    6.59    2.44
  -6  12   0    5.97    2.20
   5 -12   0    2.75    1.95
  -5  12   0   -1.18    1.35
   4 -12   0   20.51    2.79
  -4  12   0   17.71    2.61
   3 -12   0   -1.55    1.35
  -3  12   0   -0.08    1.38
   2 -12   0   -1.02    1.24
   2 -12   0    2.35    1.54
  -2  12   0    0.44    1.31
   1 -12   0    1.75    1.43
   1 -12   0   -1.13    1.04
  -1  12   0    0.42    1.15
  -1  12   0    2.55    1.33
   0 -12   0   21.52    2.45
   0 -12   0   31.10    2.46
   0  12   0   18.07    2.29
   0  12   0   19.95    2.17
   0  12   0   23.55    2.25
  -1 -12   0    0.90    1.17
  -1 -12   0   -0.55    1.20
  -1 -12   0   -1.06    1.06
   1  12   0    1.25    1.29
   1  12   0    0.57    1.03
   1  12   0    1.23    1.22
  -2 -12   0    3.99    1.30
  -2 -12   0    4.49    1.51
  -2 -12   0    3.58    1.52
   2  12   0    2.73    1.29
   2  12   0    2.20    1.28
   2  12   0    0.77    1.22
  -3 -12   0    1.49    1.30
  -3 -12   0    0.31    1.40
  -3 -12   0    0.55    1.73
  -3 -12   0    1.25    1.16
   3  12   0    1.15    1.36
   3  12   0    1.66    1.22
  -4 -12   0    4.76    1.63
  -4 -12   0    4.37    2.19
  -4 -12   0    7.17    2.05
  -4 -12   0   10.51    1.83
   4  12   0    7.71    1.79
   4  12   0    8.84    1.80
  -5 -12   0    1.61    1.48
  -5 -12   0    2.70    1.55
  -5 -12   0   -1.07    1.88
  -5 -12   0    1.40    1.81
   5  12   0   -0.68    1.22
   5  12   0   -1.39    1.36
  -6 -12   0   13.18    2.30
   6  12   0   15.93    2.51
  -7 -12   0   -2.09    1.53
   7  12   0    1.68    1.70
  -8  13   0    7.72    2.73
  -7  13   0    0.16    1.94
   6 -13   0    6.45    2.46
  -6  13   0    4.61    2.09
   5 -13   0   -0.70    1.84
  -5  13   0    0.19    1.81
   4 -13   0    6.07    2.25
  -4  13   0    6.27    1.99
   3 -13   0   -0.08    1.51
  -3  13   0    0.26    1.43
   2 -13   0    8.36    2.14
  -2  13   0    8.43    1.90
   1 -13   0    0.73    1.60
  -1  13   0    4.31    1.50
  -1  13   0    0.68    1.33
   0 -13   0    5.57    1.68
   0  13   0    9.65    1.81
   0  13   0    9.23    1.91
  -1 -13   0   -1.27    1.15
   1  13   0    1.66    1.26
   1  13   0   -0.21    1.22
  -2 -13   0   15.00    2.06
   2  13   0   12.98    1.98
   2  13   0   14.49    2.10
  -3 -13   0    7.58    1.81
  -3 -13   0    8.26    2.11
  -3 -13   0    7.63    2.60
   3  13   0    5.37    1.70
   3  13   0    5.62    1.71
  -4 -13   0    9.78    2.41
  -4 -13   0   18.57    2.34
   4  13   0   13.03    2.22
   4  13   0   12.16    2.12
  -5 -13   0    1.72    1.63
  -5 -13   0    0.13    1.88
   5  13   0    2.76    1.63
   5  13   0    1.93    1.65
  -6 -13   0    7.87    2.12
   6  13   0    5.04    1.86
  -7 -13   0    0.24    1.76
  -7  14   0   -0.63    2.10
  -6  14   0    0.55    2.01
   5 -14   0    1.78    2.12
  -5  14   0   -1.10    1.76
   4 -14   0    5.24    2.26
  -4  14   0    4.84    1.99
   3 -14   0    0.61    1.82
  -3  14   0    0.48    1.53
   2 -14   0   11.00    2.34
  -2  14   0    6.33    1.94
   1 -14   0   -0.39    1.59
  -1  14   0   -1.27    1.31
   0 -14   0    5.88    1.85
   0  14   0    8.10    1.78
   0  14   0    9.02    2.05
  -1 -14   0   -1.73    1.38
   1  14   0   -2.18    1.28
   1  14   0   -0.70    1.22
  -2 -14   0   21.78    2.48
   2  14   0   15.03    2.33
   2  14   0   20.92    2.33
  -3 -14   0   -0.05    1.50
   3  14   0   -0.78    1.35
   3  14   0   -0.71    1.38
   4  14   0    0.13    1.44
   4  14   0    2.14    1.64
   5  14   0    3.78    1.83
  -5  15   0    1.37    2.08
  -4  15   0    1.30    1.96
   3 -15   0    0.11    1.97
  -3  15   0    3.45    1.85
  -2  15   0    7.47    2.28
  -1  15   0   -0.87    1.57
   0  15   0    5.03    1.86
   1  15   0    1.78    1.47
   1  15   0    0.81    1.63
   2  15   0   -0.33    1.53
   2  15   0    2.17    1.56
   3  15   0    0.93    1.58
   4  15   0    0.50    1.68
   3  15  -1    0.60    1.45
   2  15  -1   -2.20    1.25
   2  15  -1   -0.63    1.39
   1  15  -1    2.15    1.56
   0  15  -1   -1.28    1.34
  -1  15  -1    2.40    1.76
  -2  15  -1   -0.36    1.58
  -3  15  -1    3.49    1.88
  -4  15  -1   -0.68    1.64
   4  14  -1    0.29    1.41
   4  14  -1    1.15    1.46
   3  14  -1    9.37    1.80
   3  14  -1    5.70    1.68
   2  14  -1    0.88    1.38
   2  14  -1   -0.57    1.26
   1  14  -1    6.17    1.60
   1  14  -1    6.25    1.76
   0  14  -1    0.23    1.32
  -1  14  -1    1.53    1.48
   1 -14   1   -0.92    1.44
  -2  14  -1    4.25    1.73
   2 -14   1    1.54    1.73
  -3  14  -1    2.68    1.71
   3 -14   1   -0.59    1.75
  -4  14  -1   -1.50    1.53
   4 -14   1    0.63    1.88
  -5  14  -1    0.12    1.85
   5 -14   1    0.37    1.97
  -6  14  -1    0.91    2.08
   6  13  -1    4.23    1.91
   5  13  -1    3.16    1.70
   4  13  -1    0.14    1.43
   4  13  -1   -2.31    1.18
  -4 -13   1   -0.49    1.58
  -4 -13   1    0.37    1.36
   3  13  -1   -0.62    1.24
   3  13  -1    1.13    1.37
  -3 -13   1    0.04    1.21
   2  13  -1    2.89    1.41
   2  13  -1    3.04    1.47
  -2 -13   1    4.80    2.39
  -2 -13   1    1.58    1.37
   1  13  -1   10.88    1.83
   1  13  -1    6.98    1.66
  -1 -13   1   10.58    1.75
  -1 -13   1   11.39    1.83
   0  13  -1    0.87    1.38
   0  13  -1    0.78    1.20
   0 -13   1   -1.86    1.18
  -1  13  -1   18.53    2.33
   1 -13   1   19.93    2.33
  -2  13  -1   -1.27    1.21
   2 -13   1   -0.22    1.52
  -3  13  -1    3.96    1.60
   3 -13   1    4.72    1.87
  -4  13  -1    0.07    1.54
   4 -13   1    0.02    1.68
  -5  13  -1    4.85    2.04
   5 -13   1    0.19    1.92
  -6  13  -1    1.22    1.97
   6 -13   1   -0.48    1.98
  -7  13  -1   -0.21    1.92
  -8  13  -1    3.20    2.44
   7  12  -1    0.85    1.68
  -7 -12   1    5.02    2.00
   6  12  -1    5.31    1.81
  -6 -12   1    1.84    1.69
   5  12  -1    2.95    1.54
  -5 -12   1    4.07    1.61
  -5 -12   1    6.64    2.16
   4  12  -1    0.87    1.24
   4  12  -1    0.52    1.29
  -4 -12   1   -0.70    1.74
  -4 -12   1   -0.61    1.45
  -4 -12   1   -0.06    1.17
   3  12  -1   13.11    1.97
   3  12  -1   17.50    2.09
  -3 -12   1   13.72    1.86
  -3 -12   1   13.86    2.84
  -3 -12   1   17.19    1.94
  -3 -12   1   15.82    2.43
   2  12  -1    1.05    1.23
   2  12  -1   -0.02    1.04
   2  12  -1    0.93    1.22
  -2 -12   1   -2.65    1.43
  -2 -12   1    0.23    1.07
  -2 -12   1    0.95    1.36
  -2 -12   1   -0.43    1.07
   1  12  -1   26.74    2.38
   1  12  -1   22.80    2.23
   1  12  -1   22.68    2.16
  -1 -12   1   22.31    2.06
  -1 -12   1   20.69    2.19
  -1 -12   1   28.57    2.45
   0  12  -1    0.25    1.19
   0  12  -1    0.10    1.10
   0  12  -1    0.47    1.03
   0 -12   1    0.66    1.14
   0 -12   1   -0.54    1.16
  -1  12  -1    2.84    1.35
   1 -12   1    0.86    1.20
   1 -12   1    4.16    1.53
  -2  12  -1   -0.60    1.18
   2 -12   1    0.49    1.23
   2 -12   1    1.11    1.50
  -3  12  -1    7.27    1.77
   3 -12   1    8.53    1.97
  -4  12  -1    6.22    1.78
   4 -12   1    2.30    1.80
  -5  12  -1    4.04    1.80
   5 -12   1    5.17    2.09
  -6  12  -1    0.67    1.71
   6 -12   1    2.62    1.99
  -7  12  -1    8.73    2.50
   7 -12   1    3.76    2.41
  -8  12  -1   -0.52    1.95
  -9  12  -1    3.78    2.41
   8  11  -1    0.33    1.69
  -8 -11   1    2.44    1.83
   7  11  -1    0.71    1.56
  -7 -11   1    1.36    1.69
   6  11  -1    5.56    1.84
  -6 -11   1    7.52    1.78
  -6 -11   1    9.25    2.43
  -6 -11   1    7.78    1.96
  -6 -11   1    4.91    2.50
   5  11  -1    7.13    1.67
   5  11  -1    6.64    1.65
  -5 -11   1    6.16    1.60
  -5 -11   1    4.66    1.61
  -5 -11   1    8.21    2.56
  -5 -11   1   10.84    2.30
   4  11  -1    1.58    1.28
   4  11  -1    4.35    1.41
   4  11  -1    3.74    1.30
  -4 -11   1    1.32    1.18
  -4 -11   1    0.99    1.59
  -4 -11   1    2.06    1.84
  -4 -11   1    2.58    1.35
  -4 -11   1    4.65    1.35
   3  11  -1    3.92    1.23
   3  11  -1    4.31    1.40
   3  11  -1    6.03    1.32
   3  11  -1    3.40    1.31
  -3 -11   1    4.79    2.01
  -3 -11   1    6.55    1.42
  -3 -11   1    5.01    1.71
  -3 -11   1    4.03    1.30
   2  11  -1    0.51    0.89
   2  11  -1    0.41    0.97
   2  11  -1   -0.51    1.01
   2  11  -1   -0.48    0.91
  -2 -11   1   -0.05    1.04
  -2 -11   1   -0.67    0.91
  -2 -11   1    1.35    1.30
   1  11  -1   17.28    1.72
   1  11  -1   14.84    1.75
   1  11  -1   13.49    1.77
   1  11  -1   16.57    1.70
  -1 -11   1   17.91    1.71
  -1 -11   1   18.25    2.04
  -1 -11   1   16.94    1.83
   0  11  -1   -0.06    0.94
   0  11  -1    0.59    1.07
   0  11  -1    0.74    0.92
   0  11  -1    0.85    1.06
   0 -11   1    0.14    1.05
   0 -11   1   -0.57    0.94
   0 -11   1    0.36    0.95
  -1  11  -1   31.07    2.21
  -1  11  -1   35.09    2.59
  -1  11  -1   33.04    2.65
  -1  11  -1   34.23    2.50
   1 -11   1   34.09    2.90
   1 -11   1   36.59    2.57
  -2  11  -1   27.12    2.54
  -2  11  -1   31.08    2.49
   2 -11   1   32.03    2.55
   2 -11   1   35.53    2.91
  -3  11  -1   19.61    2.32
   3 -11   1   21.44    2.51
   3 -11   1   27.17    2.47
  -4  11  -1    1.17    1.26
   4 -11   1    0.98    1.50
   4 -11   1    0.75    1.39
  -5  11  -1    3.49    1.65
   5 -11   1    3.95    1.86
  -6  11  -1    2.24    1.74
   6 -11   1    1.61    1.92
  -7  11  -1    0.31    1.91
   7 -11   1    4.35    2.23
  -8  11  -1    3.41    1.99
  -9  11  -1    1.13    2.13
 -10  11  -1    4.90    2.59
   9  10  -1    6.57    2.27
  -9 -10   1    5.84    2.24
   8  10  -1   -0.43    1.51
  -8 -10   1   -0.75    1.74
   7  10  -1   17.54    2.49
  -7 -10   1   17.25    3.38
  -7 -10   1   13.07    2.09
  -7 -10   1   18.24    2.61
   6  10  -1   -0.56    1.23
  -6 -10   1   -2.02    1.65
  -6 -10   1   -2.00    1.20
  -6 -10   1   -1.07    1.11
  -6 -10   1   -0.62    1.26
   5  10  -1   18.55    2.22
   5  10  -1   20.58    2.23
   5  10  -1   26.62    2.42
  -5 -10   1   20.74    2.31
  -5 -10   1   18.23    2.01
  -5 -10   1   18.22    3.02
  -5 -10   1   24.36    2.23
  -5 -10   1   24.38    2.85
   4  10  -1    1.71    1.18
   4  10  -1    1.46    1.09
   4  10  -1    3.44    1.14
   4  10  -1    3.34    1.32
  -4 -10   1    4.31    1.64
  -4 -10   1    2.49    1.15
  -4 -10   1    6.85    1.36
  -4 -10   1    5.17    1.35
  -4 -10   1    1.32    1.70
   3  10  -1    5.92    1.39
   3  10  -1    9.06    1.86
   3  10  -1    8.51    1.16
   3  10  -1    6.31    1.41
   3  10  -1    7.70    1.37
   3  10  -1    5.87    1.28
  -3 -10   1    8.85    1.34
  -3 -10   1    7.31    1.46
  -3 -10   1    6.72    1.70
  -3 -10   1    9.67    2.16
  -3 -10   1    5.78    1.36
   2  10  -1    0.65    0.80
   2  10  -1   -0.29    1.01
   2  10  -1    3.15    1.35
   2  10  -1   -0.14    0.89
   2  10  -1    2.43    1.14
  -2 -10   1    0.81    0.97
  -2 -10   1    0.83    1.15
  -2 -10   1    2.09    1.07
  -2 -10   1    2.00    0.93
   1  10  -1   15.05    1.60
   1  10  -1   16.60    1.66
   1  10  -1   14.78    1.68
   1  10  -1   11.85    1.41
   1  10  -1   13.90    1.20
  -1 -10   1   14.76    1.67
  -1 -10   1   17.47    1.88
  -1 -10   1   13.95    1.64
  -1 -10   1   15.38    1.49
   0  10  -1    0.99    0.74
   0  10  -1   -0.34    0.79
   0  10  -1    0.31    0.93
   0  10  -1    1.36    0.94
   0  10  -1   -0.37    0.92
   0 -10   1    0.27    1.04
   0 -10   1    0.31    0.89
   0 -10   1   -0.28    0.77
   0 -10   1   -1.10    0.85
  -1  10  -1    4.16    1.22
  -1  10  -1    2.72    1.10
  -1  10  -1    2.12    0.94
  -1  10  -1    3.58    1.12
   1 -10   1    3.70    1.05
   1 -10   1    4.26    1.18
   1 -10   1    2.59    1.24
   1 -10   1    2.15    0.92
  -2  10  -1    4.43    1.17
  -2  10  -1    3.57    1.15
  -2  10  -1    3.16    1.24
  -2  10  -1    3.95    0.99
   2 -10   1    4.53    1.27
   2 -10   1    1.31    1.14
   2 -10   1    4.57    1.44
  -3  10  -1    0.12    0.90
  -3  10  -1    0.97    1.17
  -3  10  -1   -0.08    0.85
   3 -10   1    1.99    1.19
   3 -10   1    0.46    1.14
   3 -10   1   -1.00    1.22
  -4  10  -1    8.96    1.56
  -4  10  -1    8.58    1.80
   4 -10   1   12.31    1.95
   4 -10   1    9.58    1.96
   4 -10   1    6.95    1.67
  -5  10  -1   16.12    2.38
   5 -10   1   17.36    2.28
   5 -10   1   17.09    2.50
  -6  10  -1    1.82    1.56
   6 -10   1    0.09    1.54
  -7  10  -1   24.76    3.12
   7 -10   1   23.34    3.21
  -8  10  -1    0.40    1.67
  -8  10  -1    1.03    1.53
   8 -10   1    0.87    1.96
  -9  10  -1    4.83    2.26
 -10  10  -1   -2.49    1.91
   9   9  -1    5.03    2.18
  -9  -9   1    5.64    1.95
  -9  -9   1    5.85    2.13
   8   9  -1   -1.26    1.41
  -8  -9   1   -1.18    1.44
  -8  -9   1   -0.98    1.44
  -8  -9   1   -0.72    1.95
   7   9  -1    5.38    1.74
  -7  -9   1    1.57    1.93
  -7  -9   1    3.78    1.43
  -7  -9   1    3.80    1.90
  -7  -9   1    3.82    1.62
   6   9  -1    8.73    1.79
  -6  -9   1    3.00    2.00
  -6  -9   1    4.97    1.84
  -6  -9   1    6.64    1.76
  -6  -9   1   10.92    1.91
  -6  -9   1    7.65    1.64
  -6  -9   1    7.53    1.56
   5   9  -1    4.22    1.43
   5   9  -1    4.30    1.29
  -5  -9   1    4.10    1.87
  -5  -9   1    5.43    1.30
  -5  -9   1    4.11    1.38
  -5  -9   1    4.92    1.48
  -5  -9   1    2.91    1.20
  -5  -9   1    3.92    1.63
   4   9  -1    4.01    1.27
   4   9  -1    4.27    1.19
   4   9  -1    4.56    1.30
   4   9  -1    2.44    1.50
   4   9  -1    4.56    1.22
  -4  -9   1    3.06    1.41
  -4  -9   1    5.20    1.34
  -4  -9   1    3.59    1.09
  -4  -9   1    5.31    1.32
  -4  -9   1    6.45    1.85
  -4  -9   1    3.24    1.13
   3   9  -1   35.47    2.90
   3   9  -1   29.30    2.29
   3   9  -1   31.57    2.32
   3   9  -1   32.97    2.40
   3   9  -1   34.14    2.22
   3   9  -1   33.22    2.41
  -3  -9   1   34.77    2.16
  -3  -9   1   25.93    2.21
  -3  -9   1   30.84    3.07
  -3  -9   1   30.21    2.65
  -3  -9   1   29.50    2.05
  -3  -9   1   32.99    2.42
   2   9  -1    3.97    1.05
   2   9  -1    2.88    0.95
   2   9  -1    3.21    0.83
   2   9  -1    3.49    1.28
   2   9  -1    3.45    1.05
   2   9  -1    4.13    1.12
  -2  -9   1    3.31    1.05
  -2  -9   1    4.77    0.85
  -2  -9   1    2.01    0.83
  -2  -9   1    3.08    1.10
  -2  -9   1    0.26    1.01
   1   9  -1   62.55    3.42
   1   9  -1   58.16    3.22
   1   9  -1   63.11    3.34
   1   9  -1   54.35    3.16
   1   9  -1   55.83    3.14
  -1  -9   1   61.91    3.37
  -1  -9   1   57.02    2.94
  -1  -9   1   59.74    3.35
  -1  -9   1   64.23    3.53
  -1  -9   1   61.63    3.03
   0   9  -1   -0.09    0.82
   0   9  -1    1.44    0.74
   0   9  -1    0.09    0.80
   0   9  -1   -0.02    0.82
   0   9  -1   -0.65    0.74
   0  -9   1    0.55    0.97
   0  -9   1   -0.35    0.62
   0  -9   1    0.51    0.71
   0  -9   1   -0.65    0.78
   0  -9   1    0.75    0.83
  -1   9  -1    0.68    0.77
  -1   9  -1    1.05    0.88
  -1   9  -1   -0.73    0.80
  -1   9  -1    0.49    0.89
  -1   9  -1    0.09    0.82
   1  -9   1   -0.22    0.94
   1  -9   1   -0.72    0.82
   1  -9   1   -0.26    0.71
   1  -9   1    1.23    0.81
  -2   9  -1   11.29    1.42
  -2   9  -1   13.29    1.64
  -2   9  -1   10.90    1.43
  -2   9  -1   11.03    1.35
   2  -9   1   14.24    1.77
   2  -9   1   17.01    1.51
   2  -9   1   14.52    1.68
   2  -9   1   13.95    1.72
   2  -9   1   15.56    1.58
  -3   9  -1   20.04    2.12
  -3   9  -1   22.23    2.00
  -3   9  -1   17.09    1.86
  -3   9  -1   18.73    1.84
   3  -9   1   22.29    1.94
   3  -9   1   19.89    1.82
   3  -9   1   22.43    2.12
   3  -9   1   20.22    1.98
   3  -9   1   19.27    2.22
  -4   9  -1    5.16    1.26
  -4   9  -1    4.98    1.34
  -4   9  -1    3.02    1.30
   4  -9   1    5.99    1.66
   4  -9   1    7.31    1.38
   4  -9   1    7.14    1.49
   4  -9   1    3.32    1.37
   4  -9   1    4.45    1.24
   4  -9   1    5.15    1.33
  -5   9  -1   10.60    1.94
  -5   9  -1   10.01    1.49
  -5   9  -1   10.05    1.72
   5  -9   1    8.09    1.61
   5  -9   1    8.88    1.83
   5  -9   1    7.56    1.90
   5  -9   1   11.46    1.90
  -6   9  -1   -1.27    1.05
  -6   9  -1    0.48    1.13
  -6   9  -1   -1.05    1.23
   6  -9   1   -1.07    1.41
   6  -9   1   -0.07    1.28
   6  -9   1    0.42    1.25
   6  -9   1   -0.87    1.16
  -7   9  -1    1.84    1.67
  -7   9  -1    2.36    1.40
  -7   9  -1    1.85    1.43
   7  -9   1    3.07    1.44
   7  -9   1   -1.40    1.50
  -8   9  -1    0.76    1.50
  -8   9  -1    0.39    1.65
   8  -9   1    1.96    2.01
   8  -9   1    0.29    1.39
  -9   9  -1    7.79    2.08
  -9   9  -1    1.44    2.01
   9  -9   1    8.19    2.67
 -10   9  -1   -1.01    1.97
 -10   9  -1    1.76    2.00
 -11   9  -1    0.33    2.38
  10   8  -1   -1.39    1.63
   9   8  -1   -0.76    1.59
  -9  -8   1   -1.37    1.52
  -9  -8   1    0.13    1.44
   8   8  -1    2.65    1.64
  -8  -8   1   -1.27    1.31
  -8  -8   1    1.09    1.98
  -8  -8   1   -0.27    1.32
   7   8  -1   17.32    2.32
  -7  -8   1   20.58    2.56
  -7  -8   1   18.86    3.11
  -7  -8   1   23.81    2.40
  -7  -8   1   24.64    3.09
  -7  -8   1   19.25    2.60
  -7  -8   1   19.87    2.25
   6   8  -1   29.06    2.59
   6   8  -1   30.39    2.50
   6   8  -1   25.46    2.56
  -6  -8   1   33.44    2.82
  -6  -8   1   26.31    3.20
  -6  -8   1   30.18    2.67
  -6  -8   1   23.02    2.85
  -6  -8   1   28.24    2.42
  -6  -8   1   24.36    2.24
  -6  -8   1   26.85    2.64
   5   8  -1   71.78    4.24
   5   8  -1   77.42    4.13
   5   8  -1   78.22    4.29
  -5  -8   1   64.87    4.51
  -5  -8   1   75.10    4.97
  -5  -8   1   79.12    4.35
  -5  -8   1   74.23    4.03
  -5  -8   1   76.14    3.96
  -5  -8   1   75.22    4.27
  -5  -8   1   73.40    3.93
   4   8  -1    5.41    1.23
   4   8  -1    3.00    1.01
   4   8  -1    1.68    1.05
   4   8  -1    1.11    1.06
   4   8  -1    1.63    0.92
   4   8  -1    3.06    1.33
  -4  -8   1    4.89    1.21
  -4  -8   1    3.47    1.03
  -4  -8   1    3.00    1.03
  -4  -8   1    4.77    1.65
  -4  -8   1    2.88    1.19
  -4  -8   1    3.80    1.13
  -4  -8   1    5.00    1.53
   3   8  -1   29.19    2.15
   3   8  -1   29.84    2.14
   3   8  -1   34.39    2.29
   3   8  -1   30.07    2.60
   3   8  -1   31.21    2.20
   3   8  -1   29.62    2.23
  -3  -8   1   29.00    2.17
  -3  -8   1   28.30    2.79
  -3  -8   1   32.08    2.23
  -3  -8   1   29.50    1.96
  -3  -8   1   29.72    2.06
  -3  -8   1   29.70    2.57
   2   8  -1    2.91    0.91
   2   8  -1    0.89    0.84
   2   8  -1   -0.25    0.98
   2   8  -1    4.66    1.00
   2   8  -1    2.74    0.85
   2   8  -1    2.20    0.80
  -2  -8   1    1.72    0.74
  -2  -8   1    3.43    0.96
  -2  -8   1    1.86    1.07
  -2  -8   1    3.18    0.78
  -2  -8   1    2.76    0.97
   1   8  -1   37.17    2.32
   1   8  -1   39.07    2.34
   1   8  -1   41.49    2.45
   1   8  -1   39.11    2.38
   1   8  -1   36.91    2.52
  -1  -8   1   41.18    2.62
  -1  -8   1   39.51    2.46
  -1  -8   1   42.72    2.14
  -1  -8   1   38.54    2.43
  -1  -8   1   38.37    2.14
   0   8  -1   -0.81    0.65
   0   8  -1    0.70    0.78
   0   8  -1    0.25    0.73
   0   8  -1    1.77    0.85
   0   8  -1   -0.35    0.61
   0   8  -1    0.61    0.76
   0  -8   1    0.38    0.71
   0  -8   1   -0.38    0.57
   0  -8   1    0.77    0.76
   0  -8   1    0.83    0.60
   0  -8   1   -0.38    0.83
   0  -8   1   -0.69    0.70
  -1   8  -1   19.03    1.61
  -1   8  -1   18.71    1.58
  -1   8  -1   16.67    1.60
  -1   8  -1   14.99    1.48
  -1   8  -1   16.00    1.43
   1  -8   1   17.28    1.74
   1  -8   1   19.16    1.47
   1  -8   1   18.59    1.36
   1  -8   1   20.43    1.69
   1  -8   1   18.35    1.50
   1  -8   1   17.95    1.62
  -2   8  -1   17.34    1.63
  -2   8  -1   19.47    1.65
  -2   8  -1   16.62    1.70
  -2   8  -1   17.01    1.57
   2  -8   1   17.47    1.49
   2  -8   1   18.72    1.60
   2  -8   1   19.54    1.76
   2  -8   1   17.69    1.77
   2  -8   1   19.67    1.62
   2  -8   1   20.95    1.91
   2  -8   1   18.25    1.55
  -3   8  -1   25.44    2.05
  -3   8  -1   21.92    1.93
  -3   8  -1   24.21    2.15
  -3   8  -1   21.45    1.96
   3  -8   1   23.15    1.99
   3  -8   1   24.92    2.14
   3  -8   1   24.17    1.89
   3  -8   1   26.33    2.28
   3  -8   1   24.22    2.00
   3  -8   1   24.29    2.11
   3  -8   1   23.66    1.91
  -4   8  -1   13.53    1.65
  -4   8  -1   10.87    1.61
  -4   8  -1    9.16    1.65
   4  -8   1   13.50    1.59
   4  -8   1   12.94    1.66
   4  -8   1   15.02    1.91
   4  -8   1   10.78    1.83
   4  -8   1    9.35    1.51
   4  -8   1   12.33    1.52
   4  -8   1   12.72    1.79
  -5   8  -1    0.88    1.20
  -5   8  -1   -0.63    0.93
  -5   8  -1    0.12    0.96
   5  -8   1    1.12    1.08
   5  -8   1   -0.32    1.16
   5  -8   1    0.11    1.11
   5  -8   1    1.04    1.08
   5  -8   1    3.22    1.36
   5  -8   1   -0.20    1.17
   5  -8   1    0.22    0.99
  -6   8  -1    1.35    1.38
  -6   8  -1    1.34    1.14
  -6   8  -1    0.69    1.17
   6  -8   1   -0.01    1.07
   6  -8   1   -0.78    1.22
   6  -8   1   -1.22    1.24
   6  -8   1    0.79    1.21
   6  -8   1    1.19    1.49
   6  -8   1    0.54    1.29
   6  -8   1   -1.13    1.26
  -7   8  -1   14.96    2.13
  -7   8  -1   17.61    2.37
  -7   8  -1   21.03    2.77
   7  -8   1   20.97    2.82
   7  -8   1   21.53    2.42
  -8   8  -1    3.28    1.69
  -8   8  -1    3.49    1.69
  -8   8  -1    3.21    1.68
   8  -8   1    3.61    1.59
  -9   8  -1    8.05    2.26
  -9   8  -1    9.46    2.24
  -9   8  -1    8.03    2.45
 -10   8  -1    0.51    1.83
 -10   8  -1    0.51    2.05
 -11   8  -1   -0.77    1.94
  11   7  -1   -1.58    1.78
  10   7  -1    4.14    2.15
 -10  -7   1   -1.28    1.70
   9   7  -1   -0.29    1.59
  -9  -7   1    1.10    1.67
  -9  -7   1    3.28    2.19
  -9  -7   1    0.59    1.47
   8   7  -1   -1.27    1.24
  -8  -7   1    2.04    1.91
  -8  -7   1   -1.22    1.35
  -8  -7   1   -1.77    1.26
  -8  -7   1   -0.89    1.20
   7   7  -1    6.63    1.63
   7   7  -1    5.45    1.61
   7   7  -1    6.87    1.62
  -7  -7   1    8.69    1.63
  -7  -7   1    9.15    1.96
  -7  -7   1    7.67    1.81
  -7  -7   1    7.73    1.61
  -7  -7   1    4.36    2.09
  -7  -7   1    6.56    1.91
  -7  -7   1    3.59    1.60
   6   7  -1    3.35    1.33
   6   7  -1    4.49    1.36
   6   7  -1    5.84    1.49
  -6  -7   1    4.11    1.21
  -6  -7   1    5.45    1.51
  -6  -7   1    5.04    1.32
  -6  -7   1    5.42    1.34
  -6  -7   1    6.96    1.65
  -6  -7   1    6.50    1.74
  -6  -7   1    6.69    1.60
  -6  -7   1    5.74    1.38
  -6  -7   1    4.91    1.84
   5   7  -1    9.58    1.57
   5   7  -1    8.28    1.51
   5   7  -1    7.69    1.39
   5   7  -1   10.00    1.99
   5   7  -1    6.10    1.37
  -5  -7   1    6.57    1.25
  -5  -7   1    5.25    1.65
  -5  -7   1   10.60    1.57
  -5  -7   1    8.19    1.56
  -5  -7   1    5.93    1.62
  -5  -7   1    9.28    1.40
  -5  -7   1    9.99    1.33
  -5  -7   1    6.20    1.24
  -5  -7   1    5.97    1.42
   4   7  -1    0.19    0.91
   4   7  -1    0.03    0.83
   4   7  -1    0.56    1.05
   4   7  -1   -0.08    0.83
   4   7  -1   -0.56    0.79
   4   7  -1    1.03    0.90
  -4  -7   1   -1.16    0.89
  -4  -7   1   -1.06    0.95
  -4  -7   1   -0.16    0.65
  -4  -7   1   -0.78    1.13
  -4  -7   1    2.34    1.05
  -4  -7   1    0.11    0.77
  -4  -7   1   -0.88    0.74
  -4  -7   1    0.10    0.80
   3   7  -1   51.70    2.94
   3   7  -1   53.94    3.04
   3   7  -1   56.31    3.03
   3   7  -1   55.71    3.08
   3   7  -1   59.72    3.53
   3   7  -1   55.76    3.05
  -3  -7   1   50.50    2.98
  -3  -7   1   53.36    3.63
  -3  -7   1   56.54    2.91
  -3  -7   1   59.30    2.79
  -3  -7   1   55.02    3.45
  -3  -7   1   57.61    3.10
  -3  -7   1   51.68    2.69
   2   7  -1    5.60    1.04
   2   7  -1    5.58    0.98
   2   7  -1    5.57    0.93
   2   7  -1    5.54    1.24
   2   7  -1    5.85    0.97
   2   7  -1    4.77    0.90
  -2  -7   1    5.49    1.01
  -2  -7   1    3.81    1.12
  -2  -7   1    6.21    0.85
  -2  -7   1    4.25    0.74
  -2  -7   1    4.10    0.92
   1   7  -1  129.15    5.80
   1   7  -1  125.79    5.72
   1   7  -1  141.18    6.04
   1   7  -1  146.01    5.91
   1   7  -1  128.10    5.76
   1   7  -1  131.46    5.64
  -1  -7   1  129.96    6.03
  -1  -7   1  142.02    6.22
  -1  -7   1  136.60    6.07
  -1  -7   1  144.56    5.57
  -1  -7   1  139.17    5.79
   0   7  -1   19.03    1.53
   0   7  -1   22.25    1.64
   0   7  -1   19.40    1.42
   0   7  -1   24.62    1.74
   0   7  -1   18.45    1.53
   0   7  -1   20.55    1.56
   0  -7   1   20.44    1.42
   0  -7   1   19.27    1.60
   0  -7   1   23.02    1.33
   0  -7   1   20.08    1.67
   0  -7   1   25.64    1.70
   0  -7   1   20.59    1.29
  -1   7  -1   22.46    1.70
  -1   7  -1   23.25    1.75
  -1   7  -1   22.25    1.63
  -1   7  -1   23.80    1.73
  -1   7  -1   23.58    1.70
  -1   7  -1   21.76    1.62
   1  -7   1   22.74    1.48
   1  -7   1   24.84    1.93
   1  -7   1   26.94    1.51
   1  -7   1   23.33    1.77
   1  -7   1   24.80    1.58
   1  -7   1   23.31    1.52
   1  -7   1   23.93    1.77
   1  -7   1   22.57    1.47
  -2   7  -1    3.14    0.94
  -2   7  -1    2.47    0.98
  -2   7  -1    1.96    0.89
  -2   7  -1    0.91    0.86
   2  -7   1    2.22    0.89
   2  -7   1    2.90    0.84
   2  -7   1    3.07    0.87
   2  -7   1    3.23    0.80
   2  -7   1    3.45    1.07
   2  -7   1    2.14    0.93
   2  -7   1    2.42    0.74
  -3   7  -1   26.56    2.13
  -3   7  -1   22.85    1.97
  -3   7  -1   22.89    1.97
  -3   7  -1   24.44    1.90
   3  -7   1   29.39    2.04
   3  -7   1   25.56    2.13
   3  -7   1   27.74    2.26
   3  -7   1   24.25    1.95
   3  -7   1   27.34    1.88
   3  -7   1   25.66    1.92
   3  -7   1   24.40    2.12
  -4   7  -1   21.34    2.02
  -4   7  -1   26.47    2.26
  -4   7  -1   22.10    2.15
  -4   7  -1   23.89    1.90
   4  -7   1   23.44    1.98
   4  -7   1   23.75    2.19
   4  -7   1   21.26    1.79
   4  -7   1   24.68    1.98
   4  -7   1   23.39    2.22
   4  -7   1   21.94    2.07
   4  -7   1   14.85    1.75
  -5   7  -1   25.09    2.06
  -5   7  -1   23.76    2.39
  -5   7  -1   20.77    1.22
  -5   7  -1   24.22    2.24
   5  -7   1   25.15    2.41
   5  -7   1   25.16    2.11
   5  -7   1   27.25    2.26
   5  -7   1   24.75    2.27
   5  -7   1   25.29    2.47
   5  -7   1   21.69    2.13
  -6   7  -1    4.50    0.91
  -6   7  -1    4.76    1.42
  -6   7  -1    5.85    1.57
  -6   7  -1    4.68    1.59
  -6   7  -1    4.16    1.31
   6  -7   1    4.40    1.59
   6  -7   1    4.42    1.57
   6  -7   1    5.68    1.48
   6  -7   1    5.18    1.47
   6  -7   1    4.97    1.34
   6  -7   1    3.10    1.41
  -7   7  -1   15.92    2.28
  -7   7  -1   12.09    1.49
  -7   7  -1   13.74    2.32
  -7   7  -1   13.88    2.08
   7  -7   1   14.71    2.11
   7  -7   1   13.94    2.19
   7  -7   1   15.18    2.42
   7  -7   1   14.95    2.06
  -8   7  -1    0.85    1.42
  -8   7  -1   -2.64    1.20
  -8   7  -1    0.33    1.40
  -8   7  -1   -1.13    1.01
   8  -7   1    1.62    1.75
   8  -7   1    0.96    1.27
  -9   7  -1    4.88    2.02
  -9   7  -1    4.22    1.82
  -9   7  -1    3.57    1.86
   9  -7   1    5.32    2.25
 -10   7  -1    2.15    1.90
 -10   7  -1   -0.27    1.72
 -10   7  -1    0.72    1.83
  10  -7   1    0.71    2.02
 -11   7  -1    2.39    2.23
 -11   7  -1    2.85    2.30
  11   6  -1    2.35    1.99
  10   6  -1    2.01    1.78
 -10  -6   1    6.19    2.12
   9   6  -1    5.10    1.95
  -9  -6   1    2.19    1.63
  -9  -6   1   -0.34    1.74
  -9  -6   1    3.47    1.79
  -9  -6   1    6.96    2.22
   8   6  -1    0.67    1.31
   8   6  -1   -0.38    1.26
  -8  -6   1    0.90    1.66
  -8  -6   1   -1.58    1.27
  -8  -6   1   -0.04    1.33
  -8  -6   1   -0.53    1.32
  -8  -6   1    0.11    1.15
  -8  -6   1   -1.15    1.29
   7   6  -1   -0.98    1.05
   7   6  -1    2.56    1.36
   7   6  -1    0.88    1.12
  -7  -6   1   -0.51    1.02
  -7  -6   1    0.09    1.03
  -7  -6   1   -0.05    1.30
  -7  -6   1   -0.37    1.41
  -7  -6   1    2.12    1.38
  -7  -6   1    1.30    1.50
  -7  -6   1    1.33    1.18
  -7  -6   1    0.53    1.20
   6   6  -1    0.36    0.98
   6   6  -1   -0.80    1.00
   6   6  -1    1.68    1.40
   6   6  -1   -1.53    0.91
  -6  -6   1    0.40    1.04
  -6  -6   1   -0.84    1.16
  -6  -6   1   -0.72    1.09
  -6  -6   1    0.84    0.99
  -6  -6   1    0.05    1.08
  -6  -6   1    0.44    1.16
  -6  -6   1    1.38    1.01
  -6  -6   1    0.11    1.24
  -6  -6   1   -1.15    0.88
   5   6  -1   43.54    2.87
   5   6  -1   48.26    3.36
   5   6  -1   42.60    2.83
   5   6  -1   36.20    2.65
   5   6  -1   37.03    2.70
  -5  -6   1   43.83    2.96
  -5  -6   1   35.73    2.46
  -5  -6   1   42.75    2.63
  -5  -6   1   42.99    2.66
  -5  -6   1   42.26    3.26
  -5  -6   1   41.52    2.82
  -5  -6   1   45.79    2.81
  -5  -6   1   40.43    2.85
  -5  -6   1   45.60    3.36
   4   6  -1    2.15    0.96
   4   6  -1    3.06    1.25
   4   6  -1    1.49    0.93
   4   6  -1    0.77    0.85
   4   6  -1    0.37    0.85
   4   6  -1    1.23    0.85
  -4  -6   1    1.44    1.11
  -4  -6   1    0.37    1.06
  -4  -6   1    0.85    0.76
  -4  -6   1    0.34    0.76
  -4  -6   1   -0.15    0.85
  -4  -6   1    0.01    0.82
  -4  -6   1    0.18    0.71
  -4  -6   1    0.34    0.75
   3   6  -1   16.62    1.50
   3   6  -1   17.04    1.50
   3   6  -1   16.67    1.51
   3   6  -1   17.97    1.52
   3   6  -1   20.66    1.97
   3   6  -1   15.00    1.42
  -3  -6   1   18.78    1.49
  -3  -6   1   18.51    1.59
  -3  -6   1   14.44    1.44
  -3  -6   1   18.05    1.35
  -3  -6   1   15.73    1.89
  -3  -6   1   17.67    1.86
  -3  -6   1   18.21    1.40
   2   6  -1   24.78    1.68
   2   6  -1   25.70    1.72
   2   6  -1   25.60    1.66
   2   6  -1   24.49    2.04
   2   6  -1   24.93    1.69
   2   6  -1   27.06    1.83
   2   6  -1   26.35    1.72
  -2  -6   1   23.48    1.73
  -2  -6   1   28.46    1.49
  -2  -6   1   27.72    1.65
  -2  -6   1   23.18    2.01
  -2  -6   1   27.73    1.67
  -2  -6   1   26.77    1.80
  -2  -6   1   24.24    2.25
  -2  -6   1   27.50    1.54
   1   6  -1    4.00    1.15
   1   6  -1    3.93    0.81
   1   6  -1    3.00    0.76
   1   6  -1    2.29    0.69
   1   6  -1    3.68    0.80
   1   6  -1    3.50    0.79
  -1  -6   1    2.86    0.75
  -1  -6   1    2.34    0.58
  -1  -6   1    2.61    0.52
  -1  -6   1    1.50    0.73
  -1  -6   1    3.07    0.49
  -1  -6   1    3.24    0.63
  -1  -6   1    2.90    0.87
   0   6  -1    0.01    0.64
   0   6  -1    0.95    0.67
   0   6  -1    1.82    0.74
   0   6  -1    0.26    0.60
   0   6  -1    1.09    0.64
   0   6  -1    0.93    0.46
   0  -6   1    1.54    0.46
   0  -6   1    1.54    0.58
   0  -6   1    2.17    0.60
   0  -6   1    0.20    0.63
   0  -6   1    1.17    0.45
   0  -6   1    1.82    0.45
   0  -6   1    2.71    0.71
   0  -6   1    1.67    0.78
  -1   6  -1  142.92    6.06
  -1   6  -1  140.97    6.03
  -1   6  -1  138.34    5.99
  -1   6  -1  143.29    6.02
  -1   6  -1  134.56    5.96
  -1   6  -1  144.26    6.05
   1  -6   1  149.78    6.37
   1  -6   1  147.26    5.89
   1  -6   1  146.34    6.23
   1  -6   1  140.22    6.16
   1  -6   1  149.08    6.10
   1  -6   1  144.06    6.19
   1  -6   1  147.95    6.45
   1  -6   1  153.43    5.91
   1  -6   1  154.98    6.04
  -2   6  -1   48.13    2.74
  -2   6  -1   47.89    2.66
  -2   6  -1   48.44    2.70
  -2   6  -1   46.39    2.68
   2  -6   1   51.49    2.73
   2  -6   1   49.33    2.50
   2  -6   1   46.69    2.61
   2  -6   1   49.45    2.71
   2  -6   1   53.40    2.83
   2  -6   1   46.19    2.80
   2  -6   1   52.04    2.61
   2  -6   1   47.59    2.51
  -3   6  -1    4.66    1.08
  -3   6  -1    5.18    1.16
  -3   6  -1    4.48    1.02
  -3   6  -1    7.21    1.00
  -3   6  -1    4.20    1.11
   3  -6   1    6.63    1.03
   3  -6   1    4.34    1.08
   3  -6   1    6.74    1.07
   3  -6   1    4.07    1.17
   3  -6   1    7.30    1.20
   3  -6   1    4.81    1.03
   3  -6   1    6.04    1.07
  -4   6  -1   12.37    1.40
  -4   6  -1   10.08    1.50
  -4   6  -1   11.05    1.54
  -4   6  -1    9.90    0.81
  -4   6  -1   10.88    1.58
   4  -6   1   14.95    1.70
   4  -6   1    9.92    1.40
   4  -6   1   11.82    1.65
   4  -6   1   11.30    1.44
   4  -6   1   12.74    1.48
   4  -6   1   11.56    1.44
  -5   6  -1   17.75    1.93
  -5   6  -1   14.26    1.69
  -5   6  -1   15.82    1.30
  -5   6  -1   15.16    1.84
  -5   6  -1   17.55    1.38
  -5   6  -1   13.41    1.88
   5  -6   1   15.71    1.93
   5  -6   1   18.30    1.83
   5  -6   1   16.01    1.80
   5  -6   1   17.37    1.76
   5  -6   1   14.68    1.98
   5  -6   1   15.65    1.79
   5  -6   1   15.36    1.90
  -6   6  -1    2.55    1.16
  -6   6  -1    1.77    0.89
  -6   6  -1    3.86    1.40
  -6   6  -1    0.75    1.30
  -6   6  -1    3.09    0.99
  -6   6  -1    2.88    1.33
  -6   6  -1    1.77    0.60
   6  -6   1    4.30    1.41
   6  -6   1    1.81    1.38
   6  -6   1    2.10    1.17
   6  -6   1    4.06    1.35
   6  -6   1    3.49    1.23
   6  -6   1    3.58    1.41
  -7   6  -1    2.36    1.13
  -7   6  -1    3.54    1.41
  -7   6  -1    2.66    1.38
  -7   6  -1    3.16    0.83
  -7   6  -1    1.38    1.33
  -7   6  -1    0.74    1.32
   7  -6   1    3.08    1.45
   7  -6   1    3.30    1.60
   7  -6   1    3.71    1.58
   7  -6   1    1.81    1.29
   7  -6   1    4.30    1.42
  -8   6  -1    1.83    1.44
  -8   6  -1   -0.29    0.80
  -8   6  -1   -0.05    1.09
  -8   6  -1   -0.85    1.32
  -8   6  -1    1.04    1.59
   8  -6   1   -0.82    1.50
   8  -6   1   -0.56    1.17
   8  -6   1    0.22    1.16
   8  -6   1   -1.74    1.30
   8  -6   1   -1.28    1.32
  -9   6  -1    3.12    1.74
  -9   6  -1    5.61    1.96
  -9   6  -1    2.79    1.84
   9  -6   1    3.74    1.94
 -10   6  -1    0.44    1.85
 -10   6  -1    0.89    1.86
 -10   6  -1   -2.58    1.70
  10  -6   1   -1.35    1.65
 -11   6  -1    7.37    2.65
 -11   6  -1    2.14    2.20
 -12   6  -1    1.58    2.34
  12   5  -1    0.23    2.08
  11   5  -1    8.12    2.44
 -11  -5   1    7.22    2.49
  10   5  -1    3.57    2.03
 -10  -5   1    3.79    1.96
 -10  -5   1    2.32    2.07
   9   5  -1    5.69    1.87
   9   5  -1   14.81    2.49
  -9  -5   1   10.06    2.38
  -9  -5   1    9.57    2.40
  -9  -5   1    9.69    1.95
  -9  -5   1    9.74    2.25
   8   5  -1    5.79    1.73
   8   5  -1    8.04    1.97
  -8  -5   1    2.84    1.57
  -8  -5   1    7.76    1.68
  -8  -5   1    6.39    1.79
  -8  -5   1    6.47    1.79
  -8  -5   1    4.31    1.95
  -8  -5   1    1.25    1.50
  -8  -5   1    5.67    1.59
   7   5  -1    8.15    1.66
   7   5  -1    7.77    1.60
   7   5  -1    6.69    1.75
  -7  -5   1   11.80    1.96
  -7  -5   1    9.37    1.63
  -7  -5   1   10.64    1.69
  -7  -5   1    6.63    1.53
  -7  -5   1    9.15    2.19
  -7  -5   1    8.87    1.88
  -7  -5   1   12.32    1.98
  -7  -5   1   10.28    1.91
  -7  -5   1   10.99    1.75
   6   5  -1    0.96    1.04
   6   5  -1    0.09    0.89
   6   5  -1    0.69    1.27
   6   5  -1    1.49    1.13
  -6  -5   1    0.60    1.01
  -6  -5   1    3.98    1.31
  -6  -5   1    1.36    0.99
  -6  -5   1    3.69    1.30
  -6  -5   1    0.69    0.96
  -6  -5   1    1.25    1.13
  -6  -5   1   -1.25    1.14
  -6  -5   1    0.90    1.01
  -6  -5   1    0.27    1.09
   5   5  -1   67.32    3.79
   5   5  -1   63.13    3.73
   5   5  -1   69.05    3.84
   5   5  -1   78.14    4.26
   5   5  -1   64.93    3.73
  -5  -5   1   71.49    3.75
  -5  -5   1   75.32    3.93
  -5  -5   1   59.19    3.38
  -5  -5   1   62.25    4.06
  -5  -5   1   72.22    3.78
  -5  -5   1   68.76    3.64
  -5  -5   1   73.30    3.59
  -5  -5   1   71.99    4.33
  -5  -5   1   66.32    3.85
   4   5  -1    1.19    1.08
   4   5  -1    0.19    0.83
   4   5  -1    0.55    0.82
   4   5  -1   -0.80    0.71
   4   5  -1    0.42    0.79
  -4  -5   1    1.19    0.73
  -4  -5   1    0.41    1.00
  -4  -5   1    0.10    0.66
  -4  -5   1    1.18    0.95
  -4  -5   1    1.56    0.75
  -4  -5   1    0.41    0.82
  -4  -5   1    0.59    0.82
  -4  -5   1    0.43    0.78
   3   5  -1    2.37    0.82
   3   5  -1    2.65    1.36
   3   5  -1    2.40    0.85
   3   5  -1    1.33    0.94
   3   5  -1    2.05    0.80
   3   5  -1    2.64    0.94
  -3  -5   1    2.39    0.72
  -3  -5   1    1.44    0.79
  -3  -5   1    2.29    0.65
  -3  -5   1    2.10    1.02
  -3  -5   1    1.92    0.69
  -3  -5   1    1.50    0.74
  -3  -5   1    2.09    1.02
  -3  -5   1    1.62    0.73
  -3  -5   1    1.68    0.82
   2   5  -1  123.35    5.26
   2   5  -1  117.31    5.21
   2   5  -1  119.53    5.18
   2   5  -1  127.51    5.60
   2   5  -1  122.59    5.21
   2   5  -1  119.31    5.21
   2   5  -1  118.49    5.19
  -2  -5   1  133.97    5.25
  -2  -5   1  117.19    5.88
  -2  -5   1  121.13    5.34
  -2  -5   1  118.56    5.13
  -2  -5   1  117.21    5.58
  -2  -5   1  121.58    5.10
  -2  -5   1  129.18    4.92
  -2  -5   1  118.80    5.33
  -2  -5   1  126.16    5.24
   1   5  -1    5.91    0.79
   1   5  -1    6.74    0.81
   1   5  -1    6.33    1.05
   1   5  -1    6.27    0.82
   1   5  -1    6.26    0.81
   1   5  -1    7.98    0.82
  -1  -5   1    7.84    0.90
  -1  -5   1    6.45    1.05
  -1  -5   1    7.53    0.69
  -1  -5   1    6.64    0.85
  -1  -5   1    6.92    0.64
  -1  -5   1    8.17    0.77
  -1  -5   1    6.02    0.75
   0   5  -1   -0.48    0.59
   0   5  -1   -0.58    0.56
   0   5  -1    0.33    0.57
   0   5  -1    0.08    0.59
   0   5  -1    0.38    0.53
   0  -5   1   -0.23    0.46
   0  -5   1    0.55    0.58
   0  -5   1   -0.40    0.58
   0  -5   1    0.42    0.49
   0  -5   1    0.07    0.38
   0  -5   1    0.09    0.61
   0  -5   1   -0.21    0.40
  -1   5  -1   19.21    1.44
  -1   5  -1   19.57    1.43
  -1   5  -1   20.45    1.44
  -1   5  -1   19.49    1.45
  -1   5  -1   22.19    1.49
  -1   5  -1   21.93    1.47
   1  -5   1   22.22    1.52
   1  -5   1   22.60    1.38
   1  -5   1   21.17    1.37
   1  -5   1   22.61    1.37
   1  -5   1   21.20    1.19
   1  -5   1   23.35    1.22
   1  -5   1   20.97    1.44
   1  -5   1   22.50    1.50
   1  -5   1   22.72    1.26
   1  -5   1   17.18    1.54
  -2   5  -1   35.87    2.18
  -2   5  -1   35.10    1.93
  -2   5  -1   38.17    2.16
  -2   5  -1   34.62    2.11
  -2   5  -1   36.13    2.18
   2  -5   1   37.08    2.11
   2  -5   1   40.05    2.17
   2  -5   1   37.92    2.02
   2  -5   1   37.23    1.93
   2  -5   1   37.58    2.26
   2  -5   1   37.75    2.11
   2  -5   1   36.24    2.15
   2  -5   1   35.06    2.27
   2  -5   1   34.30    2.10
  -3   5  -1   31.31    2.13
  -3   5  -1   32.17    2.23
  -3   5  -1   29.59    1.33
  -3   5  -1   29.71    2.09
  -3   5  -1   33.52    2.23
  -3   5  -1   30.67    1.93
   3  -5   1   34.76    2.18
   3  -5   1   35.04    2.25
   3  -5   1   27.90    2.23
   3  -5   1   33.10    2.11
   3  -5   1   33.70    2.23
   3  -5   1   31.74    2.29
   3  -5   1   35.74    2.10
   3  -5   1   33.50    2.00
  -4   5  -1   53.65    2.52
  -4   5  -1   53.87    3.18
  -4   5  -1   51.59    2.94
  -4   5  -1   50.42    3.13
  -4   5  -1   58.56    3.28
  -4   5  -1   51.25    2.52
   4  -5   1   50.93    3.17
   4  -5   1   46.95    2.98
   4  -5   1   54.96    3.18
   4  -5   1   55.07    2.95
   4  -5   1   54.07    3.23
   4  -5   1   55.67    2.95
  -5   5  -1   44.08    2.93
  -5   5  -1   40.57    2.07
  -5   5  -1   39.84    2.90
  -5   5  -1   42.94    2.41
  -5   5  -1   45.48    3.08
  -5   5  -1   41.54    2.99
  -5   5  -1   41.69    2.74
  -5   5  -1   45.31    2.41
   5  -5   1   48.78    3.09
   5  -5   1   44.32    2.76
   5  -5   1   47.70    2.82
   5  -5   1   33.21    2.66
   5  -5   1   45.02    3.03
   5  -5   1   43.68    3.07
  -6   5  -1    0.20    1.03
  -6   5  -1    0.57    1.06
  -6   5  -1   -0.43    0.60
  -6   5  -1    0.34    1.04
  -6   5  -1   -0.13    1.00
  -6   5  -1   -1.63    0.69
  -6   5  -1   -1.19    0.79
   6  -5   1   -0.18    1.11
   6  -5   1    0.78    1.16
   6  -5   1   -0.16    0.92
   6  -5   1    0.18    1.04
   6  -5   1   -0.77    0.92
   6  -5   1    1.53    1.14
  -7   5  -1   -0.39    1.28
  -7   5  -1    0.39    1.20
  -7   5  -1    0.48    1.03
  -7   5  -1    0.81    0.79
  -7   5  -1    1.87    1.24
  -7   5  -1   -1.25    0.83
  -7   5  -1    0.95    0.94
   7  -5   1    0.81    1.08
   7  -5   1    0.79    1.29
   7  -5   1    1.85    1.36
   7  -5   1    1.53    1.29
   7  -5   1    0.40    1.10
   7  -5   1    1.07    1.23
  -8   5  -1   -1.25    0.96
  -8   5  -1   -0.52    0.81
  -8   5  -1   -2.25    1.03
  -8   5  -1   -0.03    1.45
  -8   5  -1    1.32    1.51
   8  -5   1    1.70    1.23
   8  -5   1   -0.25    1.18
   8  -5   1   -1.09    1.22
   8  -5   1    1.35    1.58
   8  -5   1   -2.02    1.19
  -9   5  -1    8.11    1.50
  -9   5  -1    7.30    2.19
  -9   5  -1   12.09    2.44
  -9   5  -1   14.91    2.54
   9  -5   1   14.46    2.63
   9  -5   1   13.18    2.22
   9  -5   1   20.25    2.94
 -10   5  -1   -0.86    1.62
 -10   5  -1   -0.72    1.64
 -10   5  -1   -0.14    1.58
  10  -5   1   -1.91    1.54
 -11   5  -1    1.96    2.18
 -11   5  -1    3.88    2.42
  11  -5   1    2.80    2.34
 -12   5  -1   -1.39    2.24
  12   4  -1    4.97    2.43
  11   4  -1   16.97    3.04
 -11  -4   1   12.39    2.83
  10   4  -1   -0.62    1.65
  10   4  -1    1.98    1.78
 -10  -4   1   -1.80    1.49
   9   4  -1   39.95    3.64
   9   4  -1   31.02    3.27
  -9  -4   1   39.48    3.53
  -9  -4   1   31.32    2.93
  -9  -4   1   29.94    3.38
  -9  -4   1   25.65    3.38
   8   4  -1    0.57    1.36
   8   4  -1   -0.02    1.37
  -8  -4   1   -0.97    1.20
  -8  -4   1   -0.21    1.30
  -8  -4   1    0.34    1.09
  -8  -4   1   -2.12    0.96
  -8  -4   1    0.22    1.18
  -8  -4   1   -0.94    1.05
  -8  -4   1    0.17    1.34
  -8  -4   1    0.65    1.51
  -8  -4   1   -0.87    1.20
   7   4  -1   22.87    2.62
   7   4  -1   21.24    2.40
   7   4  -1   17.70    2.21
  -7  -4   1   17.83    1.99
  -7  -4   1   18.21    1.96
  -7  -4   1   23.75    2.45
  -7  -4   1   18.31    2.28
  -7  -4   1   24.68    2.81
  -7  -4   1   15.27    2.05
  -7  -4   1   14.53    2.20
  -7  -4   1   22.15    2.25
  -7  -4   1   22.01    2.41
   6   4  -1   -1.41    0.94
   6   4  -1    0.96    1.01
   6   4  -1    1.10    1.20
   6   4  -1    0.51    1.08
   6   4  -1    1.09    1.11
  -6  -4   1    0.55    0.90
  -6  -4   1    0.78    1.05
  -6  -4   1    1.23    0.93
  -6  -4   1    2.01    1.19
  -6  -4   1   -1.11    0.93
  -6  -4   1    0.87    0.87
  -6  -4   1    0.91    1.07
  -6  -4   1    0.81    0.94
  -6  -4   1   -0.28    1.19
   5   4  -1   30.90    2.31
   5   4  -1   30.29    2.64
   5   4  -1   31.73    2.40
   5   4  -1   33.40    2.44
   5   4  -1   31.72    2.44
   5   4  -1   32.59    2.61
  -5  -4   1   33.14    2.54
  -5  -4   1   31.40    2.24
  -5  -4   1   31.83    2.39
  -5  -4   1   35.86    2.41
  -5  -4   1   34.18    2.22
  -5  -4   1   33.22    2.46
  -5  -4   1   31.91    2.58
  -5  -4   1   30.94    2.17
  -5  -4   1   34.58    2.87
   4   4  -1   -0.69    1.20
   4   4  -1   -0.95    0.72
   4   4  -1   -0.33    0.70
   4   4  -1    0.46    1.11
   4   4  -1    0.53    0.95
   4   4  -1    0.30    0.99
  -4  -4   1    0.29    1.01
  -4  -4   1    1.34    1.07
  -4  -4   1    1.08    0.81
  -4  -4   1    2.56    0.93
  -4  -4   1    0.36    0.73
  -4  -4   1    0.94    0.68
  -4  -4   1    1.45    0.78
  -4  -4   1    0.35    0.64
  -4  -4   1    2.06    0.76
  -4  -4   1    1.57    0.91
   3   4  -1    0.98    0.74
   3   4  -1    0.98    0.70
   3   4  -1    1.99    0.76
   3   4  -1    0.99    0.92
   3   4  -1    0.43    0.75
   3   4  -1    1.04    0.73
  -3  -4   1    0.70    0.65
  -3  -4   1    1.57    0.68
  -3  -4   1    0.62    0.90
  -3  -4   1    1.47    0.78
  -3  -4   1    2.05    0.99
  -3  -4   1    1.39    0.66
  -3  -4   1    0.88    0.69
  -3  -4   1    1.18    0.72
  -3  -4   1    1.36    0.62
  -3  -4   1    1.99    0.81
   2   4  -1    1.98    0.94
   2   4  -1    1.85    0.68
   2   4  -1    0.45    0.64
   2   4  -1    1.30    0.63
   2   4  -1    0.43    0.66
   2   4  -1    2.28    0.67
   2   4  -1    1.59    0.62
  -2  -4   1    0.50    0.83
  -2  -4   1    1.52    0.66
  -2  -4   1    1.75    0.46
  -2  -4   1    1.94    0.67
  -2  -4   1    1.26    0.91
  -2  -4   1    2.52    0.57
  -2  -4   1    1.47    0.61
  -2  -4   1    1.25    0.62
  -2  -4   1    1.32    0.61
   1   4  -1    1.91    0.62
   1   4  -1    2.97    0.56
   1   4  -1    2.07    0.58
   1   4  -1    2.60    0.59
   1   4  -1    3.06    0.83
   1   4  -1    2.53    0.61
  -1  -4   1    2.62    0.58
  -1  -4   1    3.39    0.50
  -1  -4   1    2.23    0.79
  -1  -4   1    2.36    0.60
  -1  -4   1    2.92    0.47
  -1  -4   1    2.11    0.52
  -1  -4   1    2.38    0.65
   0   4  -1   60.53    2.72
   0   4  -1   59.41    2.76
   0   4  -1   60.23    2.71
   0   4  -1   58.87    2.68
   0   4  -1   61.21    2.73
   0  -4   1   63.44    2.82
   0  -4   1   62.74    2.60
   0  -4   1   60.67    2.67
   0  -4   1   61.50    2.80
   0  -4   1   60.82    2.59
   0  -4   1   61.55    2.70
   0  -4   1   60.28    2.83
  -1   4  -1    7.92    0.83
  -1   4  -1    7.83    0.84
  -1   4  -1    9.39    0.91
  -1   4  -1    8.49    0.86
  -1   4  -1    7.02    0.84
  -1   4  -1    7.54    0.86
   1  -4   1    8.92    0.82
   1  -4   1    9.68    0.98
   1  -4   1    8.34    0.68
   1  -4   1    7.93    0.88
   1  -4   1    9.11    0.91
   1  -4   1    8.01    0.79
   1  -4   1    7.35    0.78
   1  -4   1    8.61    0.69
   1  -4   1    9.87    0.91
   1  -4   1    8.68    0.71
  -2   4  -1   17.40    1.47
  -2   4  -1   16.18    1.22
  -2   4  -1   16.97    1.40
  -2   4  -1   14.55    1.33
  -2   4  -1   16.87    1.38
   2  -4   1   19.51    1.43
   2  -4   1   16.85    1.20
   2  -4   1   16.67    1.36
   2  -4   1   20.27    1.45
   2  -4   1   17.84    1.50
   2  -4   1   16.89    1.34
   2  -4   1   18.04    1.37
   2  -4   1   19.63    1.53
   2  -4   1   18.27    1.32
  -3   4  -1  137.49    5.66
  -3   4  -1  141.66    5.99
  -3   4  -1  126.90    5.82
  -3   4  -1  127.05    5.26
  -3   4  -1  128.44    5.24
  -3   4  -1  130.93    5.88
   3  -4   1  136.00    5.83
   3  -4   1  126.76    5.52
   3  -4   1  117.42    5.91
   3  -4   1  136.10    5.61
   3  -4   1  124.12    5.80
   3  -4   1  142.68    5.84
   3  -4   1  137.69    5.88
   3  -4   1  143.63    6.05
  -4   4  -1    0.59    0.87
  -4   4  -1    0.51    0.68
  -4   4  -1    0.63    0.88
  -4   4  -1   -0.29    0.88
  -4   4  -1   -0.78    0.76
  -4   4  -1    0.41    0.64
  -4   4  -1   -0.84    0.44
  -4   4  -1   -0.61    0.74
   4  -4   1    1.17    0.82
   4  -4   1    0.30    0.80
   4  -4   1   -0.78    0.83
   4  -4   1    1.26    0.82
   4  -4   1    1.23    0.84
   4  -4   1   -1.70    0.61
   4  -4   1   -0.15    0.72
  -5   4  -1   38.44    2.31
  -5   4  -1   42.18    2.74
  -5   4  -1   35.07    2.66
  -5   4  -1   37.46    2.31
  -5   4  -1   42.29    2.64
  -5   4  -1   37.69    2.72
  -5   4  -1   34.20    2.68
  -5   4  -1   38.19    2.06
   5  -4   1   38.77    2.53
   5  -4   1   38.80    2.67
   5  -4   1   41.43    2.87
   5  -4   1   38.93    2.53
   5  -4   1   37.24    2.82
   5  -4   1   38.96    2.68
  -6   4  -1    0.00    1.09
  -6   4  -1    0.77    0.88
  -6   4  -1   -0.91    0.97
  -6   4  -1    0.14    0.69
  -6   4  -1    1.85    1.22
  -6   4  -1    0.51    0.82
  -6   4  -1   -0.79    0.96
   6  -4   1    0.33    0.95
   6  -4   1    0.49    1.14
   6  -4   1   -0.09    0.89
   6  -4   1    0.03    1.00
   6  -4   1   -0.89    0.93
   6  -4   1   -0.73    0.89
  -7   4  -1   39.51    3.36
  -7   4  -1   46.63    2.95
  -7   4  -1   45.46    2.93
  -7   4  -1   45.75    3.29
  -7   4  -1   49.27    3.46
  -7   4  -1   51.13    3.49
  -7   4  -1   46.26    2.78
   7  -4   1   42.28    3.44
   7  -4   1   47.14    3.63
   7  -4   1   42.97    3.04
   7  -4   1   49.68    3.39
   7  -4   1   40.58    3.18
   7  -4   1   44.05    3.03
  -8   4  -1    3.19    1.53
  -8   4  -1    3.79    1.49
  -8   4  -1    4.53    1.67
  -8   4  -1    2.60    1.21
  -8   4  -1    3.76    1.19
  -8   4  -1    4.64    1.39
  -8   4  -1    3.27    1.49
   8  -4   1    2.93    1.56
   8  -4   1    5.29    1.62
   8  -4   1    3.77    1.76
   8  -4   1    4.78    1.44
   8  -4   1    4.14    1.47
  -9   4  -1   31.79    3.40
  -9   4  -1   35.29    3.54
  -9   4  -1   28.64    2.45
  -9   4  -1   27.17    2.99
   9  -4   1   32.58    3.60
   9  -4   1   29.04    2.86
   9  -4   1   23.53    2.66
   9  -4   1   28.79    3.28
 -10   4  -1    0.50    1.27
 -10   4  -1    4.12    1.99
 -10   4  -1    0.73    1.64
 -10   4  -1    3.44    2.03
  10  -4   1    2.99    1.92
  10  -4   1   -0.98    1.63
 -11   4  -1    2.87    2.14
 -11   4  -1    2.88    2.17
  11  -4   1    1.02    2.21
 -12   4  -1    1.27    2.35
  13   3  -1    5.89    2.70
  12   3  -1   -1.33    1.88
  11   3  -1    2.73    2.08
  11   3  -1    1.18    1.86
 -11  -3   1    1.12    1.81
  10   3  -1    0.70    1.65
  10   3  -1   -2.72    1.36
 -10  -3   1    1.60    1.82
 -10  -3   1   -2.31    1.34
   9   3  -1    8.19    2.12
   9   3  -1    8.56    2.12
  -9  -3   1    7.50    1.79
  -9  -3   1    9.33    2.07
  -9  -3   1   10.81    2.31
  -9  -3   1    7.93    2.05
   8   3  -1    0.23    1.33
   8   3  -1   -0.90    1.05
   8   3  -1    0.42    1.27
  -8  -3   1    0.44    1.28
  -8  -3   1   -0.89    1.09
  -8  -3   1   -0.52    1.08
  -8  -3   1    0.63    1.43
  -8  -3   1    0.44    1.21
  -8  -3   1   -1.67    1.18
  -8  -3   1    1.03    1.33
  -8  -3   1    0.63    1.10
   7   3  -1   48.88    3.27
   7   3  -1   44.82    3.39
   7   3  -1   46.68    2.67
   7   3  -1   35.88    3.03
   7   3  -1   49.99    3.52
  -7  -3   1   41.16    3.14
  -7  -3   1   43.12    2.86
  -7  -3   1   45.47    3.16
  -7  -3   1   41.10    3.24
  -7  -3   1   37.51    3.29
  -7  -3   1   40.78    3.21
  -7  -3   1   42.93    3.14
  -7  -3   1   38.37    2.82
  -7  -3   1   40.60    3.01
   6   3  -1   -0.05    0.92
   6   3  -1   -0.63    0.89
   6   3  -1    0.83    1.10
   6   3  -1    0.16    0.74
   6   3  -1   -0.54    0.96
   6   3  -1   -0.52    0.99
  -6  -3   1    0.26    0.92
  -6  -3   1   -0.82    1.09
  -6  -3   1   -1.00    0.87
  -6  -3   1    1.30    1.06
  -6  -3   1   -0.28    0.82
  -6  -3   1    1.26    1.08
  -6  -3   1   -1.15    0.76
  -6  -3   1    0.15    1.01
  -6  -3   1   -0.45    0.80
   5   3  -1    1.49    0.67
   5   3  -1    0.76    0.78
   5   3  -1    0.99    1.02
   5   3  -1   -0.67    0.80
   5   3  -1   -0.09    0.96
   5   3  -1    0.64    0.87
   5   3  -1   -0.93    0.85
  -5  -3   1    0.67    0.85
  -5  -3   1    3.08    1.24
  -5  -3   1    1.03    0.83
  -5  -3   1   -0.27    0.85
  -5  -3   1    1.44    0.92
  -5  -3   1    0.82    0.76
  -5  -3   1    1.62    1.05
  -5  -3   1    1.29    0.89
  -5  -3   1    2.28    1.03
  -5  -3   1   -0.57    0.75
   4   3  -1    0.45    0.92
   4   3  -1    1.41    0.90
   4   3  -1    1.27    0.81
   4   3  -1    0.42    0.78
   4   3  -1    0.64    0.90
   4   3  -1    2.15    0.84
  -4  -3   1    1.68    0.98
  -4  -3   1    0.94    0.77
  -4  -3   1    0.83    1.04
  -4  -3   1    1.71    0.98
  -4  -3   1    0.35    0.72
  -4  -3   1    0.49    0.84
  -4  -3   1    1.81    0.78
  -4  -3   1    1.44    0.82
  -4  -3   1    1.60    0.82
  -4  -3   1    1.05    0.74
  -4  -3   1    1.43    0.88
   3   3  -1   22.92    1.79
   3   3  -1   26.72    2.01
   3   3  -1   25.42    2.04
   3   3  -1   24.52    1.74
   3   3  -1   24.84    1.74
   3   3  -1   27.24    1.79
  -3  -3   1   26.76    1.60
  -3  -3   1   24.01    1.67
  -3  -3   1   23.82    1.51
  -3  -3   1   26.12    1.72
  -3  -3   1   27.07    1.87
  -3  -3   1   27.98    1.71
  -3  -3   1   27.06    1.81
  -3  -3   1   29.00    1.75
  -3  -3   1   26.84    2.09
  -3  -3   1   24.77    2.04
  -3  -3   1   26.21    1.75
   2   3  -1   11.29    1.02
   2   3  -1   10.25    1.01
   2   3  -1   10.32    0.97
   2   3  -1   12.03    1.25
   2   3  -1   11.29    0.99
   2   3  -1   13.31    1.08
  -2  -3   1   11.97    0.87
  -2  -3   1    9.80    0.92
  -2  -3   1   12.77    1.07
  -2  -3   1   12.49    1.02
  -2  -3   1   13.50    1.09
  -2  -3   1   12.32    1.29
  -2  -3   1   11.83    1.26
  -2  -3   1   13.28    1.10
  -2  -3   1   12.16    1.03
   1   3  -1   30.87    1.85
   1   3  -1   31.03    1.58
   1   3  -1   32.59    1.58
   1   3  -1   31.60    1.56
   1   3  -1   30.92    1.57
   1   3  -1   29.54    1.59
  -1  -3   1   29.22    1.81
  -1  -3   1   31.38    1.53
  -1  -3   1   28.94    1.59
  -1  -3   1   31.33    1.49
  -1  -3   1   30.57    1.44
  -1  -3   1   30.71    1.51
  -1  -3   1   31.82    1.60
   0   3  -1    0.66    0.46
   0   3  -1    0.30    0.43
   0   3  -1   -0.22    0.42
   0   3  -1    0.39    0.39
   0   3  -1    0.03    0.50
   0  -3   1    0.47    0.45
   0  -3   1    0.13    0.28
   0  -3   1    1.32    0.57
   0  -3   1    0.85    0.32
   0  -3   1    0.84    0.39
   0  -3   1    0.37    0.51
   0  -3   1    0.08    0.38
  -1   3  -1   26.33    1.43
  -1   3  -1   24.18    1.42
  -1   3  -1   24.20    1.44
  -1   3  -1   23.78    1.42
   1  -3   1   24.27    1.40
   1  -3   1   23.62    1.49
   1  -3   1   25.66    1.16
   1  -3   1   25.84    1.38
   1  -3   1   26.55    1.38
   1  -3   1   26.17    1.42
   1  -3   1   26.31    1.18
   1  -3   1   24.75    1.43
   1  -3   1   25.46    1.18
  -2   3  -1    3.50    0.70
  -2   3  -1    3.56    0.45
  -2   3  -1    3.16    0.80
  -2   3  -1    4.37    0.82
  -2   3  -1    5.08    0.87
  -2   3  -1    4.30    0.50
   2  -3   1    4.72    0.75
   2  -3   1    3.39    0.69
   2  -3   1    4.71    0.78
   2  -3   1    5.22    0.81
   2  -3   1    5.54    0.93
   2  -3   1    4.45    0.88
   2  -3   1    3.29    0.64
   2  -3   1    4.52    0.81
  -3   3  -1  200.34    8.35
  -3   3  -1  219.53    8.87
  -3   3  -1  219.19    8.63
  -3   3  -1  210.25    8.32
  -3   3  -1  216.32    8.98
  -3   3  -1  218.94    8.96
  -3   3  -1  210.47    8.35
   3  -3   1  224.56    9.07
   3  -3   1  208.11    8.89
   3  -3   1  224.15    8.82
   3  -3   1  222.45    8.91
   3  -3   1  213.41    9.07
   3  -3   1  212.56    8.55
   3  -3   1  203.64    8.53
  -4   3  -1   14.56    1.27
  -4   3  -1   12.34    1.03
  -4   3  -1   12.29    1.42
  -4   3  -1   14.22    1.44
  -4   3  -1   13.71    1.24
  -4   3  -1    9.19    1.36
  -4   3  -1   15.43    1.62
  -4   3  -1   15.89    1.56
   4  -3   1   13.01    1.58
   4  -3   1   15.45    1.60
   4  -3   1   13.29    1.34
   4  -3   1   12.36    1.42
   4  -3   1   14.39    1.50
   4  -3   1   12.38    1.40
   4  -3   1   13.89    1.34
  -5   3  -1   44.32    2.73
  -5   3  -1   49.82    3.26
  -5   3  -1   54.98    3.28
  -5   3  -1   49.01    3.01
  -5   3  -1   46.86    3.09
  -5   3  -1   51.35    3.08
  -5   3  -1   50.06    2.62
  -5   3  -1   48.66    2.72
   5  -3   1   53.91    3.23
   5  -3   1   55.55    3.19
   5  -3   1   57.07    3.11
   5  -3   1   50.12    2.91
   5  -3   1   44.94    3.16
   5  -3   1   53.20    3.19
   5  -3   1   52.14    3.30
  -6   3  -1    1.20    0.86
  -6   3  -1   -1.71    0.78
  -6   3  -1    0.28    0.82
  -6   3  -1    0.97    0.96
  -6   3  -1    3.00    1.44
  -6   3  -1    0.87    1.09
  -6   3  -1    1.03    0.98
  -6   3  -1    2.16    1.11
   6  -3   1   -0.19    0.97
   6  -3   1    1.26    1.07
   6  -3   1   -0.23    0.96
   6  -3   1    0.34    1.08
   6  -3   1    1.37    1.12
   6  -3   1   -0.15    0.84
  -7   3  -1   22.12    2.41
  -7   3  -1   22.42    2.01
  -7   3  -1   18.54    1.93
  -7   3  -1   22.21    2.28
  -7   3  -1   20.78    2.40
  -7   3  -1   21.03    2.45
  -7   3  -1   22.60    1.93
   7  -3   1   22.98    2.58
   7  -3   1   18.39    2.25
   7  -3   1   22.46    2.10
   7  -3   1   20.98    2.49
   7  -3   1   17.66    1.96
   7  -3   1   21.16    2.29
  -8   3  -1    2.16    1.20
  -8   3  -1    1.49    1.34
  -8   3  -1    2.83    1.16
  -8   3  -1    1.48    1.22
  -8   3  -1    0.79    1.30
  -8   3  -1    1.69    1.47
  -8   3  -1    2.18    1.43
   8  -3   1    2.57    1.32
   8  -3   1    3.10    1.53
   8  -3   1    2.49    1.50
   8  -3   1    1.33    1.13
   8  -3   1    2.76    1.43
  -9   3  -1    1.98    1.71
  -9   3  -1    3.56    1.73
  -9   3  -1    3.54    1.83
  -9   3  -1    6.67    1.51
  -9   3  -1    5.03    1.55
   9  -3   1    7.07    2.07
   9  -3   1    3.50    1.43
   9  -3   1    7.61    1.84
   9  -3   1    2.05    1.65
 -10   3  -1   -0.12    1.56
 -10   3  -1   -0.47    1.68
 -10   3  -1    0.24    1.23
 -10   3  -1    1.07    1.72
  10  -3   1    0.40    1.74
  10  -3   1    4.84    2.03
 -11   3  -1    7.69    2.53
 -11   3  -1    8.48    1.98
 -11   3  -1   11.72    2.87
  11  -3   1    5.89    2.42
  11  -3   1    9.12    2.43
 -12   3  -1   -1.23    2.03
  12  -3   1    1.02    2.25
  13   2  -1    9.72    2.87
  12   2  -1    1.83    2.22
  12   2  -1    0.56    1.97
  11   2  -1    1.47    2.08
  11   2  -1    2.60    2.06
 -11  -2   1   -0.03    1.72
  10   2  -1    1.61    1.76
  10   2  -1    2.47    1.91
 -10  -2   1    2.39    1.62
 -10  -2   1    3.27    1.92
   9   2  -1    7.20    1.97
   9   2  -1    9.86    2.23
  -9  -2   1    8.16    1.88
  -9  -2   1    4.41    1.47
  -9  -2   1    7.44    2.05
  -9  -2   1    6.83    1.91
  -9  -2   1    7.01    2.01
  -9  -2   1    7.32    1.89
   8   2  -1    1.74    1.31
   8   2  -1    1.35    1.30
   8   2  -1    3.29    1.61
   8   2  -1    1.77    1.07
  -8  -2   1   -0.56    1.11
  -8  -2   1    1.17    1.48
  -8  -2   1    2.13    1.35
  -8  -2   1   -0.41    1.12
  -8  -2   1    1.33    1.18
  -8  -2   1    2.65    1.35
   7   2  -1   53.14    3.68
   7   2  -1   53.08    3.58
   7   2  -1   59.25    3.84
   7   2  -1   56.62    3.18
   7   2  -1   61.97    3.92
  -7  -2   1   60.76    4.03
  -7  -2   1   62.88    3.61
  -7  -2   1   57.49    3.52
  -7  -2   1   61.46    3.78
  -7  -2   1   55.33    3.79
  -7  -2   1   61.41    3.71
  -7  -2   1   54.25    3.94
  -7  -2   1   56.69    3.80
   6   2  -1    6.88    1.44
   6   2  -1    4.44    1.33
   6   2  -1    5.94    1.64
   6   2  -1    4.11    1.34
   6   2  -1    4.69    1.19
   6   2  -1    3.58    1.19
   6   2  -1    3.68    0.97
  -6  -2   1    4.77    1.29
  -6  -2   1    5.26    1.42
  -6  -2   1    3.92    1.32
  -6  -2   1    2.96    0.96
  -6  -2   1    4.61    1.20
  -6  -2   1    5.63    1.33
  -6  -2   1    4.75    1.28
  -6  -2   1    4.84    1.32
   5   2  -1   24.94    2.13
   5   2  -1   27.31    2.31
   5   2  -1   25.45    2.24
   5   2  -1   25.45    2.15
   5   2  -1   27.09    1.77
   5   2  -1   29.37    2.33
   5   2  -1   23.48    2.13
  -5  -2   1   25.97    2.30
  -5  -2   1   24.27    1.86
  -5  -2   1   22.50    1.95
  -5  -2   1   28.66    2.28
  -5  -2   1   27.34    2.09
  -5  -2   1   26.48    2.10
  -5  -2   1   25.54    2.12
  -5  -2   1   29.55    2.21
  -5  -2   1   26.60    2.22
  -5  -2   1   23.01    2.07
   4   2  -1  109.34    5.33
   4   2  -1  120.08    5.33
   4   2  -1  109.87    4.68
   4   2  -1  116.58    5.23
   4   2  -1  108.55    5.20
   4   2  -1  107.47    5.40
  -4  -2   1  107.02    4.89
  -4  -2   1  111.48    5.30
  -4  -2   1  114.94    5.17
  -4  -2   1  113.92    5.14
  -4  -2   1  112.93    5.53
  -4  -2   1  117.01    4.91
  -4  -2   1  122.96    5.20
  -4  -2   1  111.42    5.16
  -4  -2   1  104.25    5.19
  -4  -2   1  112.89    5.37
   3   2  -1  187.84    8.32
   3   2  -1  187.15    8.04
   3   2  -1  204.20    7.51
   3   2  -1  190.38    7.97
   3   2  -1  194.65    8.09
   3   2  -1  188.97    8.17
   3   2  -1  193.88    8.03
  -3  -2   1  188.70    7.47
  -3  -2   1  188.08    8.02
  -3  -2   1  183.29    7.93
  -3  -2   1  191.23    7.95
  -3  -2   1  180.23    7.77
  -3  -2   1  192.85    7.50
  -3  -2   1  194.78    7.69
  -3  -2   1  195.82    7.78
  -3  -2   1  181.73    7.74
   2   2  -1    0.93    0.58
   2   2  -1    0.33    0.59
   2   2  -1   -0.61    0.54
   2   2  -1    0.71    0.63
   2   2  -1    1.08    0.76
   2   2  -1   -0.23    0.62
  -2  -2   1    0.86    0.76
  -2  -2   1    0.32    0.47
  -2  -2   1    0.23    0.64
  -2  -2   1    0.44    0.46
  -2  -2   1    0.91    0.76
  -2  -2   1    0.02    0.54
  -2  -2   1    0.75    0.55
  -2  -2   1   -0.33    0.55
  -2  -2   1    0.01    0.53
  -2  -2   1   -0.11    0.60
  -2  -2   1   -0.76    0.49
   1   2  -1    0.67    0.43
   1   2  -1    0.47    0.41
   1   2  -1    0.36    0.40
   1   2  -1    0.71    0.42
   1   2  -1    1.76    0.70
   1   2  -1    0.51    0.42
  -1  -2   1    0.91    0.63
  -1  -2   1    0.40    0.64
  -1  -2   1    0.51    0.44
  -1  -2   1    0.09    0.42
  -1  -2   1    0.98    0.43
  -1  -2   1    0.55    0.37
  -1  -2   1    0.49    0.39
  -1  -2   1    0.38    0.36
   0   2  -1    5.48    0.46
   0   2  -1    5.69    0.48
   0   2  -1    5.68    0.46
   0   2  -1    5.87    0.49
   0   2  -1    5.57    0.44
   0  -2   1    6.21    0.46
   0  -2   1    5.83    0.47
   0  -2   1    5.19    0.48
   0  -2   1    5.39    0.40
   0  -2   1    5.72    0.60
  -1   2  -1   48.92    2.21
  -1   2  -1   49.16    2.11
  -1   2  -1   46.48    2.19
  -1   2  -1   50.83    2.25
   1  -2   1   52.15    2.27
   1  -2   1   52.14    2.22
   1  -2   1   49.64    2.23
   1  -2   1   49.91    2.25
   1  -2   1   49.19    2.31
   1  -2   1   50.72    2.08
   1  -2   1   52.10    2.31
   1  -2   1   50.10    2.07
  -2   2  -1   27.16    1.61
  -2   2  -1   26.15    1.73
  -2   2  -1   29.49    1.34
  -2   2  -1   30.18    1.75
  -2   2  -1   29.01    1.43
  -2   2  -1   28.79    1.46
  -2   2  -1   26.43    1.70
   2  -2   1   31.46    1.91
   2  -2   1   30.55    1.74
   2  -2   1   30.86    1.72
   2  -2   1   30.47    1.60
   2  -2   1   30.33    1.80
   2  -2   1   28.19    1.74
   2  -2   1   29.56    1.39
   2  -2   1   29.55    1.60
  -3   2  -1  111.58    5.06
  -3   2  -1  112.57    4.70
  -3   2  -1  113.95    4.92
  -3   2  -1  114.11    4.75
  -3   2  -1  109.19    5.08
  -3   2  -1  113.45    4.73
  -3   2  -1  118.12    5.08
  -3   2  -1  116.13    5.15
   3  -2   1  110.96    5.01
   3  -2   1  108.29    5.07
   3  -2   1  114.15    5.10
   3  -2   1  117.93    4.77
   3  -2   1  119.72    4.89
   3  -2   1  118.43    5.22
   3  -2   1  115.16    4.87
   3  -2   1  116.81    5.27
  -4   2  -1   98.40    4.49
  -4   2  -1   97.16    4.49
  -4   2  -1  104.93    4.74
  -4   2  -1  101.09    4.47
  -4   2  -1  106.07    5.00
  -4   2  -1  102.77    4.94
  -4   2  -1  107.44    4.91
  -4   2  -1  103.09    4.86
   4  -2   1  107.36    4.96
   4  -2   1   95.34    4.54
   4  -2   1  109.87    4.54
   4  -2   1  106.99    4.89
   4  -2   1   99.22    4.99
   4  -2   1   99.43    4.72
   4  -2   1  100.30    4.60
   4  -2   1  100.40    4.84
  -5   2  -1   41.07    2.53
  -5   2  -1   42.76    2.85
  -5   2  -1   44.50    2.95
  -5   2  -1   40.33    2.84
  -5   2  -1   46.20    2.94
  -5   2  -1   43.36    2.45
  -5   2  -1   45.52    2.57
  -5   2  -1   44.13    2.74
   5  -2   1   43.95    2.59
   5  -2   1   45.07    2.84
   5  -2   1   40.77    2.59
   5  -2   1   43.53    2.89
   5  -2   1   47.02    3.08
   5  -2   1   49.94    3.03
   5  -2   1   44.92    2.82
   5  -2   1   45.60    2.56
  -6   2  -1    3.20    1.19
  -6   2  -1    4.27    1.25
  -6   2  -1    2.08    1.00
  -6   2  -1    1.51    0.88
  -6   2  -1    2.41    1.19
  -6   2  -1    2.10    1.27
  -6   2  -1    2.79    0.96
  -6   2  -1    1.25    1.18
   6  -2   1    1.27    1.05
   6  -2   1    3.03    1.02
   6  -2   1    3.46    1.04
   6  -2   1    1.00    1.07
   6  -2   1    3.11    1.22
   6  -2   1    3.18    1.11
   6  -2   1    0.66    0.97
   6  -2   1    3.36    1.24
   6  -2   1    1.78    1.09
  -7   2  -1   29.91    2.80
  -7   2  -1   23.18    2.19
  -7   2  -1   34.05    2.83
  -7   2  -1   28.46    2.32
  -7   2  -1   32.83    2.74
  -7   2  -1   26.73    2.64
  -7   2  -1   32.29    2.37
   7  -2   1   24.76    2.44
   7  -2   1   31.93    2.91
   7  -2   1   22.77    2.20
   7  -2   1   31.29    2.70
   7  -2   1   30.30    2.80
   7  -2   1   30.26    2.42
   7  -2   1   32.48    2.67
  -8   2  -1   -0.23    1.34
  -8   2  -1    0.42    1.05
  -8   2  -1    0.30    1.07
  -8   2  -1   -0.54    1.19
  -8   2  -1    0.33    1.23
  -8   2  -1   -0.39    1.08
   8  -2   1   -1.25    1.33
   8  -2   1   -0.07    1.08
   8  -2   1   -0.79    0.94
   8  -2   1   -0.39    1.29
   8  -2   1   -0.72    1.04
  -9   2  -1    4.92    1.80
  -9   2  -1   10.60    2.32
  -9   2  -1    6.06    1.63
  -9   2  -1    9.46    1.79
  -9   2  -1    5.81    1.83
   9  -2   1   13.07    2.44
   9  -2   1    7.26    1.81
   9  -2   1    8.32    1.65
   9  -2   1    5.87    1.82
   9  -2   1    4.22    1.56
 -10   2  -1    2.71    1.56
 -10   2  -1    2.10    1.64
 -10   2  -1    2.55    1.60
 -10   2  -1    3.05    1.78
 -10   2  -1    1.21    1.66
  10  -2   1    1.75    1.73
  10  -2   1   -0.23    1.73
  10  -2   1    1.22    1.55
 -11   2  -1    3.19    1.66
 -11   2  -1    2.81    1.95
  11  -2   1    2.74    2.23
  11  -2   1    1.05    1.88
 -12   2  -1   -0.67    1.67
 -12   2  -1    0.12    1.92
  12  -2   1   -0.58    2.16
  13   1  -1   -1.19    2.30
  13   1  -1    3.91    2.74
  12   1  -1    1.73    2.37
  12   1  -1    4.31    2.35
  11   1  -1    0.55    1.86
  11   1  -1    6.15    2.42
 -11  -1   1    2.16    2.06
 -11  -1   1    2.58    1.93
  10   1  -1   -1.21    1.52
  10   1  -1   -0.90    1.74
 -10  -1   1    1.02    1.74
 -10  -1   1    0.52    1.46
   9   1  -1    5.82    2.06
   9   1  -1    6.62    2.02
   9   1  -1    6.37    1.66
  -9  -1   1    3.68    1.63
  -9  -1   1    5.64    1.81
  -9  -1   1    8.65    1.81
  -9  -1   1    7.49    1.72
  -9  -1   1    7.01    1.75
  -9  -1   1    4.68    1.87
   8   1  -1    0.43    1.40
   8   1  -1   -0.39    1.09
   8   1  -1   -1.34    0.94
   8   1  -1   -0.25    0.98
   8   1  -1    0.50    1.21
  -8  -1   1   -0.50    0.99
  -8  -1   1   -0.88    1.18
  -8  -1   1    0.98    1.28
  -8  -1   1    1.00    1.29
  -8  -1   1    0.00    1.14
  -8  -1   1   -1.30    0.99
   7   1  -1   14.45    2.10
   7   1  -1   15.08    1.60
   7   1  -1   14.60    2.13
   7   1  -1   15.33    2.01
   7   1  -1   11.09    1.67
   7   1  -1   17.11    2.14
  -7  -1   1   17.61    2.11
  -7  -1   1   13.81    2.08
  -7  -1   1   17.30    2.07
  -7  -1   1   12.98    1.84
  -7  -1   1   17.82    1.90
  -7  -1   1   12.28    1.92
  -7  -1   1   15.76    2.04
   6   1  -1    0.10    1.03
   6   1  -1    1.87    1.17
   6   1  -1   -0.82    0.93
   6   1  -1    1.08    0.86
   6   1  -1   -0.19    0.88
   6   1  -1   -0.13    0.93
   6   1  -1    0.39    1.13
   6   1  -1    1.42    0.89
   6   1  -1    2.45    1.14
  -6  -1   1    1.63    0.91
  -6  -1   1   -1.09    0.83
  -6  -1   1    1.49    1.00
  -6  -1   1    0.76    1.03
  -6  -1   1   -0.89    0.91
  -6  -1   1   -0.43    0.92
  -6  -1   1    0.44    1.02
  -6  -1   1    0.94    0.94
   5   1  -1   11.82    1.58
   5   1  -1   10.98    1.56
   5   1  -1   12.83    1.44
   5   1  -1   17.40    1.76
   5   1  -1   13.61    1.34
   5   1  -1   13.40    1.62
   5   1  -1   13.54    1.33
   5   1  -1   16.23    1.80
   5   1  -1   14.71    1.67
  -5  -1   1   12.60    1.50
  -5  -1   1   12.91    1.61
  -5  -1   1   14.08    1.63
  -5  -1   1   13.30    1.56
  -5  -1   1   15.81    1.77
  -5  -1   1   15.40    1.50
  -5  -1   1   13.08    1.38
  -5  -1   1   13.97    1.70
  -5  -1   1   14.21    1.58
   4   1  -1    9.10    1.28
   4   1  -1    6.11    1.20
   4   1  -1    8.17    1.32
   4   1  -1    8.82    1.30
   4   1  -1    7.87    1.23
   4   1  -1    7.59    0.98
   4   1  -1    6.57    1.15
   4   1  -1    7.92    1.10
   4   1  -1    7.80    0.98
  -4  -1   1    7.06    1.04
  -4  -1   1    6.99    1.13
  -4  -1   1    8.60    1.33
  -4  -1   1    8.33    1.30
  -4  -1   1    7.70    1.22
  -4  -1   1    8.01    1.29
  -4  -1   1    5.88    0.92
  -4  -1   1    8.54    1.18
  -4  -1   1    8.40    1.19
   3   1  -1    0.40    0.73
   3   1  -1    0.16    0.68
   3   1  -1    0.27    0.77
   3   1  -1   -0.33    0.78
   3   1  -1    0.64    0.68
   3   1  -1   -0.46    0.70
   3   1  -1    0.50    0.59
  -3  -1   1    0.77    0.77
  -3  -1   1    0.63    0.68
  -3  -1   1   -0.10    0.81
  -3  -1   1   -0.39    0.60
  -3  -1   1   -0.44    0.71
  -3  -1   1   -0.88    0.65
  -3  -1   1    0.29    0.63
  -3  -1   1    0.41    0.65
  -3  -1   1    0.80    0.71
   2   1  -1    0.93    0.65
   2   1  -1    0.02    0.44
   2   1  -1    1.17    0.72
   2   1  -1    1.39    0.62
   2   1  -1    0.66    0.57
   2   1  -1    0.48    0.60
   2   1  -1    0.23    0.67
  -2  -1   1    0.62    0.60
  -2  -1   1    0.32    0.66
  -2  -1   1    0.45    0.48
  -2  -1   1    0.97    0.64
  -2  -1   1    0.08    0.55
  -2  -1   1    0.78    0.58
  -2  -1   1    0.71    0.48
  -2  -1   1    0.62    0.71
  -2  -1   1    1.23    0.68
   1   1  -1  587.57   23.27
   1   1  -1  597.18   23.09
   1   1  -1  595.95   22.95
   1   1  -1  588.44   22.80
  -1  -1   1  592.21   23.77
  -1  -1   1  610.61   23.11
  -1  -1   1  614.90   24.15
  -1  -1   1  616.20   23.49
  -1  -1   1  599.52   23.46
  -1  -1   1  613.85   23.51
  -1  -1   1  612.83   23.77
  -1  -1   1  613.74   23.99
  -1  -1   1  617.57   23.59
  -1   1  -1  855.44   32.17
  -1   1  -1  848.74   33.08
  -1   1  -1  852.71   32.69
   1  -1   1  848.34   33.11
   1  -1   1  866.34   32.50
   1  -1   1  853.76   33.30
   1  -1   1  857.66   33.36
   1  -1   1  855.66   34.33
   1  -1   1  873.30   32.67
  -2   1  -1   18.09    1.12
  -2   1  -1   17.02    1.10
  -2   1  -1   15.60    1.25
  -2   1  -1   17.01    1.05
  -2   1  -1   15.85    1.19
  -2   1  -1   16.43    1.29
  -2   1  -1   16.63    1.23
  -2   1  -1   17.20    1.32
   2  -1   1   15.29    1.15
   2  -1   1   15.60    1.24
   2  -1   1   17.98    1.07
   2  -1   1   18.40    1.34
   2  -1   1   17.40    1.18
   2  -1   1   15.69    1.37
   2  -1   1   17.08    1.21
   2  -1   1   16.79    1.21
  -3   1  -1   16.78    1.45
  -3   1  -1   18.25    1.52
  -3   1  -1   16.78    1.45
  -3   1  -1   18.87    1.44
  -3   1  -1   16.71    1.26
  -3   1  -1   17.71    1.50
  -3   1  -1   18.45    1.34
   3  -1   1   17.18    1.45
   3  -1   1   19.12    1.55
   3  -1   1   21.14    1.59
   3  -1   1   18.33    1.35
   3  -1   1   16.90    1.43
   3  -1   1   19.32    1.58
   3  -1   1   15.99    1.32
   3  -1   1   19.18    1.37
  -4   1  -1   32.57    2.02
  -4   1  -1   33.29    2.24
  -4   1  -1   33.49    2.27
  -4   1  -1   36.29    2.27
  -4   1  -1   35.84    2.05
  -4   1  -1   34.12    2.34
  -4   1  -1   33.64    2.31
   4  -1   1   36.46    2.34
   4  -1   1   34.15    2.06
   4  -1   1   35.83    2.33
   4  -1   1   34.32    2.07
   4  -1   1   33.92    2.08
   4  -1   1   31.46    2.38
   4  -1   1   34.20    2.31
   4  -1   1   32.31    2.19
  -5   1  -1   69.48    3.64
  -5   1  -1   64.58    3.75
  -5   1  -1   64.68    3.42
  -5   1  -1   62.43    3.63
  -5   1  -1   70.46    3.43
  -5   1  -1   69.82    3.72
   5  -1   1   73.70    3.54
   5  -1   1   64.69    3.86
   5  -1   1   65.74    3.39
   5  -1   1   68.45    3.71
   5  -1   1   63.61    3.68
   5  -1   1   66.95    3.43
   5  -1   1   68.97    3.86
   5  -1   1   69.57    3.68
   5  -1   1   66.17    3.66
  -6   1  -1    7.14    1.48
  -6   1  -1    6.61    1.17
  -6   1  -1    5.17    1.37
  -6   1  -1    6.20    1.38
  -6   1  -1    6.18    1.20
  -6   1  -1    1.81    0.79
  -6   1  -1    7.19    1.57
  -6   1  -1    6.41    1.45
   6  -1   1    5.12    1.37
   6  -1   1    7.85    1.58
   6  -1   1    6.07    1.42
   6  -1   1    6.64    1.24
   6  -1   1    7.89    1.56
   6  -1   1    6.49    1.37
   6  -1   1    5.28    1.18
   6  -1   1    6.45    1.33
   6  -1   1    9.12    1.35
  -7   1  -1   37.81    2.67
  -7   1  -1   30.86    2.93
  -7   1  -1   46.02    3.16
  -7   1  -1   32.52    2.56
  -7   1  -1   36.00    2.85
  -7   1  -1   40.49    2.99
   7  -1   1   37.26    3.07
   7  -1   1   39.42    3.09
   7  -1   1   33.57    2.87
   7  -1   1   40.38    2.72
   7  -1   1   35.97    2.95
   7  -1   1   37.93    2.69
   7  -1   1   38.78    2.78
   7  -1   1   35.96    2.79
   7  -1   1   39.43    3.08
  -8   1  -1    6.07    1.66
  -8   1  -1    3.83    1.50
  -8   1  -1    3.98    1.28
  -8   1  -1    3.62    1.32
  -8   1  -1    5.87    1.74
   8  -1   1    5.26    1.74
   8  -1   1    4.76    1.33
   8  -1   1    5.07    1.41
   8  -1   1    6.89    1.59
   8  -1   1    4.34    1.54
   8  -1   1    4.28    1.49
   8  -1   1    3.82    1.48
  -9   1  -1    1.45    1.55
  -9   1  -1   -1.17    1.22
  -9   1  -1    0.23    1.44
  -9   1  -1    0.09    1.17
  -9   1  -1    1.02    1.22
   9  -1   1   -1.88    1.14
   9  -1   1   -1.12    1.26
   9  -1   1   -2.08    0.93
   9  -1   1   -0.45    1.46
 -10   1  -1    1.43    1.69
 -10   1  -1    0.60    1.37
 -10   1  -1    0.53    1.36
 -10   1  -1   -0.65    1.40
  10  -1   1    2.15    1.79
  10  -1   1    1.75    1.61
  10  -1   1   -1.04    1.21
 -11   1  -1    5.95    2.30
 -11   1  -1    1.73    1.70
  11  -1   1    3.72    2.14
  11  -1   1    3.99    2.23
 -12   1  -1    6.17    2.43
 -12   1  -1    4.54    2.03
  12  -1   1    9.74    3.07
  12  -1   1   11.11    2.92
  13   0  -1   -1.70    2.16
  12   0  -1    3.46    2.36
  12   0  -1    2.22    2.38
  11   0  -1    3.02    2.15
  11   0  -1    0.89    2.01
 -11   0   1    6.43    2.40
 -11   0   1    1.38    1.81
  10   0  -1    0.49    1.71
  10   0  -1    1.60    1.85
 -10   0   1    1.82    1.62
 -10   0   1    2.13    1.83
   9   0  -1   12.00    2.03
   9   0  -1   11.83    1.87
   9   0  -1   13.42    2.47
   9   0  -1    8.11    2.08
  -9   0   1    9.72    2.11
  -9   0   1   11.53    2.14
  -9   0   1   10.78    1.95
  -9   0   1    9.80    1.95
  -9   0   1   11.10    2.15
  -9   0   1   11.36    2.39
   8   0  -1   -0.15    1.37
   8   0  -1    0.37    1.18
   8   0  -1    3.34    1.60
   8   0  -1    0.96    1.07
   8   0  -1    0.86    1.04
  -8   0   1    0.97    1.34
  -8   0   1    0.34    1.13
  -8   0   1    1.67    1.21
  -8   0   1    2.05    1.29
  -8   0   1    1.10    1.24
  -8   0   1   -1.68    1.05
   7   0  -1    6.27    1.55
   7   0  -1    5.49    1.52
   7   0  -1    6.26    1.66
   7   0  -1    9.00    1.43
   7   0  -1    7.81    1.58
   7   0  -1    8.07    1.49
   7   0  -1    4.93    1.21
  -7   0   1    6.17    1.51
  -7   0   1    3.66    1.36
  -7   0   1    6.92    1.58
  -7   0   1    4.78    1.35
  -7   0   1    6.31    1.36
  -7   0   1    6.90    1.74
  -7   0   1    5.46    1.45
   6   0  -1   -0.57    1.01
   6   0  -1   -0.24    0.82
   6   0  -1   -0.62    0.91
   6   0  -1    0.09    0.97
   6   0  -1   -0.43    0.92
   6   0  -1    0.25    0.84
   6   0  -1   -0.64    1.03
   6   0  -1    1.08    1.01
  -6   0   1   -0.44    1.20
  -6   0   1    0.54    0.99
  -6   0   1   -0.40    0.81
  -6   0   1   -0.87    0.80
  -6   0   1    0.58    0.86
  -6   0   1    1.07    0.94
  -6   0   1    1.71    0.99
  -6   0   1    1.32    1.10
   5   0  -1   40.44    2.72
   5   0  -1   38.89    2.73
   5   0  -1   39.24    2.38
   5   0  -1   41.73    2.77
   5   0  -1   41.60    2.80
   5   0  -1   42.67    2.68
   5   0  -1   40.58    2.39
   5   0  -1   33.97    2.46
  -5   0   1   37.58    2.39
  -5   0   1   39.31    2.50
  -5   0   1   40.52    2.74
  -5   0   1   39.52    2.63
  -5   0   1   42.11    2.84
  -5   0   1   36.05    2.60
  -5   0   1   38.02    2.65
  -5   0   1   38.56    2.55
   4   0  -1    0.08    0.94
   4   0  -1   -0.13    0.87
   4   0  -1   -0.93    0.65
   4   0  -1   -0.46    0.60
   4   0  -1    1.52    0.84
   4   0  -1    1.28    0.81
   4   0  -1    1.21    0.86
   4   0  -1   -0.63    0.84
  -4   0   1   -0.11    0.86
  -4   0   1   -0.48    0.76
  -4   0   1   -0.49    0.84
  -4   0   1   -0.51    0.80
  -4   0   1   -0.05    0.77
  -4   0   1   -0.57    0.74
  -4   0   1   -0.23    0.67
  -4   0   1    0.92    0.86
   3   0  -1   55.89    2.80
   3   0  -1   53.45    2.60
   3   0  -1   54.92    2.97
   3   0  -1   54.78    2.90
   3   0  -1   54.97    2.63
   3   0  -1   55.99    2.88
   3   0  -1   54.67    2.85
   3   0  -1   56.84    2.95
  -3   0   1   51.93    2.65
  -3   0   1   54.48    2.67
  -3   0   1   52.01    2.86
  -3   0   1   56.44    2.93
  -3   0   1   59.59    2.86
  -3   0   1   59.42    3.02
  -3   0   1   57.46    2.89
  -3   0   1   52.41    2.77
   2   0  -1    4.24    0.70
   2   0  -1    4.66    0.74
   2   0  -1    4.31    0.76
   2   0  -1    3.71    0.75
   2   0  -1    4.48    0.78
   2   0  -1    3.91    0.64
  -2   0   1    3.25    0.75
  -2   0   1    3.61    0.73
  -2   0   1    3.76    0.80
  -2   0   1    5.08    0.80
  -2   0   1    3.58    0.74
  -2   0   1    4.28    0.66
  -2   0   1    5.06    0.80
  -2   0   1    3.41    0.75
  -2   0   1    3.75    0.67
  -1   0   1  257.20   10.00
  -1   0   1  250.33   10.19
  -1   0   1  255.94   10.09
  -1   0   1  257.23    9.68
  -1   0  -1    0.17    0.21
  -1   0  -1    0.13    0.19
   1   0   1    0.19    0.19
   1   0   1   -0.25    0.22
   1   0   1    0.20    0.23
   1   0   1   -0.04    0.20
  -2   0  -1   34.81    1.94
  -2   0  -1   34.69    1.75
  -2   0  -1   33.39    1.85
  -2   0  -1   35.53    1.87
  -2   0  -1   34.64    1.83
  -2   0  -1   35.65    1.80
  -2   0  -1   35.93    1.92
   2   0   1   34.37    1.72
   2   0   1   31.22    1.76
   2   0   1   35.87    1.77
   2   0   1   35.30    1.90
   2   0   1   34.03    1.78
   2   0   1   34.90    1.71
   2   0   1   32.18    1.81
   2   0   1   32.82    1.80
  -3   0  -1  144.33    5.99
  -3   0  -1  142.44    6.18
  -3   0  -1  137.79    5.80
  -3   0  -1  143.91    6.20
  -3   0  -1  142.94    6.11
  -3   0  -1  138.21    5.97
  -3   0  -1  145.67    6.10
   3   0   1  143.57    6.29
   3   0   1  150.97    6.13
   3   0   1  146.28    6.30
   3   0   1  143.75    6.35
   3   0   1  146.19    6.21
   3   0   1  145.71    6.25
   3   0   1  139.19    5.94
   3   0   1  147.08    6.13
   3   0   1  147.80    5.94
  -4   0  -1   62.41    3.05
  -4   0  -1   63.13    3.22
  -4   0  -1   59.14    3.34
  -4   0  -1   58.96    3.27
  -4   0  -1   61.70    3.07
  -4   0  -1   63.70    3.26
  -4   0  -1   55.38    3.10
  -4   0  -1   58.44    3.11
   4   0   1   55.68    2.91
   4   0   1   61.46    3.11
   4   0   1   56.70    3.12
   4   0   1   61.75    3.31
   4   0   1   57.10    3.17
   4   0   1   60.14    2.94
   4   0   1   56.42    3.07
   4   0   1   59.72    3.29
   4   0   1   63.50    3.25
  -5   0  -1   41.20    2.70
  -5   0  -1   39.00    2.54
  -5   0  -1   42.48    2.51
  -5   0  -1   37.72    2.57
  -5   0  -1   39.72    2.69
  -5   0  -1   43.15    2.82
  -5   0  -1   39.21    2.45
  -5   0  -1   41.76    2.77
   5   0   1   41.80    2.73
   5   0   1   41.13    2.81
   5   0   1   45.82    2.79
   5   0   1   40.45    2.61
   5   0   1   41.13    2.48
   5   0   1   41.02    2.87
   5   0   1   39.64    2.38
   5   0   1   38.98    2.74
  -6   0  -1    3.45    1.15
  -6   0  -1    2.89    1.26
  -6   0  -1    2.01    1.16
  -6   0  -1    3.72    1.15
  -6   0  -1    3.03    1.23
  -6   0  -1    2.74    1.02
  -6   0  -1    1.74    1.11
  -6   0  -1    2.03    1.07
   6   0   1    2.55    1.12
   6   0   1    3.44    1.26
   6   0   1    3.07    1.12
   6   0   1    0.88    1.06
   6   0   1    4.51    1.21
   6   0   1    3.66    1.25
   6   0   1    2.92    1.13
   6   0   1    2.10    0.95
   6   0   1    1.69    0.90
  -7   0  -1   32.32    2.69
  -7   0  -1   33.45    2.47
  -7   0  -1   33.54    2.71
  -7   0  -1   31.55    2.89
  -7   0  -1   25.60    2.60
  -7   0  -1   33.15    2.52
  -7   0  -1   33.54    2.67
  -7   0  -1   29.45    2.43
   7   0   1   35.66    2.74
   7   0   1   28.18    2.66
   7   0   1   32.06    2.91
   7   0   1   27.55    2.61
   7   0   1   29.43    2.36
   7   0   1   33.22    2.55
  -8   0  -1   27.86    2.80
  -8   0  -1   16.03    2.09
  -8   0  -1   23.14    2.54
  -8   0  -1   20.70    2.28
  -8   0  -1   22.19    2.28
  -8   0  -1   27.05    2.81
   8   0   1   22.74    2.23
   8   0   1   22.06    2.43
   8   0   1   25.83    2.70
   8   0   1   24.17    2.83
   8   0   1   21.61    2.53
  -9   0  -1    4.56    1.54
  -9   0  -1    2.51    1.50
  -9   0  -1    5.29    1.88
  -9   0  -1    4.58    1.74
  -9   0  -1    3.82    1.50
  -9   0  -1    3.37    1.67
   9   0   1    3.99    1.72
   9   0   1    3.83    1.72
   9   0   1    3.95    1.80
   9   0   1    1.07    1.20
 -10   0  -1    0.69    1.45
 -10   0  -1    1.91    1.60
 -10   0  -1    0.09    1.51
 -10   0  -1    4.46    2.01
  10   0   1    3.08    1.82
  10   0   1    1.99    1.51
  10   0   1    0.27    1.85
 -11   0  -1    5.78    1.97
 -11   0  -1    7.39    2.32
  11   0   1    3.63    2.17
  11   0   1    5.23    2.29
 -12   0  -1    7.41    2.78
  12   0   1    7.39    2.75
  12   0   1    4.05    2.33
  13   0   1    8.57    2.90
  13  -1  -1    4.75    2.64
  12  -1  -1    3.28    2.35
  12  -1  -1    1.36    2.15
 -12   1   1   -0.28    1.92
  11  -1  -1   42.36    4.40
  11  -1  -1   35.55    4.02
 -11   1   1   34.22    4.04
 -11   1   1   36.55    3.64
  10  -1  -1    0.93    1.83
  10  -1  -1   -1.45    1.38
 -10   1   1    0.11    1.60
 -10   1   1   -0.64    1.40
   9  -1  -1    8.60    1.78
   9  -1  -1    8.06    2.09
   9  -1  -1    9.72    2.25
  -9   1   1    2.94    1.47
  -9   1   1    6.69    1.73
  -9   1   1    6.35    1.76
  -9   1   1    5.24    1.94
  -9   1   1    7.54    1.67
  -9   1   1    5.45    1.89
   8  -1  -1    1.48    1.03
   8  -1  -1    0.22    1.16
   8  -1  -1    0.57    1.10
   8  -1  -1    2.24    1.41
   8  -1  -1   -0.36    1.28
  -8   1   1   -2.47    1.02
  -8   1   1   -0.53    0.96
  -8   1   1    0.73    1.28
  -8   1   1   -0.69    1.29
  -8   1   1   -0.85    1.03
  -8   1   1   -1.60    1.00
   7  -1  -1   15.56    2.17
   7  -1  -1   15.10    2.06
   7  -1  -1   15.13    2.24
   7  -1  -1   17.32    1.83
   7  -1  -1   16.65    2.14
  -7   1   1   17.91    1.87
  -7   1   1   15.80    2.03
  -7   1   1   14.35    2.07
  -7   1   1   13.44    1.83
  -7   1   1   15.86    2.00
  -7   1   1   11.26    1.91
  -7   1   1   12.73    1.79
  -7   1   1   13.50    2.12
   6  -1  -1   -0.08    0.34
   6  -1  -1    0.36    1.12
   6  -1  -1    0.23    0.95
   6  -1  -1   -0.06    0.43
   6  -1  -1    0.95    0.87
   6  -1  -1    2.71    1.18
   6  -1  -1    0.24    1.08
   6  -1  -1    0.47    0.98
  -6   1   1    1.80    1.22
  -6   1   1   -1.36    0.78
  -6   1   1    1.49    1.12
  -6   1   1   -0.26    1.11
  -6   1   1    1.18    0.99
  -6   1   1    0.03    0.82
  -6   1   1   -0.38    0.91
  -6   1   1    1.08    0.98
   5  -1  -1   26.26    1.97
   5  -1  -1   29.81    2.40
   5  -1  -1   29.10    2.28
   5  -1  -1   27.47    2.24
   5  -1  -1   31.06    2.40
   5  -1  -1   30.18    2.38
  -5   1   1   30.16    2.42
  -5   1   1   30.56    2.21
  -5   1   1   28.50    2.38
  -5   1   1   32.44    2.37
  -5   1   1   28.27    2.12
  -5   1   1   27.72    2.28
  -5   1   1   31.62    2.12
   4  -1  -1   39.58    2.26
   4  -1  -1   40.65    2.62
   4  -1  -1   43.28    2.64
   4  -1  -1   43.93    2.63
   4  -1  -1   42.83    2.55
   4  -1  -1   38.08    2.54
  -4   1   1   40.77    2.46
  -4   1   1   40.41    2.59
  -4   1   1   40.58    2.30
  -4   1   1   41.43    2.59
  -4   1   1   41.01    2.41
  -4   1   1   42.10    2.61
  -4   1   1   43.93    2.64
  -4   1   1   43.92    2.77
   3  -1  -1  167.51    7.28
   3  -1  -1  180.24    7.37
   3  -1  -1  166.83    6.94
   3  -1  -1  173.13    7.40
   3  -1  -1  174.13    7.29
  -3   1   1  176.72    7.33
  -3   1   1  175.42    7.04
  -3   1   1  176.70    7.35
  -3   1   1  176.50    7.02
  -3   1   1  177.61    7.21
  -3   1   1  171.31    7.20
  -3   1   1  165.77    7.40
  -3   1   1  171.66    7.49
   2  -1  -1  768.38   29.71
   2  -1  -1  768.90   29.90
   2  -1  -1  781.57   28.91
   2  -1  -1  778.17   30.09
   2  -1  -1  776.96   28.90
   2  -1  -1  767.51   30.12
  -2   1   1  773.17   29.12
  -2   1   1  766.91   29.50
  -2   1   1  758.89   28.31
  -2   1   1  757.32   29.27
  -2   1   1  756.09   29.48
  -2   1   1  745.73   28.32
  -2   1   1  745.24   28.59
   1  -1  -1    1.02    0.41
   1  -1  -1    3.31    0.46
  -1   1   1   13.42    0.89
  -1   1   1   14.76    0.92
  -1   1   1   12.15    0.97
  -1   1   1   12.70    0.93
   0  -1  -1    0.08    0.15
   0  -1  -1   -0.05    0.17
   0  -1  -1    0.02    0.20
   0   1   1    0.02    0.19
   0   1   1   -0.07    0.17
  -2  -1  -1   19.10    1.44
  -2  -1  -1   18.95    1.30
  -2  -1  -1   19.02    1.25
  -2  -1  -1   20.08    1.36
  -2  -1  -1   19.10    1.39
  -2  -1  -1   19.53    1.37
  -2  -1  -1   21.11    1.35
  -2  -1  -1   19.61    1.40
  -2  -1  -1   22.01    1.35
  -2  -1  -1   18.68    1.22
  -2  -1  -1   18.58    1.42
   2   1   1   22.20    1.42
   2   1   1   18.95    1.36
   2   1   1   18.76    1.40
   2   1   1   20.16    1.39
   2   1   1   17.44    1.33
   2   1   1   22.32    1.43
   2   1   1   19.79    1.24
   2   1   1   19.10    1.38
  -3  -1  -1   18.66    1.29
  -3  -1  -1   14.76    1.35
  -3  -1  -1   15.25    1.36
  -3  -1  -1   14.09    1.26
  -3  -1  -1   15.77    1.40
  -3  -1  -1   15.97    1.44
  -3  -1  -1   18.36    1.45
  -3  -1  -1   18.49    1.55
  -3  -1  -1   15.96    1.45
  -3  -1  -1   14.82    1.39
   3   1   1   17.15    1.49
   3   1   1   16.96    1.39
   3   1   1   14.82    1.30
   3   1   1   15.39    1.30
   3   1   1   13.96    1.31
   3   1   1   16.06    1.34
   3   1   1   17.01    1.44
  -4  -1  -1   19.30    1.69
  -4  -1  -1   20.06    1.82
  -4  -1  -1   19.04    1.56
  -4  -1  -1   20.36    1.71
  -4  -1  -1   22.75    1.78
  -4  -1  -1   23.36    1.78
  -4  -1  -1   23.15    1.66
  -4  -1  -1   19.16    1.68
  -4  -1  -1   22.90    1.95
  -4  -1  -1   17.33    1.69
   4   1   1   18.19    1.64
   4   1   1   21.22    1.78
   4   1   1   20.74    1.84
   4   1   1   19.59    1.66
   4   1   1   19.24    1.56
   4   1   1   20.86    1.72
   4   1   1   18.56    1.64
  -5  -1  -1    3.94    1.04
  -5  -1  -1    2.75    1.05
  -5  -1  -1    3.09    0.98
  -5  -1  -1    4.04    1.12
  -5  -1  -1    2.73    1.03
  -5  -1  -1    2.51    0.89
  -5  -1  -1    4.75    1.20
  -5  -1  -1    2.11    1.04
  -5  -1  -1    3.22    1.11
  -5  -1  -1    2.57    1.01
   5   1   1    4.12    1.13
   5   1   1    4.74    0.90
   5   1   1    2.86    1.21
   5   1   1    1.42    1.04
   5   1   1    1.03    0.92
   5   1   1    3.36    0.90
   5   1   1    3.05    1.09
   5   1   1    3.64    1.10
  -6  -1  -1   25.35    2.09
  -6  -1  -1   27.78    2.23
  -6  -1  -1   27.73    2.43
  -6  -1  -1   16.23    2.05
  -6  -1  -1   25.78    2.16
  -6  -1  -1   24.48    2.02
  -6  -1  -1   24.79    2.19
  -6  -1  -1   26.20    2.26
  -6  -1  -1   27.31    2.21
   6   1   1   25.11    2.19
   6   1   1   22.50    2.12
   6   1   1   20.78    1.98
   6   1   1   23.66    1.92
   6   1   1   25.81    2.39
   6   1   1   23.37    1.92
   6   1   1   21.28    2.10
   6   1   1   20.73    2.07
   6   1   1   23.31    2.22
  -7  -1  -1   82.37    4.91
  -7  -1  -1   74.97    4.73
  -7  -1  -1   75.89    4.64
  -7  -1  -1   85.41    4.68
  -7  -1  -1   79.66    4.35
  -7  -1  -1   92.31    4.83
  -7  -1  -1   89.19    4.57
  -7  -1  -1   91.67    4.86
   7   1   1   85.41    4.36
   7   1   1   79.71    4.72
   7   1   1   86.78    4.72
   7   1   1   82.94    4.33
   7   1   1   83.45    4.96
   7   1   1   84.41    4.89
   7   1   1   83.95    4.74
  -8  -1  -1    0.80    1.17
  -8  -1  -1   -1.06    1.00
  -8  -1  -1   -1.65    0.88
  -8  -1  -1   -0.50    1.05
  -8  -1  -1   -1.08    1.16
  -8  -1  -1    1.10    1.30
   8   1   1   -1.27    1.09
   8   1   1    0.52    1.06
   8   1   1   -0.93    1.09
   8   1   1    0.91    1.01
   8   1   1    0.35    1.05
   8   1   1   -0.57    1.15
   8   1   1    0.06    1.20
  -9  -1  -1   10.81    2.13
  -9  -1  -1    9.57    1.88
  -9  -1  -1    9.55    2.01
  -9  -1  -1    8.32    2.15
  -9  -1  -1   13.39    2.13
  -9  -1  -1    9.23    2.14
   9   1   1   12.52    2.44
   9   1   1   10.10    1.73
   9   1   1   10.63    2.20
   9   1   1    8.33    1.60
 -10  -1  -1   10.45    2.19
 -10  -1  -1    7.03    2.23
 -10  -1  -1    7.86    2.13
 -10  -1  -1    7.25    2.10
  10   1   1    9.63    2.44
  10   1   1    5.22    1.93
 -11  -1  -1    1.01    1.91
 -11  -1  -1   10.28    2.60
 -11  -1  -1    6.58    2.17
  11   1   1    4.88    2.10
  11   1   1    3.79    2.22
 -12  -1  -1   -1.56    1.81
  12   1   1    3.03    2.21
  12   1   1    1.65    2.31
  13   1   1   10.66    3.01
  12  -2  -1    3.66    2.39
  12  -2  -1   -2.87    1.86
 -12   2   1   -1.04    1.69
 -12   2   1   -1.32    2.06
  11  -2  -1    8.58    2.49
  11  -2  -1    4.90    2.27
 -11   2   1    9.70    2.22
 -11   2   1   10.28    2.62
  10  -2  -1    2.06    1.84
  10  -2  -1    2.03    1.98
  10  -2  -1   -0.69    1.38
 -10   2   1    0.98    1.66
 -10   2   1   -0.60    1.66
 -10   2   1   -0.06    1.36
   9  -2  -1   38.13    3.70
   9  -2  -1   30.30    2.87
   9  -2  -1   40.50    3.64
  -9   2   1   40.54    3.20
  -9   2   1   40.46    3.73
  -9   2   1   35.70    3.49
  -9   2   1   40.24    3.25
  -9   2   1   42.82    3.54
   8  -2  -1    7.87    1.82
   8  -2  -1    6.68    1.92
   8  -2  -1    6.60    1.54
   8  -2  -1    8.43    1.86
  -8   2   1    9.76    1.71
  -8   2   1    8.58    1.83
  -8   2   1    9.20    1.64
  -8   2   1    8.56    1.68
  -8   2   1    3.91    1.61
  -8   2   1    5.31    1.69
   7  -2  -1   35.21    2.94
   7  -2  -1   30.64    2.52
   7  -2  -1   39.16    3.14
   7  -2  -1   37.54    3.06
   7  -2  -1   38.49    2.85
   7  -2  -1   37.81    3.20
  -7   2   1   40.63    2.75
  -7   2   1   32.02    2.97
  -7   2   1   30.09    2.53
  -7   2   1   38.29    2.92
  -7   2   1   35.22    2.92
  -7   2   1   36.85    2.85
  -7   2   1   35.07    2.65
   6  -2  -1   33.11    2.67
   6  -2  -1   37.72    2.46
   6  -2  -1   29.36    2.22
   6  -2  -1   34.72    2.67
   6  -2  -1   37.02    2.74
   6  -2  -1   35.38    2.84
   6  -2  -1   32.83    2.57
   6  -2  -1   35.79    2.80
  -6   2   1   34.88    2.69
  -6   2   1   28.88    2.46
  -6   2   1   33.95    2.77
  -6   2   1   35.14    2.46
  -6   2   1   36.05    2.66
  -6   2   1   34.01    2.42
  -6   2   1   36.70    2.48
  -6   2   1   34.89    2.91
   5  -2  -1   10.60    1.46
   5  -2  -1   11.09    1.38
   5  -2  -1   14.14    1.67
   5  -2  -1   12.36    1.42
   5  -2  -1   12.04    1.61
   5  -2  -1   13.67    1.68
   5  -2  -1   10.35    1.65
  -5   2   1   11.31    1.55
  -5   2   1   10.05    1.57
  -5   2   1   10.86    1.34
  -5   2   1   12.37    1.41
  -5   2   1   10.74    1.47
  -5   2   1   11.99    1.36
  -5   2   1   11.31    1.70
  -5   2   1    9.42    1.52
   4  -2  -1   11.59    1.57
   4  -2  -1   12.98    1.55
   4  -2  -1   13.97    1.38
   4  -2  -1   13.16    1.48
   4  -2  -1   11.65    1.29
   4  -2  -1   13.90    1.50
   4  -2  -1   16.30    1.63
  -4   2   1   11.25    1.42
  -4   2   1   12.75    1.29
  -4   2   1   12.39    1.43
  -4   2   1   14.90    1.62
  -4   2   1   13.28    1.44
  -4   2   1   14.74    1.58
  -4   2   1   12.67    1.30
  -4   2   1   14.24    1.34
   3  -2  -1   33.86    2.21
   3  -2  -1   35.11    1.98
   3  -2  -1   33.88    2.24
   3  -2  -1   35.01    2.34
   3  -2  -1   37.41    2.26
   3  -2  -1   31.86    1.99
   3  -2  -1   34.72    2.21
  -3   2   1   34.14    2.25
  -3   2   1   37.25    2.27
  -3   2   1   37.29    2.40
  -3   2   1   33.35    1.92
  -3   2   1   31.97    2.12
  -3   2   1   36.78    1.97
  -3   2   1   34.50    2.13
   2  -2  -1   67.26    3.02
   2  -2  -1   67.85    3.07
   2  -2  -1   68.24    3.23
   2  -2  -1   68.54    3.20
   2  -2  -1   68.20    3.22
   2  -2  -1   68.20    3.30
   2  -2  -1   69.15    3.32
   2  -2  -1   63.48    3.13
  -2   2   1   68.96    3.28
  -2   2   1   68.13    3.34
  -2   2   1   65.28    3.14
  -2   2   1   69.97    3.34
  -2   2   1   68.47    3.27
  -2   2   1   67.04    3.01
   1  -2  -1   85.38    3.69
   1  -2  -1   85.24    3.74
   1  -2  -1   82.39    3.78
   1  -2  -1   87.27    3.56
   1  -2  -1   87.43    3.62
   1  -2  -1   82.87    3.69
   1  -2  -1   83.45    3.65
   1  -2  -1   88.75    3.72
  -1   2   1   83.87    3.66
  -1   2   1   83.41    3.54
  -1   2   1   81.72    3.61
  -1   2   1   83.51    3.41
  -1   2   1   84.08    3.61
  -1   2   1   81.72    3.61
   0  -2  -1   23.09    1.24
   0  -2  -1   19.64    1.34
   0  -2  -1   24.16    1.26
   0  -2  -1   24.17    1.28
   0  -2  -1   23.07    1.30
   0  -2  -1   21.81    1.13
   0  -2  -1   18.85    1.21
   0   2   1   22.80    1.28
   0   2   1   22.38    1.32
   0   2   1   22.53    1.12
   0   2   1   21.56    1.18
   0   2   1   23.55    1.31
  -1  -2  -1   36.27    1.85
  -1  -2  -1   34.21    1.82
  -1  -2  -1   34.71    1.77
  -1  -2  -1   36.67    1.79
  -1  -2  -1   35.18    1.81
  -1  -2  -1   35.17    1.76
  -1  -2  -1   34.11    1.64
   1   2   1   35.17    1.79
   1   2   1   36.65    1.81
   1   2   1   33.51    1.74
   1   2   1   33.28    1.75
   1   2   1   34.29    1.56
   1   2   1   31.60    1.73
  -2  -2  -1   13.03    1.07
  -2  -2  -1   13.11    1.10
  -2  -2  -1   11.48    1.13
  -2  -2  -1   13.52    1.10
  -2  -2  -1   13.96    1.19
  -2  -2  -1   13.48    1.12
  -2  -2  -1   12.62    1.15
  -2  -2  -1   11.05    1.11
  -2  -2  -1   12.31    1.01
  -2  -2  -1   15.25    1.21
   2   2   1   13.76    1.14
   2   2   1   12.22    1.16
   2   2   1   13.51    1.07
   2   2   1   12.07    1.14
   2   2   1   13.44    1.16
   2   2   1   14.76    1.16
   2   2   1   12.98    1.16
   2   2   1   12.99    1.04
   2   2   1   12.38    1.12
  -3  -2  -1   39.13    2.05
  -3  -2  -1   39.26    2.25
  -3  -2  -1   36.13    2.20
  -3  -2  -1   36.36    2.20
  -3  -2  -1   38.44    2.21
  -3  -2  -1   34.40    2.00
  -3  -2  -1   34.25    2.07
  -3  -2  -1   34.60    2.26
  -3  -2  -1   35.28    2.21
  -3  -2  -1   37.41    2.22
  -3  -2  -1   36.08    2.19
   3   2   1   33.64    2.15
   3   2   1   37.15    2.23
   3   2   1   31.43    2.10
   3   2   1   34.88    2.11
   3   2   1   36.28    2.22
   3   2   1   33.46    2.07
   3   2   1   36.58    2.21
   3   2   1   37.50    1.95
   3   2   1   34.92    1.91
  -4  -2  -1    4.29    1.04
  -4  -2  -1    2.47    1.00
  -4  -2  -1    3.80    1.00
  -4  -2  -1    2.75    0.87
  -4  -2  -1    2.53    0.94
  -4  -2  -1    2.60    0.96
  -4  -2  -1    2.94    0.95
  -4  -2  -1    2.81    1.02
  -4  -2  -1    4.39    1.12
  -4  -2  -1    3.46    0.86
  -4  -2  -1    4.96    1.13
   4   2   1    2.37    0.82
   4   2   1    1.90    1.00
   4   2   1    4.25    0.97
   4   2   1    4.06    0.85
   4   2   1    2.37    1.04
   4   2   1    2.24    0.95
   4   2   1    2.01    0.96
   4   2   1    4.87    1.06
  -5  -2  -1    3.45    1.08
  -5  -2  -1    3.78    1.21
  -5  -2  -1    1.37    0.99
  -5  -2  -1    4.05    1.23
  -5  -2  -1    1.41    0.99
  -5  -2  -1    0.65    0.91
  -5  -2  -1    3.60    1.00
  -5  -2  -1    4.02    1.12
  -5  -2  -1    2.37    0.94
  -5  -2  -1    3.39    1.02
  -5  -2  -1    3.14    1.06
   5   2   1    3.10    1.00
   5   2   1    4.02    1.11
   5   2   1    4.09    1.15
   5   2   1    2.40    1.04
   5   2   1    3.85    1.23
   5   2   1    2.70    1.06
   5   2   1    1.98    0.88
   5   2   1    2.44    0.86
  -6  -2  -1   -0.56    0.89
  -6  -2  -1   -1.31    0.72
  -6  -2  -1   -2.20    1.02
  -6  -2  -1   -0.06    0.83
  -6  -2  -1    0.04    0.89
  -6  -2  -1    1.00    1.03
  -6  -2  -1   -0.93    0.92
  -6  -2  -1   -0.35    0.87
  -6  -2  -1   -1.16    0.96
  -6  -2  -1   -0.19    0.95
  -6  -2  -1    0.69    0.92
   6   2   1    0.52    0.96
   6   2   1   -0.59    0.91
   6   2   1    1.61    0.87
   6   2   1   -2.05    0.82
   6   2   1   -0.07    0.85
   6   2   1   -1.32    0.72
   6   2   1   -1.30    0.82
   6   2   1   -0.61    0.88
  -7  -2  -1   21.63    2.10
  -7  -2  -1   25.36    2.47
  -7  -2  -1   30.79    2.74
  -7  -2  -1   30.60    2.65
  -7  -2  -1   27.37    2.31
  -7  -2  -1   23.34    2.39
  -7  -2  -1   25.88    2.45
  -7  -2  -1   26.92    2.61
  -7  -2  -1   27.98    2.67
   7   2   1   25.87    2.51
   7   2   1   25.12    2.09
   7   2   1   19.56    2.27
   7   2   1   23.99    2.03
   7   2   1   30.50    2.63
   7   2   1   28.35    2.58
   7   2   1   24.84    2.55
  -8  -2  -1   -1.06    1.22
  -8  -2  -1    0.53    1.20
  -8  -2  -1   -0.38    1.20
  -8  -2  -1    1.17    1.17
  -8  -2  -1   -0.11    1.15
  -8  -2  -1   -1.88    1.00
  -8  -2  -1    1.42    1.35
   8   2   1    0.98    0.93
   8   2   1   -1.99    0.96
   8   2   1    0.25    1.31
   8   2   1    0.22    1.28
   8   2   1   -0.93    0.89
   8   2   1    2.22    1.52
  -9  -2  -1   23.84    2.86
  -9  -2  -1   20.91    2.75
  -9  -2  -1   26.73    2.70
  -9  -2  -1   17.26    2.55
  -9  -2  -1   30.08    3.07
  -9  -2  -1   25.88    2.61
  -9  -2  -1   27.52    3.08
   9   2   1   20.10    2.17
   9   2   1   25.73    2.91
   9   2   1   23.59    2.35
   9   2   1   20.81    2.93
 -10  -2  -1    3.78    1.87
 -10  -2  -1   -0.16    1.65
 -10  -2  -1    2.59    1.66
  10   2   1    0.48    1.66
  10   2   1    4.53    1.87
 -11  -2  -1    1.79    2.00
 -11  -2  -1    0.21    1.60
  11   2   1    0.30    1.83
  11   2   1    0.14    1.93
  12   2   1    3.23    2.24
  12   2   1    2.53    2.27
  13   2   1   23.07    4.11
  13   2   1   26.89    4.06
  12  -3  -1   -2.29    2.08
 -12   3   1    0.36    1.74
 -12   3   1   -0.44    2.18
  11  -3  -1    8.69    2.54
  11  -3  -1   12.12    2.84
 -11   3   1   13.56    2.43
 -11   3   1   12.19    2.78
  10  -3  -1   -1.41    1.34
  10  -3  -1   -0.33    1.60
  10  -3  -1   -2.09    1.61
 -10   3   1   -0.70    1.70
 -10   3   1   -1.10    1.32
 -10   3   1    0.92    1.44
 -10   3   1   -0.58    1.70
   9  -3  -1   11.81    2.36
   9  -3  -1   14.00    2.11
   9  -3  -1    9.67    2.38
  -9   3   1   12.20    1.93
  -9   3   1    9.49    2.19
  -9   3   1    8.62    2.25
  -9   3   1   12.25    2.02
  -9   3   1   15.34    2.56
   8  -3  -1    1.13    1.29
   8  -3  -1    0.11    1.36
   8  -3  -1   -0.17    1.07
   8  -3  -1   -1.83    0.86
   8  -3  -1    1.03    1.55
  -8   3   1   -0.62    1.15
  -8   3   1   -2.23    0.82
  -8   3   1    3.35    1.26
  -8   3   1    0.43    1.36
  -8   3   1    2.14    1.40
   7  -3  -1   13.60    1.79
   7  -3  -1   15.22    1.86
   7  -3  -1   16.46    2.24
   7  -3  -1   17.62    2.37
   7  -3  -1   17.26    2.10
   7  -3  -1   11.58    1.97
  -7   3   1   14.86    1.71
  -7   3   1   16.95    2.20
  -7   3   1   13.78    2.11
  -7   3   1   14.13    1.81
  -7   3   1   14.39    2.14
  -7   3   1   12.78    1.96
   6  -3  -1   42.72    2.83
   6  -3  -1   49.74    3.33
   6  -3  -1   43.62    3.19
   6  -3  -1   36.85    2.86
   6  -3  -1   40.44    2.98
   6  -3  -1   40.07    3.00
   6  -3  -1   43.00    2.84
  -6   3   1   43.21    2.66
  -6   3   1   39.21    3.23
  -6   3   1   42.81    2.74
  -6   3   1   38.81    2.98
  -6   3   1   43.94    3.01
  -6   3   1   41.72    3.04
  -6   3   1   41.37    3.11
   5  -3  -1  255.43   10.98
   5  -3  -1  258.31   10.40
   5  -3  -1  240.26   11.01
   5  -3  -1  247.56   10.83
   5  -3  -1  267.68   10.91
   5  -3  -1  251.37   10.67
   5  -3  -1  245.31   10.35
  -5   3   1  251.59   10.34
  -5   3   1  261.31   10.69
  -5   3   1  243.17   10.81
  -5   3   1  254.56   10.91
  -5   3   1  253.32   11.08
  -5   3   1  256.35   10.45
  -5   3   1  239.28   10.35
  -5   3   1  271.64   11.19
   4  -3  -1   88.20    4.35
   4  -3  -1   85.48    4.48
   4  -3  -1   87.42    4.35
   4  -3  -1   77.79    4.03
   4  -3  -1   93.02    4.13
   4  -3  -1   81.13    4.29
   4  -3  -1   93.13    4.49
  -4   3   1   88.24    4.46
  -4   3   1   87.91    4.37
  -4   3   1   83.23    3.96
  -4   3   1   85.75    3.93
  -4   3   1   80.96    4.18
  -4   3   1   83.06    3.96
  -4   3   1   93.15    4.52
  -4   3   1   83.49    4.32
   3  -3  -1   98.79    4.53
   3  -3  -1   92.99    4.37
   3  -3  -1   89.14    4.43
   3  -3  -1   91.32    4.23
   3  -3  -1  108.44    4.71
   3  -3  -1   94.69    4.26
   3  -3  -1   90.52    4.59
   3  -3  -1   95.71    4.51
  -3   3   1   97.08    4.63
  -3   3   1   89.65    4.13
  -3   3   1   94.73    4.22
  -3   3   1   97.98    4.42
  -3   3   1   93.76    4.59
  -3   3   1   97.85    4.54
  -3   3   1   95.30    4.49
   2  -3  -1   28.72    1.88
   2  -3  -1   28.36    1.89
   2  -3  -1   30.49    1.77
   2  -3  -1   33.06    1.88
   2  -3  -1   30.10    1.89
   2  -3  -1   29.72    1.85
   2  -3  -1   28.52    1.72
   2  -3  -1   29.82    1.94
  -2   3   1   29.37    1.92
  -2   3   1   31.45    1.76
  -2   3   1   30.55    2.02
  -2   3   1   31.38    1.73
  -2   3   1   32.58    1.93
  -2   3   1   31.77    2.08
  -2   3   1   30.82    1.94
   1  -3  -1    2.45    0.75
   1  -3  -1    3.32    0.76
   1  -3  -1    2.85    0.83
   1  -3  -1    3.01    0.76
   1  -3  -1    3.73    0.74
   1  -3  -1    4.78    0.84
   1  -3  -1    2.92    0.69
   1  -3  -1    4.35    0.70
  -1   3   1    3.63    0.82
  -1   3   1    5.19    0.86
  -1   3   1    4.48    0.65
  -1   3   1    5.20    0.82
  -1   3   1    2.94    0.78
  -1   3   1    5.39    0.64
  -1   3   1    3.06    0.79
   0  -3  -1   30.52    1.85
   0  -3  -1   34.77    1.81
   0  -3  -1   34.24    1.66
   0  -3  -1   34.07    1.88
   0  -3  -1   31.63    1.79
   0  -3  -1   34.98    1.74
   0  -3  -1   35.48    1.96
   0  -3  -1   32.95    1.80
   0   3   1   32.67    1.84
   0   3   1   31.71    1.82
   0   3   1   32.14    1.84
   0   3   1   32.95    1.69
   0   3   1   31.72    1.52
   0   3   1   33.44    1.92
  -1  -3  -1   19.86    1.42
  -1  -3  -1   20.87    1.41
  -1  -3  -1   21.98    1.44
  -1  -3  -1   21.99    1.42
  -1  -3  -1   21.95    1.41
  -1  -3  -1   22.80    1.29
  -1  -3  -1   23.12    1.46
  -1  -3  -1   22.29    1.51
   1   3   1   20.52    1.40
   1   3   1   20.63    1.45
   1   3   1   21.19    1.39
   1   3   1   21.33    1.15
   1   3   1   22.41    1.57
   1   3   1   21.01    1.43
  -2  -3  -1   -0.22    0.62
  -2  -3  -1    0.58    0.61
  -2  -3  -1    0.01    0.61
  -2  -3  -1    0.31    0.72
  -2  -3  -1   -0.15    0.57
  -2  -3  -1    0.17    0.59
  -2  -3  -1    0.04    0.68
  -2  -3  -1    0.07    0.70
  -2  -3  -1    0.07    0.59
  -2  -3  -1   -0.56    0.70
   2   3   1    0.73    0.79
   2   3   1    0.15    0.63
   2   3   1   -0.20    0.69
   2   3   1    1.36    0.69
   2   3   1    0.54    0.52
   2   3   1   -0.39    0.66
  -3  -3  -1   15.71    1.26
  -3  -3  -1   15.19    1.42
  -3  -3  -1   14.81    1.33
  -3  -3  -1   14.80    1.47
  -3  -3  -1   12.66    1.40
  -3  -3  -1   14.55    1.33
  -3  -3  -1   16.24    1.30
  -3  -3  -1   15.87    1.37
  -3  -3  -1   15.80    1.37
  -3  -3  -1   13.43    1.38
   3   3   1   15.16    1.21
   3   3   1   14.16    1.39
   3   3   1   15.22    1.57
   3   3   1   14.72    1.37
   3   3   1   19.35    1.62
   3   3   1   14.59    1.39
   3   3   1   14.47    1.44
   3   3   1   13.96    1.42
  -4  -3  -1  146.53    6.10
  -4  -3  -1  138.17    6.31
  -4  -3  -1  147.17    6.53
  -4  -3  -1  130.52    6.02
  -4  -3  -1  142.21    6.39
  -4  -3  -1  147.35    6.46
  -4  -3  -1  149.55    6.40
  -4  -3  -1  141.66    6.63
  -4  -3  -1  135.94    6.46
  -4  -3  -1  152.84    6.53
  -4  -3  -1  142.21    6.23
   4   3   1  134.21    6.46
   4   3   1  143.53    6.50
   4   3   1  140.94    5.91
   4   3   1  142.57    6.59
   4   3   1  144.37    6.53
   4   3   1  138.68    6.37
   4   3   1  155.15    6.02
  -5  -3  -1    4.77    1.18
  -5  -3  -1    7.19    1.32
  -5  -3  -1    5.48    1.32
  -5  -3  -1    6.26    1.36
  -5  -3  -1    5.49    1.06
  -5  -3  -1    5.74    1.22
  -5  -3  -1    7.13    1.24
  -5  -3  -1    8.74    1.41
  -5  -3  -1    6.43    1.33
  -5  -3  -1    4.55    1.19
  -5  -3  -1    7.46    1.26
   5   3   1    6.82    1.07
   5   3   1    6.19    1.26
   5   3   1    5.74    1.26
   5   3   1    5.06    1.37
   5   3   1    6.90    1.31
   5   3   1    5.67    1.40
   5   3   1    5.51    1.26
   5   3   1    4.74    1.05
  -6  -3  -1    1.95    0.96
  -6  -3  -1    2.21    1.07
  -6  -3  -1    3.05    1.22
  -6  -3  -1    1.31    1.18
  -6  -3  -1    1.97    1.16
  -6  -3  -1    3.22    1.17
  -6  -3  -1    3.06    1.08
  -6  -3  -1    3.32    1.20
  -6  -3  -1    2.30    1.10
   6   3   1    2.56    0.97
   6   3   1    3.51    1.20
   6   3   1    2.38    1.13
   6   3   1    1.70    0.91
   6   3   1    1.33    1.10
   6   3   1    1.92    1.13
   6   3   1    2.75    1.35
   6   3   1    2.80    1.09
  -7  -3  -1   32.35    2.83
  -7  -3  -1   31.15    2.75
  -7  -3  -1   24.85    2.66
  -7  -3  -1   31.15    2.47
  -7  -3  -1   31.46    2.68
  -7  -3  -1   23.68    2.52
  -7  -3  -1   31.44    2.44
  -7  -3  -1   29.20    2.69
  -7  -3  -1   31.51    2.65
   7   3   1   28.28    2.77
   7   3   1   32.96    2.69
   7   3   1   27.89    2.19
   7   3   1   29.85    2.17
   7   3   1   25.48    2.57
   7   3   1   34.34    2.92
   7   3   1   27.99    2.67
  -8  -3  -1    4.87    1.44
  -8  -3  -1    3.39    1.40
  -8  -3  -1    3.92    1.62
  -8  -3  -1    1.64    1.33
  -8  -3  -1    6.87    1.71
  -8  -3  -1    4.21    1.53
  -8  -3  -1    4.52    1.55
  -8  -3  -1    4.30    1.41
   8   3   1    3.66    1.16
   8   3   1    3.13    1.68
   8   3   1    4.05    1.58
   8   3   1    2.70    1.41
   8   3   1    6.29    1.41
  -9  -3  -1   21.15    2.36
  -9  -3  -1   13.78    2.34
  -9  -3  -1   17.91    2.68
  -9  -3  -1   20.35    2.62
  -9  -3  -1   14.50    2.35
  -9  -3  -1   22.67    2.50
  -9  -3  -1   13.70    2.37
   9   3   1   17.54    2.80
   9   3   1   15.21    2.46
   9   3   1   15.14    1.91
 -10  -3  -1    1.09    1.73
 -10  -3  -1    2.29    1.72
 -10  -3  -1    1.42    1.71
  10   3   1    1.03    1.72
  10   3   1    0.96    1.76
 -11  -3  -1    5.57    2.25
  11   3   1    6.68    2.31
  11   3   1    7.00    2.57
  12   3   1   -1.49    1.73
  12   3   1    0.99    2.20
  13   3   1    7.96    2.96
  13   3   1   11.29    3.44
 -12   4   1    2.63    2.42
  11  -4  -1    2.81    2.18
  11  -4  -1    5.50    2.56
 -11   4   1    1.22    2.11
 -11   4   1    3.52    1.67
  10  -4  -1   -0.92    1.77
  10  -4  -1   -0.39    1.75
 -10   4   1    0.87    1.84
 -10   4   1   -1.70    1.66
 -10   4   1   -1.14    1.26
   9  -4  -1   29.28    2.96
   9  -4  -1   49.89    3.93
   9  -4  -1   34.26    3.70
  -9   4   1   39.26    3.80
  -9   4   1   39.89    3.52
  -9   4   1   44.04    3.93
  -9   4   1   33.53    3.03
  -9   4   1   33.97    2.84
   8  -4  -1   52.00    3.48
   8  -4  -1   46.09    3.38
   8  -4  -1   50.20    3.99
   8  -4  -1   47.36    3.64
   8  -4  -1   52.24    3.84
  -8   4   1   49.74    3.71
  -8   4   1   57.48    4.16
  -8   4   1   55.92    3.56
  -8   4   1   48.06    3.21
  -8   4   1   52.76    3.47
  -8   4   1   47.97    3.82
   7  -4  -1   26.72    2.66
   7  -4  -1   31.91    3.02
   7  -4  -1   26.97    2.45
   7  -4  -1   30.21    2.71
   7  -4  -1   32.95    2.68
  -7   4   1   29.32    2.48
  -7   4   1   32.69    2.35
  -7   4   1   27.19    2.91
  -7   4   1   32.99    2.91
  -7   4   1   30.23    2.73
  -7   4   1   33.85    3.04
  -7   4   1   36.10    2.61
   6  -4  -1    4.63    1.37
   6  -4  -1    2.56    1.18
   6  -4  -1    4.90    1.36
   6  -4  -1    6.08    1.44
   6  -4  -1    3.99    1.12
   6  -4  -1    3.46    1.15
   6  -4  -1    5.19    1.41
  -6   4   1    4.36    1.36
  -6   4   1    3.23    1.10
  -6   4   1    3.01    1.10
  -6   4   1    5.71    1.52
  -6   4   1    3.44    1.19
  -6   4   1    6.14    1.48
  -6   4   1    3.64    1.02
   5  -4  -1   32.86    2.61
   5  -4  -1   36.03    2.43
   5  -4  -1   34.79    2.34
   5  -4  -1   35.71    2.67
   5  -4  -1   33.43    2.58
   5  -4  -1   30.83    2.47
   5  -4  -1   37.28    2.61
   5  -4  -1   32.79    2.68
  -5   4   1   30.79    2.41
  -5   4   1   37.00    2.64
  -5   4   1   29.70    2.24
  -5   4   1   34.48    2.13
  -5   4   1   36.77    2.32
  -5   4   1   33.52    2.69
  -5   4   1   37.33    2.62
  -5   4   1   33.34    2.65
   4  -4  -1    4.52    1.12
   4  -4  -1    1.84    0.92
   4  -4  -1    3.58    0.94
   4  -4  -1    3.43    1.20
   4  -4  -1    3.85    1.10
   4  -4  -1    3.68    1.10
   4  -4  -1    4.12    1.11
   4  -4  -1    3.83    1.13
  -4   4   1    4.19    1.19
  -4   4   1    1.45    0.99
  -4   4   1    3.24    1.14
  -4   4   1    2.35    1.10
  -4   4   1    2.34    0.75
  -4   4   1    2.77    1.05
  -4   4   1    2.66    0.89
  -4   4   1    2.54    0.86
   3  -4  -1    4.40    0.95
   3  -4  -1    6.43    1.05
   3  -4  -1    6.03    1.06
   3  -4  -1    7.35    1.16
   3  -4  -1    5.35    1.11
   3  -4  -1    6.90    1.23
   3  -4  -1    5.73    1.10
   3  -4  -1    6.02    1.15
  -3   4   1    4.79    0.94
  -3   4   1    5.45    1.08
  -3   4   1    7.57    1.23
  -3   4   1    6.12    1.13
  -3   4   1    6.21    1.18
  -3   4   1    5.30    0.88
  -3   4   1    5.32    1.18
   2  -4  -1   33.50    2.21
   2  -4  -1   28.97    1.98
   2  -4  -1   30.99    1.99
   2  -4  -1   32.05    2.13
   2  -4  -1   26.23    1.98
   2  -4  -1   32.09    1.91
   2  -4  -1   30.54    1.83
   2  -4  -1   31.79    1.94
   2  -4  -1   28.97    1.96
  -2   4   1   31.95    2.06
  -2   4   1   29.88    1.89
  -2   4   1   28.33    1.69
  -2   4   1   27.84    1.96
  -2   4   1   30.10    1.66
  -2   4   1   29.91    1.95
  -2   4   1   27.85    1.98
  -2   4   1   27.30    1.97
   1  -4  -1   54.66    2.84
   1  -4  -1   62.89    2.91
   1  -4  -1   58.75    3.06
   1  -4  -1   58.71    2.88
   1  -4  -1   60.36    2.99
   1  -4  -1   58.35    2.93
   1  -4  -1   56.61    2.88
   1  -4  -1   60.44    2.74
  -1   4   1   58.98    2.54
  -1   4   1   56.57    2.47
  -1   4   1   58.41    2.88
  -1   4   1   57.34    2.49
  -1   4   1   54.22    2.85
  -1   4   1   53.53    2.81
  -1   4   1   55.19    2.88
  -1   4   1   53.63    2.70
   0  -4  -1   21.41    1.48
   0  -4  -1   21.31    1.43
   0  -4  -1   21.89    1.39
   0  -4  -1   18.47    1.48
   0  -4  -1   20.88    1.51
   0  -4  -1   20.03    1.44
   0  -4  -1   19.84    1.64
   0  -4  -1   18.48    1.26
   0   4   1   18.18    1.45
   0   4   1   18.37    1.45
   0   4   1   20.21    1.33
   0   4   1   20.22    1.07
   0   4   1   20.48    1.06
   0   4   1   21.88    1.64
   0   4   1   19.00    1.41
   0   4   1   21.17    1.56
  -1  -4  -1   66.19    3.10
  -1  -4  -1   64.71    2.87
  -1  -4  -1   67.33    3.17
  -1  -4  -1   66.94    3.24
  -1  -4  -1   70.97    3.12
  -1  -4  -1   62.21    3.07
  -1  -4  -1   64.31    3.16
  -1  -4  -1   63.82    3.05
   1   4   1   59.29    3.01
   1   4   1   63.85    3.18
   1   4   1   67.54    3.14
   1   4   1   69.39    3.15
   1   4   1   60.76    3.08
   1   4   1   64.19    3.08
   1   4   1   67.33    2.67
  -2  -4  -1    9.61    1.03
  -2  -4  -1    7.56    0.97
  -2  -4  -1    8.21    1.10
  -2  -4  -1    9.83    1.04
  -2  -4  -1    9.54    0.95
  -2  -4  -1   10.25    1.14
  -2  -4  -1   10.83    1.12
  -2  -4  -1   10.38    1.12
   2   4   1    8.52    1.14
   2   4   1    7.87    1.05
   2   4   1    7.73    1.00
   2   4   1    8.73    1.18
   2   4   1    8.87    1.08
   2   4   1    8.64    1.08
   2   4   1   10.02    0.81
  -3  -4  -1   83.24    4.10
  -3  -4  -1   83.38    4.19
  -3  -4  -1   94.83    4.31
  -3  -4  -1   85.40    4.39
  -3  -4  -1   84.08    4.14
  -3  -4  -1   85.17    3.91
  -3  -4  -1   89.29    4.10
  -3  -4  -1   90.87    4.35
  -3  -4  -1   92.63    4.16
  -3  -4  -1   86.74    3.92
   3   4   1   87.41    4.16
   3   4   1   85.51    4.15
   3   4   1   80.89    4.11
   3   4   1   86.01    3.67
   3   4   1   91.40    4.25
   3   4   1   87.90    4.32
   3   4   1   93.49    4.30
  -4  -4  -1    3.80    1.17
  -4  -4  -1    4.92    1.15
  -4  -4  -1    5.66    1.21
  -4  -4  -1    4.42    1.15
  -4  -4  -1    4.36    0.95
  -4  -4  -1    4.61    1.05
  -4  -4  -1    4.63    0.96
  -4  -4  -1    5.85    1.09
  -4  -4  -1    6.46    1.14
  -4  -4  -1    6.11    1.14
   4   4   1    5.42    1.15
   4   4   1    3.73    1.20
   4   4   1    4.54    0.85
   4   4   1    4.66    1.17
   4   4   1    5.75    1.13
   4   4   1    5.54    1.19
  -5  -4  -1   39.33    2.72
  -5  -4  -1   39.20    2.41
  -5  -4  -1   39.01    2.70
  -5  -4  -1   38.03    2.58
  -5  -4  -1   38.15    2.55
  -5  -4  -1   38.32    2.56
  -5  -4  -1   39.18    2.64
  -5  -4  -1   34.26    2.70
  -5  -4  -1   31.80    2.31
  -5  -4  -1   31.89    2.70
   5   4   1   36.69    2.15
   5   4   1   36.94    2.85
   5   4   1   35.98    2.63
   5   4   1   34.51    2.61
   5   4   1   33.87    2.61
   5   4   1   38.19    2.16
   5   4   1   32.31    2.48
  -6  -4  -1    5.02    1.39
  -6  -4  -1    3.55    1.22
  -6  -4  -1    4.44    1.38
  -6  -4  -1    2.41    1.06
  -6  -4  -1    6.27    1.26
  -6  -4  -1    3.41    1.24
  -6  -4  -1    2.63    1.15
  -6  -4  -1    4.14    1.42
  -6  -4  -1    2.22    1.14
   6   4   1    4.73    1.36
   6   4   1    3.91    1.20
   6   4   1    4.37    1.40
   6   4   1    3.63    1.28
   6   4   1    2.75    1.22
   6   4   1    2.04    1.09
   6   4   1    3.45    0.97
   6   4   1    4.84    1.08
  -7  -4  -1   33.99    2.75
  -7  -4  -1   35.48    2.96
  -7  -4  -1   35.99    3.07
  -7  -4  -1   32.49    2.58
  -7  -4  -1   36.82    3.16
  -7  -4  -1   34.59    2.99
  -7  -4  -1   28.95    2.46
  -7  -4  -1   34.04    3.04
  -7  -4  -1   38.93    2.92
   7   4   1   26.96    2.66
   7   4   1   35.53    2.35
   7   4   1   36.29    3.03
   7   4   1   28.85    2.86
   7   4   1   35.98    2.87
   7   4   1   36.22    2.41
  -8  -4  -1   -0.38    1.08
  -8  -4  -1   -2.66    1.10
  -8  -4  -1    0.30    1.22
  -8  -4  -1    0.00    1.10
  -8  -4  -1   -2.61    0.89
  -8  -4  -1    0.59    1.27
  -8  -4  -1    1.55    1.43
  -8  -4  -1   -0.08    1.30
   8   4   1    0.37    1.35
   8   4   1   -1.13    0.86
   8   4   1   -0.83    1.07
   8   4   1   -1.12    1.16
  -9  -4  -1    2.82    1.60
  -9  -4  -1    6.49    1.88
  -9  -4  -1    5.39    1.59
  -9  -4  -1    7.33    2.08
  -9  -4  -1    3.05    1.75
   9   4   1    3.55    1.64
   9   4   1    6.80    1.42
   9   4   1    3.87    1.84
 -10  -4  -1   -0.95    1.56
 -10  -4  -1   -2.16    1.25
  10   4   1    1.52    1.72
  10   4   1   -1.33    1.69
 -11  -4  -1    2.45    2.04
  11   4   1    5.91    2.39
  11   4   1   -3.12    1.67
  12   4   1    6.88    2.68
  12   4   1    7.53    2.52
  13   4   1   -0.02    2.23
  11  -5  -1   15.98    3.23
 -11   5   1   21.47    3.62
  10  -5  -1   -1.85    1.69
  10  -5  -1   -0.95    1.61
 -10   5   1   -1.54    1.47
 -10   5   1    1.02    1.27
 -10   5   1    0.47    1.78
   9  -5  -1    3.09    1.90
   9  -5  -1    2.83    1.75
  -9   5   1    2.69    1.28
  -9   5   1    0.34    1.53
  -9   5   1    7.08    2.22
  -9   5   1    2.71    1.93
   8  -5  -1   -1.21    1.29
   8  -5  -1    1.35    1.40
   8  -5  -1   -1.63    1.23
   8  -5  -1    0.02    1.23
   8  -5  -1   -1.86    0.85
  -8   5   1   -1.72    0.96
  -8   5   1    1.37    1.26
  -8   5   1   -0.59    0.88
  -8   5   1    1.38    1.63
  -8   5   1   -0.97    1.35
  -8   5   1   -1.33    1.21
   7  -5  -1   17.78    2.13
   7  -5  -1   13.93    2.15
   7  -5  -1   15.25    2.23
   7  -5  -1   16.61    2.02
   7  -5  -1   15.04    2.35
  -7   5   1   10.99    1.70
  -7   5   1   10.98    1.67
  -7   5   1   15.00    2.33
  -7   5   1   13.88    2.20
  -7   5   1   14.63    2.17
  -7   5   1   15.90    1.60
  -7   5   1   12.69    2.07
   6  -5  -1    8.47    1.49
   6  -5  -1    5.91    1.39
   6  -5  -1    8.44    1.71
   6  -5  -1    6.35    1.52
   6  -5  -1    5.60    1.52
   6  -5  -1    6.51    1.63
  -6   5   1    7.33    1.36
  -6   5   1    7.18    1.67
  -6   5   1    6.24    1.30
  -6   5   1    5.69    1.09
  -6   5   1    7.22    1.62
  -6   5   1    8.41    1.58
  -6   5   1    6.40    1.50
   5  -5  -1   56.65    3.49
   5  -5  -1   46.86    2.99
   5  -5  -1   52.94    3.49
   5  -5  -1   50.97    3.52
   5  -5  -1   53.77    3.36
   5  -5  -1   48.43    3.11
  -5   5   1   52.40    3.39
  -5   5   1   52.03    3.41
  -5   5   1   55.93    3.61
  -5   5   1   54.47    3.57
  -5   5   1   54.65    3.00
  -5   5   1   50.49    2.73
  -5   5   1   57.95    3.36
  -5   5   1   52.58    3.09
   4  -5  -1    8.55    1.47
   4  -5  -1    7.25    1.29
   4  -5  -1   10.68    1.48
   4  -5  -1    8.94    1.51
   4  -5  -1   10.68    1.46
   4  -5  -1    9.33    1.45
   4  -5  -1    6.72    1.20
   4  -5  -1   10.19    1.45
  -4   5   1   11.20    1.60
  -4   5   1    8.99    1.51
  -4   5   1    9.38    1.54
  -4   5   1    9.60    1.42
  -4   5   1   10.47    1.43
  -4   5   1    9.13    1.17
  -4   5   1    7.83    1.15
  -4   5   1    8.93    0.98
   3  -5  -1   40.53    2.77
   3  -5  -1   40.11    2.54
   3  -5  -1   43.36    2.70
   3  -5  -1   40.89    2.60
   3  -5  -1   40.60    2.60
   3  -5  -1   39.74    2.40
   3  -5  -1   41.46    2.57
   3  -5  -1   44.49    2.67
   3  -5  -1   45.46    2.52
  -3   5   1   41.46    2.62
  -3   5   1   42.44    2.65
  -3   5   1   41.43    2.70
  -3   5   1   41.12    2.65
  -3   5   1   41.27    2.23
  -3   5   1   40.60    2.24
  -3   5   1   38.21    2.45
   2  -5  -1    5.37    1.05
   2  -5  -1    5.00    0.99
   2  -5  -1    6.04    1.11
   2  -5  -1    5.47    1.17
   2  -5  -1    5.38    0.99
   2  -5  -1    5.98    1.03
   2  -5  -1    4.66    0.96
   2  -5  -1    7.10    1.17
  -2   5   1    6.21    0.81
  -2   5   1    5.45    0.78
  -2   5   1    4.58    1.07
  -2   5   1    3.62    0.98
  -2   5   1    6.25    1.07
  -2   5   1    5.44    0.95
  -2   5   1    4.54    1.03
   1  -5  -1   34.49    2.06
   1  -5  -1   35.57    2.15
   1  -5  -1   30.72    2.19
   1  -5  -1   32.83    1.92
   1  -5  -1   33.12    2.00
   1  -5  -1   34.09    2.08
   1  -5  -1   32.64    2.00
   1  -5  -1   32.61    2.06
  -1   5   1   30.44    1.56
  -1   5   1   32.59    1.58
  -1   5   1   33.40    2.11
  -1   5   1   37.55    2.18
  -1   5   1   33.68    2.11
  -1   5   1   30.94    2.08
  -1   5   1   33.31    1.73
  -1   5   1   32.23    2.10
   0  -5  -1   21.64    1.50
   0  -5  -1   21.91    1.67
   0  -5  -1   21.48    1.56
   0  -5  -1   18.08    1.57
   0  -5  -1   18.86    1.32
   0  -5  -1   18.86    1.46
   0  -5  -1   19.31    1.42
   0  -5  -1   19.79    1.49
   0   5   1   21.53    1.55
   0   5   1   23.61    1.66
   0   5   1   20.24    1.69
   0   5   1   20.74    1.66
   0   5   1   22.02    1.63
   0   5   1   19.89    1.45
   0   5   1   20.33    0.96
  -1  -5  -1  172.72    6.62
  -1  -5  -1  159.69    6.94
  -1  -5  -1  165.15    6.86
  -1  -5  -1  166.93    6.92
  -1  -5  -1  168.89    7.02
  -1  -5  -1  162.92    7.11
  -1  -5  -1  167.50    6.96
  -1  -5  -1  159.58    7.02
   1   5   1  150.43    6.76
   1   5   1  150.36    6.73
   1   5   1  159.77    6.89
   1   5   1  168.84    6.84
   1   5   1  165.03    6.80
   1   5   1  162.19    6.76
   1   5   1  163.92    6.82
  -2  -5  -1    1.06    0.65
  -2  -5  -1    0.27    0.81
  -2  -5  -1    0.34    0.66
  -2  -5  -1    0.68    0.79
  -2  -5  -1    0.50    0.72
  -2  -5  -1    1.53    0.75
  -2  -5  -1    0.56    0.74
  -2  -5  -1    1.27    0.65
   2   5   1    1.88    0.91
   2   5   1    0.38    0.70
   2   5   1    0.48    0.71
   2   5   1    0.33    0.29
   2   5   1    0.99    0.84
   2   5   1    0.74    0.66
   2   5   1    0.15    0.73
  -3  -5  -1   21.04    1.79
  -3  -5  -1   21.21    1.59
  -3  -5  -1   18.02    1.57
  -3  -5  -1   20.25    1.72
  -3  -5  -1   19.31    1.87
  -3  -5  -1   20.29    1.53
  -3  -5  -1   17.12    1.52
  -3  -5  -1   20.17    1.63
  -3  -5  -1   19.72    1.72
  -3  -5  -1   23.71    1.93
   3   5   1   19.67    1.71
   3   5   1   19.67    1.17
   3   5   1   21.68    1.89
   3   5   1   21.87    1.75
   3   5   1   18.31    1.66
   3   5   1   20.55    1.71
   3   5   1   20.46    1.71
  -4  -5  -1    0.58    0.85
  -4  -5  -1    1.39    0.86
  -4  -5  -1   -0.59    0.93
  -4  -5  -1   -0.19    0.70
  -4  -5  -1    0.90    1.10
  -4  -5  -1    1.20    0.89
  -4  -5  -1    0.48    0.81
  -4  -5  -1   -0.13    0.74
  -4  -5  -1   -0.12    0.88
   4   5   1   -0.42    0.81
   4   5   1    0.39    0.57
   4   5   1   -0.36    1.04
   4   5   1   -0.07    0.85
   4   5   1    0.22    0.79
   4   5   1   -0.05    0.85
   4   5   1   -0.81    0.87
  -5  -5  -1   46.90    2.98
  -5  -5  -1   52.05    3.23
  -5  -5  -1   49.26    3.33
  -5  -5  -1   45.67    2.81
  -5  -5  -1   49.59    2.85
  -5  -5  -1   49.11    3.16
  -5  -5  -1   46.29    2.98
  -5  -5  -1   47.40    3.33
  -5  -5  -1   50.33    3.06
   5   5   1   47.87    2.45
   5   5   1   47.76    3.20
   5   5   1   48.22    3.13
   5   5   1   42.75    2.97
   5   5   1   48.86    3.00
   5   5   1   49.40    3.25
  -6  -5  -1    0.41    1.03
  -6  -5  -1    3.76    1.32
  -6  -5  -1    1.85    1.01
  -6  -5  -1    0.73    1.01
  -6  -5  -1    0.08    0.97
  -6  -5  -1    0.50    1.16
  -6  -5  -1    1.09    0.95
  -6  -5  -1    3.63    1.39
  -6  -5  -1   -0.51    0.92
   6   5   1    0.65    1.10
   6   5   1    1.75    1.25
   6   5   1    1.98    1.15
   6   5   1   -0.24    1.12
   6   5   1    3.61    0.88
  -7  -5  -1   13.19    1.91
  -7  -5  -1   11.57    2.05
  -7  -5  -1   14.72    2.10
  -7  -5  -1   15.45    2.19
  -7  -5  -1   13.83    2.36
  -7  -5  -1   10.53    1.74
  -7  -5  -1   19.79    2.32
  -7  -5  -1   12.77    1.91
  -7  -5  -1   12.46    1.80
   7   5   1   17.04    2.32
   7   5   1   13.86    1.46
   7   5   1   12.41    1.95
   7   5   1   12.34    2.12
  -8  -5  -1    4.41    1.97
  -8  -5  -1    7.62    1.86
  -8  -5  -1    4.33    1.57
  -8  -5  -1    5.50    1.73
  -8  -5  -1    3.17    1.54
  -8  -5  -1    4.76    1.53
  -8  -5  -1    4.53    1.56
  -8  -5  -1    3.93    1.44
   8   5   1    3.60    1.14
   8   5   1    3.19    1.53
   8   5   1    4.26    1.77
  -9  -5  -1    2.84    1.51
  -9  -5  -1    1.88    1.64
  -9  -5  -1    4.49    1.83
  -9  -5  -1    3.68    1.85
   9   5   1    4.13    1.70
   9   5   1    3.75    1.80
 -10  -5  -1    2.17    1.81
 -10  -5  -1    2.32    2.14
  10   5   1   -0.69    1.64
  10   5   1   -1.30    1.54
 -11  -5  -1   17.34    3.11
  11   5   1   20.34    3.36
  11   5   1   16.46    3.08
  12   5   1    9.89    2.72
 -11   6   1    0.39    1.78
 -10   6   1    3.74    2.13
 -10   6   1    0.66    2.07
   9  -6  -1    3.46    1.87
  -9   6   1    0.09    1.61
  -9   6   1    1.17    1.61
  -9   6   1    2.61    1.15
  -9   6   1    1.40    1.75
   8  -6  -1    0.13    1.43
   8  -6  -1    1.85    1.41
   8  -6  -1    2.62    1.57
  -8   6   1    0.44    1.46
  -8   6   1    0.54    0.98
  -8   6   1    2.83    1.51
  -8   6   1    3.19    1.63
  -8   6   1    1.37    1.24
   7  -6  -1    2.19    1.29
   7  -6  -1    1.33    1.40
   7  -6  -1    2.11    1.23
   7  -6  -1   -1.26    1.22
  -7   6   1    0.55    1.42
  -7   6   1    2.44    1.16
  -7   6   1    2.74    1.47
  -7   6   1    0.64    1.03
  -7   6   1   -0.86    1.22
  -7   6   1    1.74    1.42
  -7   6   1    2.41    0.93
   6  -6  -1   -0.87    0.92
   6  -6  -1   -0.30    1.03
   6  -6  -1    0.54    1.16
   6  -6  -1   -0.93    1.05
   6  -6  -1    0.35    1.10
  -6   6   1    1.06    0.73
  -6   6   1    1.18    0.95
  -6   6   1   -0.33    1.07
  -6   6   1   -1.08    0.81
  -6   6   1   -0.30    1.19
  -6   6   1    0.31    0.98
  -6   6   1    0.38    1.20
   5  -6  -1   37.76    2.79
   5  -6  -1   45.87    3.24
   5  -6  -1   47.58    3.12
   5  -6  -1   42.30    2.80
   5  -6  -1   42.55    3.01
   5  -6  -1   41.08    2.78
  -5   6   1   43.82    3.07
  -5   6   1   40.63    2.90
  -5   6   1   42.57    2.21
  -5   6   1   39.15    2.55
  -5   6   1   46.10    2.63
  -5   6   1   36.27    2.96
  -5   6   1   42.86    3.04
   4  -6  -1   29.47    2.36
   4  -6  -1   31.49    2.29
   4  -6  -1   34.92    2.65
   4  -6  -1   37.77    2.52
   4  -6  -1   29.18    2.44
   4  -6  -1   32.37    2.34
   4  -6  -1   32.80    2.59
  -4   6   1   34.74    2.63
  -4   6   1   34.93    2.60
  -4   6   1   29.47    2.54
  -4   6   1   35.67    2.12
  -4   6   1   34.98    2.12
  -4   6   1   31.81    2.53
  -4   6   1   30.06    1.72
  -4   6   1   33.79    2.39
   3  -6  -1   84.53    4.56
   3  -6  -1   81.17    4.29
   3  -6  -1   94.37    4.28
   3  -6  -1   87.63    4.38
   3  -6  -1   86.66    4.41
   3  -6  -1   86.78    4.41
   3  -6  -1   91.20    4.60
  -3   6   1   86.91    4.17
  -3   6   1   79.08    4.37
  -3   6   1   84.44    4.31
  -3   6   1   81.08    3.77
  -3   6   1   89.16    3.81
  -3   6   1   87.87    4.42
  -3   6   1   86.52    4.47
   2  -6  -1    2.94    0.88
   2  -6  -1    2.25    0.99
   2  -6  -1    3.44    0.95
   2  -6  -1    3.99    0.89
   2  -6  -1    4.19    1.17
   2  -6  -1    1.72    0.86
   2  -6  -1    3.31    0.99
  -2   6   1    2.54    1.04
  -2   6   1    2.58    0.61
  -2   6   1    3.09    0.94
  -2   6   1    3.22    0.99
  -2   6   1    3.85    0.65
  -2   6   1    1.09    0.77
  -2   6   1    3.23    1.00
  -2   6   1    2.36    0.59
   1  -6  -1    1.01    0.84
   1  -6  -1    0.43    0.71
   1  -6  -1    3.26    1.08
   1  -6  -1    1.89    0.76
   1  -6  -1    2.10    0.81
   1  -6  -1    1.07    0.76
   1  -6  -1    0.89    0.81
   1  -6  -1    0.81    0.71
  -1   6   1    2.19    0.87
  -1   6   1    0.90    0.27
  -1   6   1    1.11    0.61
  -1   6   1    0.99    0.83
  -1   6   1    1.36    0.79
  -1   6   1   -0.04    0.74
   0  -6  -1    8.67    0.94
   0  -6  -1    6.58    0.99
   0  -6  -1    8.38    1.03
   0  -6  -1    9.47    1.06
   0  -6  -1    8.38    1.20
   0  -6  -1    7.51    1.16
   0  -6  -1    8.50    1.09
   0  -6  -1    7.05    0.98
   0   6   1    9.24    1.19
   0   6   1    8.99    1.00
   0   6   1    8.72    1.20
   0   6   1    9.72    1.15
   0   6   1    9.18    1.14
   0   6   1    8.40    1.16
   0   6   1    7.29    1.12
  -1  -6  -1   82.08    3.88
  -1  -6  -1   88.03    4.10
  -1  -6  -1   83.06    4.02
  -1  -6  -1   85.45    4.16
  -1  -6  -1   79.57    3.84
  -1  -6  -1   86.35    3.71
  -1  -6  -1   81.50    3.93
  -1  -6  -1   80.05    3.89
   1   6   1   84.06    3.87
   1   6   1   75.64    3.74
   1   6   1   75.79    3.75
   1   6   1   74.76    3.72
   1   6   1   81.28    3.79
   1   6   1   70.80    3.71
   1   6   1   80.01    3.90
  -2  -6  -1   14.99    1.24
  -2  -6  -1   13.85    1.31
  -2  -6  -1    8.86    1.25
  -2  -6  -1   13.06    1.25
  -2  -6  -1   13.45    1.51
  -2  -6  -1   13.24    1.33
  -2  -6  -1   13.39    1.41
   2   6   1   14.40    1.37
   2   6   1   13.86    1.51
   2   6   1   13.76    1.39
   2   6   1   13.09    1.41
   2   6   1   13.02    1.33
   2   6   1   11.52    1.31
   2   6   1   16.98    1.45
  -3  -6  -1   31.02    2.21
  -3  -6  -1   33.50    2.13
  -3  -6  -1   33.39    2.62
  -3  -6  -1   30.48    1.99
  -3  -6  -1   29.18    2.36
  -3  -6  -1   35.89    2.35
  -3  -6  -1   28.60    2.10
  -3  -6  -1   32.53    2.16
   3   6   1   32.23    2.36
   3   6   1   32.46    2.24
   3   6   1   33.71    2.35
   3   6   1   27.96    2.05
   3   6   1   29.91    2.12
   3   6   1   31.11    2.25
   3   6   1   32.24    2.22
  -4  -6  -1    1.66    1.07
  -4  -6  -1    1.07    0.98
  -4  -6  -1    1.06    1.02
  -4  -6  -1   -0.06    0.79
  -4  -6  -1    0.16    0.70
  -4  -6  -1   -0.23    0.71
  -4  -6  -1   -0.72    0.74
  -4  -6  -1    0.81    0.91
   4   6   1    1.34    0.93
   4   6   1   -0.47    0.81
   4   6   1    0.97    1.03
   4   6   1   -0.72    0.83
   4   6   1    0.12    0.91
   4   6   1    1.48    1.29
  -5  -6  -1   22.36    2.11
  -5  -6  -1   19.90    2.27
  -5  -6  -1   17.27    1.70
  -5  -6  -1   16.97    1.85
  -5  -6  -1   15.22    2.03
  -5  -6  -1   20.87    2.09
  -5  -6  -1   20.86    1.81
  -5  -6  -1   19.22    1.87
   5   6   1   15.25    1.87
   5   6   1   16.43    2.06
   5   6   1   18.12    1.98
   5   6   1   20.82    2.01
   5   6   1   19.16    2.00
   5   6   1   18.88    2.00
  -6  -6  -1    0.21    1.07
  -6  -6  -1    1.61    1.17
  -6  -6  -1    0.15    0.99
  -6  -6  -1    2.04    1.21
  -6  -6  -1    0.76    1.16
  -6  -6  -1    0.15    0.96
  -6  -6  -1    3.34    1.50
  -6  -6  -1   -0.94    0.84
  -6  -6  -1    0.17    1.22
   6   6   1    2.33    1.24
   6   6   1    1.04    1.12
   6   6   1    0.10    1.23
  -7  -6  -1   31.41    2.91
  -7  -6  -1   27.09    2.58
  -7  -6  -1   27.15    2.85
  -7  -6  -1   36.77    2.72
  -7  -6  -1   28.30    2.94
  -7  -6  -1   31.18    2.76
  -7  -6  -1   30.44    3.16
  -7  -6  -1   27.82    2.51
  -7  -6  -1   36.11    3.00
   7   6   1   29.08    2.78
   7   6   1   30.59    2.91
  -8  -6  -1   28.85    2.94
  -8  -6  -1   26.75    3.08
  -8  -6  -1   20.90    2.82
  -8  -6  -1   20.60    2.40
  -8  -6  -1   25.22    3.17
  -8  -6  -1   26.99    2.58
   8   6   1   23.21    2.73
   8   6   1   24.89    2.89
  -9  -6  -1   77.17    5.14
  -9  -6  -1   66.71    5.01
  -9  -6  -1   69.60    4.48
  -9  -6  -1   66.28    5.16
   9   6   1   58.41    4.44
   9   6   1   67.34    4.75
 -10  -6  -1    6.39    2.21
 -10  -6  -1   10.27    2.75
  10   6   1   14.35    2.67
  10   6   1    8.31    2.47
  11   6   1    9.55    2.54
  12   6   1    2.36    2.28
 -11   7   1    0.59    2.26
 -10   7   1    1.13    2.09
 -10   7   1    2.48    2.05
  -9   7   1   16.35    2.69
  -9   7   1   15.41    2.74
  -9   7   1    9.57    2.31
   8  -7  -1    1.27    1.54
  -8   7   1    1.88    0.97
  -8   7   1    1.22    1.64
  -8   7   1    0.33    1.50
  -8   7   1    2.46    1.77
   7  -7  -1    2.09    1.31
   7  -7  -1    2.54    1.38
   7  -7  -1    2.55    1.49
   7  -7  -1    2.46    1.41
  -7   7   1    3.15    1.66
  -7   7   1    1.34    0.81
  -7   7   1    1.82    1.15
  -7   7   1    1.00    1.34
  -7   7   1    2.88    1.58
   6  -7  -1    6.05    1.76
   6  -7  -1    6.02    1.78
   6  -7  -1    4.92    1.51
   6  -7  -1    3.59    1.36
   6  -7  -1    6.95    1.61
   6  -7  -1    7.06    1.80
  -6   7   1    5.55    1.58
  -6   7   1    5.39    1.22
  -6   7   1    6.34    1.68
  -6   7   1    6.35    1.24
  -6   7   1    6.23    1.59
  -6   7   1    4.97    0.84
  -6   7   1    4.93    1.43
   5  -7  -1   28.47    2.51
   5  -7  -1   33.04    2.83
   5  -7  -1   29.76    2.77
   5  -7  -1   24.11    2.27
   5  -7  -1   28.30    2.51
   5  -7  -1   29.62    2.70
  -5   7   1   25.86    2.51
  -5   7   1   28.53    2.39
  -5   7   1   26.49    2.00
  -5   7   1   28.98    2.69
  -5   7   1   26.22    1.55
  -5   7   1   29.64    2.04
  -5   7   1   31.29    2.58
   4  -7  -1    1.08    1.06
   4  -7  -1    3.89    1.15
   4  -7  -1    0.40    1.11
   4  -7  -1    2.42    1.21
   4  -7  -1    4.00    1.19
   4  -7  -1    2.71    1.08
  -4   7   1    1.94    1.13
  -4   7   1    2.77    0.81
  -4   7   1    2.60    0.49
  -4   7   1    2.91    1.07
  -4   7   1    1.68    0.79
  -4   7   1    1.30    0.98
  -4   7   1    1.49    1.08
  -4   7   1    2.13    1.17
   3  -7  -1   72.45    3.77
   3  -7  -1   78.80    4.15
   3  -7  -1   70.67    3.97
   3  -7  -1   71.71    4.13
   3  -7  -1   67.51    3.79
   3  -7  -1   75.18    3.91
  -3   7   1   68.74    3.11
  -3   7   1   72.13    3.14
  -3   7   1   70.85    3.96
  -3   7   1   66.20    3.89
  -3   7   1   70.02    3.67
  -3   7   1   68.81    3.93
  -3   7   1   71.34    3.00
   2  -7  -1    5.93    1.19
   2  -7  -1    5.80    1.25
   2  -7  -1    6.06    1.13
   2  -7  -1    5.39    1.11
   2  -7  -1    7.18    1.39
   2  -7  -1    6.14    1.13
  -2   7   1    6.87    1.26
  -2   7   1    5.74    0.71
  -2   7   1    5.70    0.50
  -2   7   1    6.31    1.21
  -2   7   1    5.86    1.20
  -2   7   1    4.44    1.16
   1  -7  -1   16.45    1.40
   1  -7  -1   16.44    1.75
   1  -7  -1   17.24    1.60
   1  -7  -1   17.76    1.52
   1  -7  -1   12.77    1.40
   1  -7  -1   16.93    1.61
  -1   7   1   13.95    1.56
  -1   7   1   14.15    1.50
  -1   7   1   15.11    1.54
  -1   7   1   15.72    1.27
  -1   7   1   17.84    1.61
  -1   7   1   15.55    1.55
   0  -7  -1    0.08    0.62
   0  -7  -1   -0.02    0.66
   0  -7  -1   -1.04    0.52
   0  -7  -1    0.32    0.70
   0  -7  -1   -1.18    0.79
   0  -7  -1    1.16    0.73
   0  -7  -1   -0.07    0.75
   0  -7  -1   -1.47    0.71
   0   7   1    0.55    0.78
   0   7   1   -0.05    0.73
   0   7   1   -0.12    0.76
   0   7   1   -1.06    0.62
   0   7   1    0.22    0.78
   0   7   1    0.81    0.82
   0   7   1    0.16    0.80
  -1  -7  -1   12.46    1.38
  -1  -7  -1   11.81    1.37
  -1  -7  -1   10.90    1.18
  -1  -7  -1   13.27    1.20
  -1  -7  -1   13.13    1.32
  -1  -7  -1    9.40    1.40
   1   7   1   12.90    1.34
   1   7   1   13.81    1.47
   1   7   1   11.51    1.30
   1   7   1    9.55    1.38
   1   7   1   14.45    1.43
   1   7   1   11.51    1.36
   1   7   1   11.43    1.33
  -2  -7  -1    0.83    0.70
  -2  -7  -1   -0.50    0.84
  -2  -7  -1   -0.11    0.69
  -2  -7  -1    1.62    0.93
  -2  -7  -1   -0.07    0.76
  -2  -7  -1    1.06    0.77
   2   7   1   -0.07    0.75
   2   7   1    0.52    0.87
   2   7   1   -0.64    0.69
   2   7   1    1.02    0.93
   2   7   1    0.66    0.79
   2   7   1    0.06    0.73
   2   7   1    1.19    0.83
  -3  -7  -1   15.27    1.73
  -3  -7  -1   16.75    1.50
  -3  -7  -1   16.65    2.03
  -3  -7  -1   12.26    1.55
  -3  -7  -1   14.45    1.49
  -3  -7  -1   13.96    1.57
  -3  -7  -1   13.37    1.37
   3   7   1   15.21    1.64
   3   7   1   12.73    1.69
   3   7   1   13.83    1.57
   3   7   1   17.14    1.63
   3   7   1   13.57    1.56
   3   7   1   14.75    1.60
   3   7   1   13.90    1.58
  -4  -7  -1    1.02    1.07
  -4  -7  -1    1.50    0.90
  -4  -7  -1   -0.72    0.70
  -4  -7  -1    0.24    0.92
  -4  -7  -1    0.34    1.02
  -4  -7  -1   -0.91    0.88
  -4  -7  -1    1.11    0.87
  -4  -7  -1    0.19    0.85
   4   7   1   -0.81    0.79
   4   7   1   -0.96    0.80
   4   7   1    0.77    1.03
   4   7   1   -0.72    0.77
   4   7   1   -0.76    0.89
   4   7   1   -0.35    0.97
   4   7   1   -0.57    0.79
  -5  -7  -1   21.35    2.21
  -5  -7  -1   20.62    2.15
  -5  -7  -1   20.63    1.90
  -5  -7  -1   19.39    1.95
  -5  -7  -1   22.37    2.58
  -5  -7  -1   20.82    1.90
  -5  -7  -1   19.18    2.24
  -5  -7  -1   22.40    2.08
   5   7   1   22.36    2.13
   5   7   1   18.60    2.02
   5   7   1   15.21    1.99
   5   7   1   19.63    2.23
   5   7   1   21.71    2.16
  -6  -7  -1   20.28    2.21
  -6  -7  -1   18.90    2.24
  -6  -7  -1   16.13    1.86
  -6  -7  -1   16.10    2.22
  -6  -7  -1   12.45    2.02
  -6  -7  -1   16.08    1.97
  -6  -7  -1   11.12    1.76
  -6  -7  -1   11.53    2.13
  -6  -7  -1   11.65    1.63
   6   7   1   11.15    1.86
   6   7   1   15.11    2.07
   6   7   1   16.41    2.04
  -7  -7  -1    8.60    2.15
  -7  -7  -1   10.42    2.05
  -7  -7  -1   10.66    1.85
  -7  -7  -1    7.21    1.87
  -7  -7  -1   12.23    2.08
  -7  -7  -1   10.20    1.81
  -7  -7  -1   13.22    2.23
  -7  -7  -1   12.94    1.91
  -7  -7  -1   10.37    1.81
   7   7   1    9.57    1.93
   7   7   1   10.06    2.01
  -8  -7  -1    0.65    1.51
  -8  -7  -1    0.26    1.71
  -8  -7  -1    2.24    1.51
  -8  -7  -1    0.47    1.29
   8   7   1    0.72    1.40
   8   7   1    2.63    1.48
  -9  -7  -1    6.54    1.83
  -9  -7  -1    2.80    1.88
  -9  -7  -1    4.83    1.97
  -9  -7  -1    1.05    1.78
   9   7   1    4.30    1.87
   9   7   1    6.02    1.95
 -10  -7  -1    5.58    2.17
  10   7   1    2.53    1.92
  11   7   1    4.51    2.27
 -11   8   1   -1.54    2.11
  10  -8  -1    4.12    2.26
 -10   8   1    0.89    2.11
 -10   8   1    1.64    2.10
   9  -8  -1    7.10    2.42
  -9   8   1   12.08    2.46
  -9   8   1    4.19    2.07
  -9   8   1    7.34    2.38
   8  -8  -1    1.08    1.87
  -8   8   1    3.58    1.97
  -8   8   1   -0.37    1.48
  -8   8   1    1.63    1.63
   7  -8  -1   21.27    2.87
   7  -8  -1   18.50    2.52
   7  -8  -1   25.33    3.13
  -7   8   1   17.20    2.67
  -7   8   1   19.62    1.93
  -7   8   1   17.71    2.38
  -7   8   1   18.83    2.62
   6  -8  -1    9.33    2.14
   6  -8  -1    8.85    1.85
   6  -8  -1    8.75    1.83
   6  -8  -1   13.16    2.27
   6  -8  -1   11.02    1.93
  -6   8   1    6.92    1.67
  -6   8   1    8.38    1.84
  -6   8   1    8.26    0.75
  -6   8   1    9.79    1.38
  -6   8   1    8.37    1.81
   5  -8  -1   15.85    2.03
   5  -8  -1   14.91    2.04
   5  -8  -1   16.06    2.34
   5  -8  -1   15.36    2.17
   5  -8  -1   19.59    2.37
   5  -8  -1   15.93    2.01
  -5   8   1   15.08    1.91
  -5   8   1   13.84    1.40
  -5   8   1   16.77    2.13
  -5   8   1   16.54    2.24
  -5   8   1   13.57    1.94
   4  -8  -1    8.76    1.55
   4  -8  -1    9.88    1.64
   4  -8  -1    7.46    1.69
   4  -8  -1    7.86    1.66
   4  -8  -1    9.79    1.70
   4  -8  -1    9.75    1.57
  -4   8   1   10.12    0.99
  -4   8   1    7.81    1.57
  -4   8   1    8.47    1.68
  -4   8   1    6.99    0.89
  -4   8   1    9.42    1.48
   3  -8  -1  114.61    5.68
   3  -8  -1  100.22    5.27
   3  -8  -1  121.63    5.38
   3  -8  -1  100.90    5.28
   3  -8  -1  107.74    5.69
   3  -8  -1  114.16    5.54
  -3   8   1  103.17    5.37
  -3   8   1  102.03    5.33
  -3   8   1  108.94    5.35
   2  -8  -1   14.79    1.72
   2  -8  -1   12.43    1.45
   2  -8  -1   14.26    1.83
   2  -8  -1   12.87    1.48
   2  -8  -1   14.90    1.56
   2  -8  -1   11.89    1.62
  -2   8   1   14.18    1.65
  -2   8   1   13.10    1.04
  -2   8   1   14.46    1.60
  -2   8   1   10.83    1.61
  -2   8   1   14.95    1.68
  -2   8   1   11.59    1.58
   1  -8  -1   26.57    1.90
   1  -8  -1   24.10    2.11
   1  -8  -1   24.76    1.91
   1  -8  -1   20.24    2.04
   1  -8  -1   25.49    1.93
   1  -8  -1   25.19    2.11
  -1   8   1   24.00    1.97
  -1   8   1   20.29    1.58
  -1   8   1   22.26    2.02
  -1   8   1   24.13    1.95
  -1   8   1   23.94    2.02
  -1   8   1   22.87    1.97
   0  -8  -1    0.86    0.83
   0  -8  -1    1.40    0.97
   0  -8  -1    1.70    0.84
   0  -8  -1    1.93    1.08
   0  -8  -1    1.53    0.76
   0  -8  -1    1.29    0.82
   0  -8  -1    1.74    0.76
   0   8   1    0.97    0.83
   0   8   1    1.31    0.92
   0   8   1    0.84    0.89
   0   8   1    2.17    0.94
   0   8   1    4.02    0.90
   0   8   1    3.06    1.01
   0   8   1    2.17    1.02
  -1  -8  -1   10.15    1.23
  -1  -8  -1    6.74    1.35
  -1  -8  -1    9.35    1.15
  -1  -8  -1   11.77    1.45
  -1  -8  -1   10.77    1.18
  -1  -8  -1    9.65    1.39
   1   8   1   11.12    1.37
   1   8   1   13.62    1.48
   1   8   1    9.37    1.44
   1   8   1    8.72    1.30
   1   8   1    8.79    1.34
   1   8   1    7.48    1.22
   1   8   1    8.77    1.29
  -2  -8  -1    8.51    1.41
  -2  -8  -1   10.90    1.24
  -2  -8  -1   11.24    1.57
  -2  -8  -1    9.84    1.44
  -2  -8  -1   13.55    1.31
  -2  -8  -1    7.56    1.24
   2   8   1    9.80    1.44
   2   8   1    9.20    1.35
   2   8   1   11.40    1.44
   2   8   1    6.02    1.19
   2   8   1    9.99    1.50
   2   8   1   10.37    1.40
   2   8   1    7.58    1.31
  -3  -8  -1   42.13    2.79
  -3  -8  -1   41.26    2.47
  -3  -8  -1   37.76    2.57
  -3  -8  -1   40.48    2.50
  -3  -8  -1   38.16    3.17
  -3  -8  -1   38.99    2.88
  -3  -8  -1   40.74    2.74
   3   8   1   44.87    2.76
   3   8   1   41.89    2.74
   3   8   1   40.90    2.77
   3   8   1   40.96    2.76
   3   8   1   43.46    3.01
   3   8   1   34.11    2.56
   3   8   1   39.01    2.58
  -4  -8  -1    0.29    0.87
  -4  -8  -1   -1.34    0.88
  -4  -8  -1    0.13    0.97
  -4  -8  -1   -0.93    1.06
  -4  -8  -1   -0.33    0.86
  -4  -8  -1   -2.47    1.00
  -4  -8  -1   -0.07    0.85
  -4  -8  -1   -0.27    0.89
   4   8   1    0.18    0.86
   4   8   1    0.64    0.87
   4   8   1   -0.27    0.97
   4   8   1    0.76    1.07
   4   8   1   -0.62    0.92
   4   8   1   -0.64    1.01
   4   8   1   -0.61    0.92
  -5  -8  -1   37.16    3.10
  -5  -8  -1   34.22    2.74
  -5  -8  -1   41.30    3.05
  -5  -8  -1   37.29    2.64
  -5  -8  -1   39.05    2.71
  -5  -8  -1   35.49    2.92
  -5  -8  -1   37.84    3.42
  -5  -8  -1   38.88    2.72
   5   8   1   34.14    2.88
   5   8   1   37.50    2.86
   5   8   1   39.76    2.85
   5   8   1   44.50    3.38
   5   8   1   39.63    2.99
  -6  -8  -1    0.15    1.42
  -6  -8  -1    0.70    1.13
  -6  -8  -1    3.43    1.45
  -6  -8  -1    1.47    1.28
  -6  -8  -1    3.76    1.51
  -6  -8  -1    1.56    1.26
  -6  -8  -1    2.46    1.26
  -6  -8  -1    2.65    1.48
   6   8   1    1.52    1.28
   6   8   1    1.66    1.31
   6   8   1    2.05    1.19
   6   8   1    6.03    1.57
  -7  -8  -1    5.55    1.55
  -7  -8  -1    3.71    1.67
  -7  -8  -1    0.41    1.57
  -7  -8  -1    5.36    1.73
  -7  -8  -1    5.46    1.55
  -7  -8  -1    4.94    1.74
  -7  -8  -1    4.85    1.70
   7   8   1    3.73    1.54
   7   8   1    1.90    1.51
  -8  -8  -1    1.21    1.39
  -8  -8  -1   -0.46    1.50
  -8  -8  -1    1.30    1.79
  -8  -8  -1    0.51    1.66
   8   8   1    1.89    1.47
   8   8   1    0.54    1.40
  -9  -8  -1    7.77    2.04
  -9  -8  -1    9.43    2.30
  -9  -8  -1   10.62    2.71
   9   8   1    6.99    2.10
 -10  -8  -1    0.59    1.89
  10   8   1    1.00    1.80
  11   8   1    5.59    2.41
 -10   9   1    2.38    2.27
   9  -9  -1    9.86    2.82
  -9   9   1    8.48    2.28
  -9   9   1   10.60    2.54
  -9   9   1   11.10    2.76
   8  -9  -1    3.44    2.06
  -8   9   1    1.55    1.60
  -8   9   1    0.21    1.71
  -8   9   1   -1.05    1.46
   7  -9  -1   38.90    3.89
  -7   9   1   36.85    3.63
  -7   9   1   35.86    3.16
  -7   9   1   33.55    3.41
   6  -9  -1    0.19    1.36
   6  -9  -1    0.07    1.36
   6  -9  -1   -0.52    1.43
  -6   9   1    0.94    1.36
  -6   9   1   -0.26    1.17
  -6   9   1   -1.38    1.27
   5  -9  -1   16.69    2.23
   5  -9  -1   20.39    2.61
   5  -9  -1   14.41    2.11
   5  -9  -1   18.91    2.51
   5  -9  -1   16.81    2.11
   5  -9  -1   16.51    2.35
  -5   9   1   13.80    2.12
  -5   9   1   13.45    2.17
  -5   9   1   15.12    1.99
   4  -9  -1    0.13    1.15
   4  -9  -1   -2.87    1.00
   4  -9  -1   -0.62    1.13
   4  -9  -1    0.28    1.04
   4  -9  -1   -1.37    1.21
   4  -9  -1   -0.35    1.07
  -4   9   1   -0.59    0.95
  -4   9   1    0.09    1.19
   3  -9  -1   47.36    3.41
   3  -9  -1   48.68    3.38
   3  -9  -1   50.16    3.19
   3  -9  -1   44.98    3.00
   3  -9  -1   52.62    3.39
   3  -9  -1   39.53    2.92
  -3   9   1   41.04    2.98
  -3   9   1   42.84    3.07
   2  -9  -1    0.67    1.02
   2  -9  -1    0.89    1.01
   2  -9  -1    1.29    1.00
   2  -9  -1    2.02    1.19
   2  -9  -1    1.37    1.12
   2  -9  -1    0.18    0.88
  -2   9   1    0.53    0.89
  -2   9   1   -0.95    0.86
  -2   9   1    0.56    0.54
  -2   9   1    1.12    1.06
  -2   9   1   -0.23    0.91
  -2   9   1    0.76    1.04
   1  -9  -1   20.38    1.96
   1  -9  -1   20.67    1.81
   1  -9  -1   17.14    1.67
   1  -9  -1   21.70    2.02
   1  -9  -1   20.81    1.82
   1  -9  -1   19.44    2.03
  -1   9   1   20.33    1.60
  -1   9   1   22.35    2.00
  -1   9   1   20.36    1.92
  -1   9   1   22.52    2.12
  -1   9   1   21.91    2.03
  -1   9   1   21.13    1.91
  -1   9   1   20.58    1.98
   0  -9  -1   -0.22    0.74
   0  -9  -1    0.55    0.78
   0  -9  -1    1.21    1.05
   0  -9  -1   -0.29    0.86
   0  -9  -1    1.04    0.83
   0  -9  -1    1.43    1.02
   0   9   1    1.39    0.90
   0   9   1   -1.07    0.78
   0   9   1    1.42    1.01
   0   9   1    0.99    0.92
   0   9   1    1.10    0.91
   0   9   1    1.20    0.99
   0   9   1    1.71    0.94
  -1  -9  -1   16.88    1.81
  -1  -9  -1   16.21    1.71
  -1  -9  -1   16.66    1.58
  -1  -9  -1   14.26    1.44
  -1  -9  -1   15.38    1.80
  -1  -9  -1   17.69    1.55
   1   9   1   14.93    1.64
   1   9   1   15.97    1.69
   1   9   1   12.81    1.51
   1   9   1   16.73    1.71
   1   9   1   16.84    1.77
   1   9   1   16.31    1.83
   1   9   1   16.06    1.72
  -2  -9  -1   30.10    2.07
  -2  -9  -1   27.02    2.35
  -2  -9  -1   24.49    2.04
  -2  -9  -1   24.28    2.22
  -2  -9  -1   27.54    2.32
  -2  -9  -1   29.65    2.02
   2   9   1   26.10    2.13
   2   9   1   25.86    2.25
   2   9   1   29.23    2.46
   2   9   1   25.11    2.02
   2   9   1   30.58    2.34
   2   9   1   28.40    2.21
   2   9   1   24.67    2.18
  -3  -9  -1    3.76    1.51
  -3  -9  -1    2.93    1.21
  -3  -9  -1    0.85    1.01
  -3  -9  -1    0.60    1.02
  -3  -9  -1    1.36    0.92
  -3  -9  -1    0.66    1.22
  -3  -9  -1    2.31    0.98
   3   9   1    1.20    0.92
   3   9   1   -1.60    0.99
   3   9   1    0.47    0.98
   3   9   1    2.30    1.06
   3   9   1    0.05    1.10
   3   9   1    3.52    1.19
   3   9   1    2.84    1.00
  -4  -9  -1    7.98    1.35
  -4  -9  -1    8.90    1.63
  -4  -9  -1    9.01    1.44
  -4  -9  -1    8.18    1.55
  -4  -9  -1    7.20    1.92
  -4  -9  -1    5.67    1.63
  -4  -9  -1    8.06    1.46
  -4  -9  -1    7.78    1.48
   4   9   1    5.60    1.54
   4   9   1    5.02    1.30
   4   9   1    7.23    1.60
   4   9   1    6.57    1.43
   4   9   1    8.54    1.62
   4   9   1    6.07    1.37
  -5  -9  -1    7.83    1.54
  -5  -9  -1    8.25    1.53
  -5  -9  -1    8.07    2.05
  -5  -9  -1    8.20    1.96
  -5  -9  -1    6.44    1.68
  -5  -9  -1    8.31    1.49
  -5  -9  -1    7.50    1.70
   5   9   1    5.94    1.45
   5   9   1    6.68    1.48
   5   9   1    9.10    1.75
   5   9   1   10.04    1.84
  -6  -9  -1   19.52    2.42
  -6  -9  -1   20.22    2.92
  -6  -9  -1   20.86    2.49
  -6  -9  -1   19.37    2.21
  -6  -9  -1   19.95    2.77
  -6  -9  -1   23.29    2.28
   6   9   1   25.14    2.62
   6   9   1   19.47    2.29
   6   9   1   21.18    2.57
  -7  -9  -1   44.72    4.25
  -7  -9  -1   51.43    3.50
  -7  -9  -1   42.05    4.01
  -7  -9  -1   45.54    3.74
   7   9   1   43.98    3.58
  -8  -9  -1    1.34    1.82
  -8  -9  -1   -1.11    1.38
  -8  -9  -1    0.92    1.69
   8   9   1    0.33    1.61
  -9  -9  -1    2.73    2.02
  -9  -9  -1   -0.40    1.61
   9   9   1   -0.62    1.66
  10   9   1    7.27    2.45
 -10  10   1   -0.34    2.27
  -9  10   1   -0.42    1.69
  -9  10   1    2.13    2.18
   8 -10  -1    4.10    2.28
  -8  10   1    5.17    1.88
  -8  10   1    4.52    2.18
   7 -10  -1   16.60    2.98
  -7  10   1   14.37    2.53
  -7  10   1    9.58    2.27
  -7  10   1   13.56    2.27
   6 -10  -1   -0.42    1.55
  -6  10   1    0.77    1.43
  -6  10   1   -0.24    1.52
  -6  10   1   -1.87    1.24
   5 -10  -1    3.68    1.72
   5 -10  -1    2.89    1.71
   5 -10  -1    4.23    1.59
   5 -10  -1    3.98    1.71
  -5  10   1    3.78    1.55
  -5  10   1    1.92    1.59
   4 -10  -1    0.08    1.36
   4 -10  -1    0.06    1.28
   4 -10  -1   -0.37    1.22
   4 -10  -1   -0.31    1.18
  -4  10   1   -1.61    0.95
  -4  10   1    1.31    1.28
   3 -10  -1   14.49    1.82
   3 -10  -1   19.20    2.08
   3 -10  -1   11.08    2.06
   3 -10  -1   13.79    2.06
   3 -10  -1   13.69    1.78
   3 -10  -1   14.62    2.10
  -3  10   1   14.39    2.07
  -3  10   1   14.00    1.84
  -3  10   1   10.63    1.75
   2 -10  -1    1.31    1.07
   2 -10  -1    1.37    1.33
   2 -10  -1    1.03    1.25
   2 -10  -1    1.25    0.99
   2 -10  -1    0.85    1.09
   2 -10  -1    0.72    1.18
  -2  10   1    0.99    1.17
  -2  10   1    0.42    1.03
  -2  10   1    0.78    0.56
  -2  10   1   -0.27    0.97
  -2  10   1    1.55    1.15
   1 -10  -1    8.90    1.58
   1 -10  -1    6.13    1.49
   1 -10  -1    4.38    1.24
   1 -10  -1    5.92    1.55
   1 -10  -1    6.38    1.21
   1 -10  -1    5.55    1.31
  -1  10   1    4.91    1.20
  -1  10   1    5.07    1.35
  -1  10   1    5.18    1.31
  -1  10   1    3.26    0.86
  -1  10   1    5.19    1.38
  -1  10   1    4.47    1.30
   0 -10  -1    0.41    1.14
   0 -10  -1    0.59    0.85
   0 -10  -1   -1.06    0.95
   0 -10  -1    0.82    0.95
   0 -10  -1   -1.00    0.94
   0  10   1   -0.02    0.92
   0  10   1    0.93    0.92
   0  10   1   -1.15    0.98
   0  10   1    1.10    0.96
   0  10   1   -0.26    0.84
   0  10   1    0.18    1.02
  -1 -10  -1   11.80    1.45
  -1 -10  -1   10.17    1.64
  -1 -10  -1    9.20    1.65
  -1 -10  -1   10.95    1.43
  -1 -10  -1    8.81    1.51
   1  10   1   11.32    1.79
   1  10   1    7.89    1.54
   1  10   1   10.97    1.56
   1  10   1   10.95    1.53
   1  10   1   11.82    1.46
   1  10   1   12.36    1.66
   1  10   1   11.98    1.61
  -2 -10  -1    3.23    1.23
  -2 -10  -1    4.32    1.45
  -2 -10  -1    6.07    1.27
  -2 -10  -1    2.60    1.06
  -2 -10  -1    3.39    1.29
   2  10   1    4.05    1.32
   2  10   1    4.60    1.36
   2  10   1    4.78    1.44
   2  10   1    4.34    1.27
   2  10   1    6.67    1.46
   2  10   1    6.05    1.18
   2  10   1    3.38    1.16
  -3 -10  -1   11.41    1.75
  -3 -10  -1   11.41    1.56
  -3 -10  -1   10.80    1.91
  -3 -10  -1   11.75    1.57
  -3 -10  -1   10.62    1.73
  -3 -10  -1   12.82    2.33
   3  10   1    7.85    1.78
   3  10   1    9.26    1.51
   3  10   1   10.18    1.47
   3  10   1    8.21    1.60
   3  10   1   11.50    1.70
   3  10   1   11.70    1.76
  -4 -10  -1    7.80    2.09
  -4 -10  -1    6.62    1.82
  -4 -10  -1    7.53    1.62
  -4 -10  -1    7.81    1.50
  -4 -10  -1    6.31    1.45
  -4 -10  -1    8.67    1.71
   4  10   1    7.74    1.47
   4  10   1    6.54    1.50
   4  10   1    7.64    1.56
   4  10   1    7.07    1.61
   4  10   1    5.01    1.75
   4  10   1    8.27    1.66
  -5 -10  -1   13.91    1.87
  -5 -10  -1   11.86    2.28
  -5 -10  -1   12.31    2.04
  -5 -10  -1   15.50    2.65
  -5 -10  -1   15.72    2.01
   5  10   1   15.76    2.21
   5  10   1   11.56    1.75
   5  10   1   12.52    2.05
  -6 -10  -1   -0.33    1.43
  -6 -10  -1    3.10    1.45
  -6 -10  -1    4.16    1.78
  -6 -10  -1    2.59    1.90
   6  10   1    3.77    1.57
   6  10   1    4.75    1.68
  -7 -10  -1    1.01    1.72
  -7 -10  -1    5.78    2.37
  -7 -10  -1    4.02    1.60
  -7 -10  -1    5.06    2.09
   7  10   1    4.71    1.86
  -8 -10  -1   -1.75    1.62
  -8 -10  -1   -0.36    1.41
   8  10   1    0.01    1.59
  -9 -10  -1    5.18    2.34
   9  10   1    3.96    1.99
 -10  11   1   -1.36    2.18
  -9  11   1    0.12    2.16
   8 -11  -1    1.56    2.16
  -8  11   1   -0.60    1.51
  -8  11   1   -1.15    1.75
   7 -11  -1   -0.32    1.97
  -7  11   1    6.66    2.29
  -7  11   1    6.43    1.90
   6 -11  -1   -0.27    1.75
  -6  11   1    2.14    1.80
   5 -11  -1   12.74    2.54
  -5  11   1   16.91    2.58
   4 -11  -1    4.27    1.90
   4 -11  -1    0.89    1.51
  -4  11   1    3.45    1.60
  -4  11   1    1.30    1.29
   3 -11  -1    9.77    1.88
   3 -11  -1    3.67    1.69
   3 -11  -1    5.68    1.79
  -3  11   1    1.69    1.19
  -3  11   1    6.42    1.72
   2 -11  -1   22.37    2.47
   2 -11  -1   20.03    2.19
   2 -11  -1   17.70    2.22
  -2  11   1   14.86    1.84
  -2  11   1   25.87    2.57
  -2  11   1   17.95    2.19
  -2  11   1   22.61    2.30
   1 -11  -1    0.33    1.14
   1 -11  -1    0.62    1.07
   1 -11  -1   -1.05    1.21
  -1  11   1   -0.53    0.88
  -1  11   1    2.16    1.10
  -1  11   1   -0.72    1.07
  -1  11   1   -1.03    0.74
  -1  11   1   -0.12    1.07
  -1  11   1    0.26    0.94
   0 -11  -1    7.82    1.62
   0 -11  -1    9.46    1.54
   0 -11  -1    7.53    1.76
   0  11   1    5.73    1.57
   0  11   1    5.59    1.29
   0  11   1    8.15    1.35
   0  11   1    8.90    1.60
   0  11   1    6.83    1.48
   0  11   1    4.96    1.31
  -1 -11  -1   21.45    2.27
  -1 -11  -1   22.81    2.04
  -1 -11  -1   18.54    2.05
  -1 -11  -1   19.39    2.18
   1  11   1   20.78    2.06
   1  11   1   22.69    2.25
   1  11   1   23.36    2.37
   1  11   1   20.15    2.11
   1  11   1   21.59    2.12
   1  11   1   18.95    1.84
  -2 -11  -1   -0.43    1.07
  -2 -11  -1   -0.06    1.16
  -2 -11  -1    0.09    0.97
  -2 -11  -1   -0.75    1.14
   2  11   1    1.02    0.90
   2  11   1    2.21    1.25
   2  11   1    0.23    0.92
   2  11   1   -0.73    1.06
   2  11   1    1.41    1.04
   2  11   1   -0.01    1.17
  -3 -11  -1    8.69    1.54
  -3 -11  -1    8.47    1.89
  -3 -11  -1    9.85    2.30
  -3 -11  -1    8.83    1.72
   3  11   1    4.60    1.50
   3  11   1    7.45    1.51
   3  11   1    7.13    1.67
   3  11   1    7.73    1.82
  -4 -11  -1    5.48    1.51
  -4 -11  -1    1.49    1.55
  -4 -11  -1    4.68    1.50
  -4 -11  -1    4.28    1.41
  -4 -11  -1    3.65    1.94
   4  11   1    5.75    1.63
   4  11   1    3.99    1.46
   4  11   1    4.37    1.44
  -5 -11  -1    2.47    1.89
  -5 -11  -1    7.88    1.75
  -5 -11  -1    7.02    1.79
  -5 -11  -1    8.43    2.17
   5  11   1    7.93    1.83
   5  11   1    6.82    1.83
  -6 -11  -1    1.00    1.58
  -6 -11  -1    2.49    2.19
  -6 -11  -1    2.28    1.75
  -6 -11  -1    4.92    1.61
   6  11   1    0.94    1.45
   6  11   1    2.81    1.59
  -7 -11  -1   21.88    2.94
  -7 -11  -1   18.93    2.51
   7  11   1   16.94    2.64
  -8 -11  -1    5.37    2.00
  -8 -11  -1   10.58    2.53
   8  11   1    4.23    1.99
  -9  12   1    3.89    2.59
  -8  12   1    3.29    2.24
   7 -12  -1    3.28    2.35
  -7  12   1    1.77    1.98
   6 -12  -1    3.21    2.21
  -6  12   1   -0.86    1.64
   5 -12  -1   10.41    2.49
  -5  12   1    8.31    2.13
   4 -12  -1    0.10    1.56
  -4  12   1   -3.87    1.26
   3 -12  -1   15.99    2.55
  -3  12   1   15.61    2.35
   2 -12  -1    9.39    2.04
   2 -12  -1    8.31    1.78
  -2  12   1    7.51    1.76
  -2  12   1    4.84    1.68
   1 -12  -1   54.21    3.91
   1 -12  -1   50.50    3.46
  -1  12   1   56.79    3.76
  -1  12   1   46.34    3.41
  -1  12   1   48.69    3.43
   0 -12  -1    2.00    1.26
   0 -12  -1    1.02    1.45
   0  12   1    0.31    1.28
   0  12   1    1.65    1.28
   0  12   1    1.00    1.14
  -1 -12  -1    9.59    1.64
  -1 -12  -1    4.97    1.68
   1  12   1    7.92    1.70
   1  12   1    7.23    1.71
   1  12   1    9.29    1.66
  -2 -12  -1    3.48    1.29
  -2 -12  -1    3.27    1.51
  -2 -12  -1    0.50    1.34
   2  12   1    0.25    1.21
   2  12   1    4.73    1.56
  -3 -12  -1   20.47    2.23
  -3 -12  -1   27.20    3.51
  -3 -12  -1   20.25    2.61
  -3 -12  -1   19.77    2.33
   3  12   1   18.92    2.34
   3  12   1   15.41    2.19
  -4 -12  -1    1.05    1.40
  -4 -12  -1    0.11    1.56
  -4 -12  -1    2.07    1.81
  -4 -12  -1    3.37    1.47
   4  12   1    4.42    1.70
   4  12   1    3.40    1.56
  -5 -12  -1   14.98    2.71
  -5 -12  -1   11.35    2.87
  -5 -12  -1    9.55    2.06
  -5 -12  -1    9.86    2.03
   5  12   1    9.52    2.02
   5  12   1    7.39    1.85
  -6 -12  -1   -0.20    1.59
  -6 -12  -1    0.71    1.45
   6  12   1    0.62    1.49
   6  12   1    0.16    1.49
  -7 -12  -1   14.72    2.68
   7  12   1   12.97    2.52
  -8  13   1   -0.84    2.08
  -7  13   1    2.84    2.19
   6 -13  -1   -2.24    1.83
  -6  13   1   -1.68    1.64
   5 -13  -1    6.33    2.35
  -5  13   1    9.50    2.41
   4 -13  -1    1.38    2.02
  -4  13   1   -0.81    1.58
   3 -13  -1   21.45    2.87
  -3  13   1   19.71    2.75
   2 -13  -1    0.28    1.62
  -2  13   1    0.10    1.44
   1 -13  -1    8.26    2.04
  -1  13   1   10.58    2.10
  -1  13   1   10.41    1.95
   0 -13  -1    3.09    1.67
   0  13   1    7.89    1.86
   0  13   1    2.42    1.51
  -1 -13  -1   13.64    2.20
   1  13   1   12.88    2.17
   1  13   1   13.99    2.07
  -2 -13  -1   -0.38    1.26
  -2 -13  -1    0.45    1.38
   2  13   1    1.49    1.50
   2  13   1   -0.72    1.23
  -3 -13  -1   32.23    3.25
  -3 -13  -1   38.45    3.19
  -3 -13  -1   30.56    4.03
   3  13   1   33.60    3.09
   3  13   1   29.65    2.97
  -4 -13  -1   -0.05    1.35
  -4 -13  -1    3.24    1.83
   4  13   1    1.60    1.52
   4  13   1    3.23    1.70
  -5 -13  -1    1.31    1.67
  -5 -13  -1    1.21    1.88
   5  13   1   -1.00    1.41
   5  13   1    0.09    1.65
  -6 -13  -1    0.60    1.62
   6  13   1   -0.65    1.50
   6  13   1    1.67    1.79
  -7 -13  -1    3.40    2.01
  -7  14   1   -1.21    2.15
  -6  14   1    0.54    1.93
   5 -14  -1    1.90    2.19
  -5  14   1    1.46    1.95
   4 -14  -1   -1.35    1.81
  -4  14   1    0.20    1.69
   3 -14  -1    4.53    2.18
  -3  14   1    7.18    2.12
   2 -14  -1    0.48    1.81
  -2  14   1    0.76    1.60
   1 -14  -1    5.04    2.00
  -1  14   1    4.82    1.68
  -1  14   1    8.19    2.06
   0 -14  -1    1.20    1.60
   0  14   1   -0.20    1.35
   0  14   1    2.78    1.61
  -1 -14  -1    1.25    1.62
   1  14   1    3.38    1.60
   1  14   1    3.42    1.66
  -2 -14  -1    0.77    1.52
   2  14   1    2.33    1.56
   2  14   1   -0.24    1.38
  -3 -14  -1   -0.35    1.47
   3  14   1    0.30    1.49
   3  14   1    0.03    1.48
  -4 -14  -1    1.15    1.60
   4  14   1    1.50    1.69
   4  14   1    0.20    1.58
  -5 -14  -1    3.36    1.87
   5  14   1   -1.51    1.47
   5  14   1    4.42    1.99
  -6 -14  -1    6.34    2.27
   6  14   1    3.79    1.97
  -5  15   1    2.69    2.07
  -4  15   1    0.59    1.94
   3 -15  -1    6.66    2.47
  -3  15   1    5.09    2.11
   2 -15  -1    0.20    1.85
  -2  15   1    2.92    1.92
   1 -15  -1    6.98    2.24
  -1  15   1    4.52    2.05
   0 -15  -1    1.46    1.85
   0  15   1    2.85    1.64
   0  15   1    6.17    2.02
  -1 -15  -1   14.77    2.45
   1  15   1   14.72    2.44
   1  15   1   15.31    2.37
  -2 -15  -1    1.47    1.69
   2  15   1    3.70    1.71
   2  15   1    2.61    1.80
   3  15   1    4.96    2.00
   3  15   1    4.87    1.86
   4  15   1    1.49    1.68
   5  15   1    6.59    2.21
  -2  16   1    0.35    2.04
  -1  16   1    8.95    2.45
   0  16   1    1.06    1.85
   1  16   1    5.24    2.08
   2  15  -2    5.45    1.67
   1  15  -2   -1.25    1.28
   0  15  -2    7.91    1.87
  -1  15  -2    0.26    1.49
  -2  15  -2    1.21    1.57
   4  14  -2   -1.26    1.23
   3  14  -2    3.60    1.41
   3  14  -2    5.52    1.62
   2  14  -2    0.99    1.21
   2  14  -2    0.12    1.30
   1  14  -2    1.83    1.33
   0  14  -2   11.92    1.92
  -1  14  -2    0.80    1.41
  -2  14  -2    3.71    1.56
  -3  14  -2    1.23    1.58
  -4  14  -2    2.39    1.86
  -5  14  -2    1.16    1.78
  -6  14  -2    3.28    2.10
   5  13  -2   -2.11    1.30
   4  13  -2    3.65    1.41
   4  13  -2   -0.27    1.26
   3  13  -2    1.14    1.22
   3  13  -2    0.02    1.13
   2  13  -2   16.36    1.84
   2  13  -2   17.92    2.03
  -2 -13   2   18.98    3.41
   1  13  -2    0.46    1.08
   1  13  -2    1.06    1.26
  -1 -13   2   -0.07    1.14
   0  13  -2   10.39    1.80
   0 -13   2    8.13    1.64
  -1  13  -2    4.26    1.47
   1 -13   2    2.88    1.43
  -2  13  -2    1.85    1.41
   2 -13   2   -0.57    1.34
  -3  13  -2    4.36    1.65
   3 -13   2    6.68    1.96
  -4  13  -2    3.77    1.65
   4 -13   2    1.52    1.75
  -5  13  -2   -0.68    1.62
   5 -13   2    1.11    1.81
  -6  13  -2   -2.13    1.56
   6 -13   2    2.90    2.02
  -7  13  -2    4.26    2.18
   6  12  -2    3.94    1.72
   5  12  -2    1.10    1.39
  -5 -12   2    2.18    1.95
  -5 -12   2    0.99    1.43
   4  12  -2   11.96    1.88
   4  12  -2    9.15    1.78
  -4 -12   2   14.07    2.84
  -4 -12   2    6.74    1.64
  -4 -12   2   12.34    2.40
   3  12  -2    0.38    1.08
   3  12  -2   -1.81    1.01
   3  12  -2   -0.50    1.00
  -3 -12   2   -0.05    1.20
  -3 -12   2    2.49    1.66
  -3 -12   2   -0.20    1.75
  -3 -12   2   -0.77    1.08
   2  12  -2    6.04    1.44
   2  12  -2    6.54    1.35
   2  12  -2    6.93    1.42
  -2 -12   2    6.00    2.33
  -2 -12   2    6.48    1.36
  -2 -12   2    4.49    1.23
  -2 -12   2    5.55    1.73
   1  12  -2    1.16    1.04
   1  12  -2    1.00    1.08
   1  12  -2   -1.24    1.03
   1  12  -2    0.62    0.88
  -1 -12   2    2.60    1.13
  -1 -12   2   -0.73    0.96
   0  12  -2   35.28    2.50
   0  12  -2   40.13    2.81
   0 -12   2   38.33    2.75
   0 -12   2   41.23    2.83
  -1  12  -2    4.19    1.39
   1 -12   2    1.40    1.36
   1 -12   2    4.00    1.35
  -2  12  -2   47.94    3.38
   2 -12   2   50.95    3.66
   2 -12   2   51.39    3.42
  -3  12  -2   11.97    2.04
   3 -12   2   10.21    2.01
  -4  12  -2    7.41    1.87
   4 -12   2   10.26    2.21
  -5  12  -2   -1.76    1.41
   5 -12   2   -1.24    1.53
  -6  12  -2   10.96    2.42
   6 -12   2   11.03    2.55
  -7  12  -2    1.64    1.90
   7 -12   2   -0.29    1.99
  -8  12  -2    3.11    2.14
  -9  12  -2   -1.76    2.06
  -8 -11   2    3.08    1.81
   7  11  -2   -0.80    1.44
  -7 -11   2   -1.63    1.53
   6  11  -2    7.35    1.80
  -6 -11   2    6.17    1.84
   5  11  -2    0.82    1.26
  -5 -11   2   -0.21    1.88
  -5 -11   2   -0.05    1.59
  -5 -11   2   -1.37    1.10
   4  11  -2    4.59    1.41
   4  11  -2    6.06    1.48
   4  11  -2    7.17    1.55
  -4 -11   2    6.99    1.45
  -4 -11   2    4.93    1.86
  -4 -11   2    7.79    2.30
  -4 -11   2    5.54    1.43
  -4 -11   2    4.99    1.38
   3  11  -2    0.96    1.16
   3  11  -2    1.04    0.97
   3  11  -2    0.21    0.99
  -3 -11   2    1.21    1.02
  -3 -11   2    1.08    1.74
  -3 -11   2    1.21    1.43
  -3 -11   2   -0.98    0.98
   2  11  -2    3.32    1.05
   2  11  -2    3.66    1.16
   2  11  -2    2.65    1.17
   2  11  -2    4.24    1.22
  -2 -11   2    6.53    1.27
  -2 -11   2    5.13    1.56
  -2 -11   2    2.83    1.85
  -2 -11   2    5.06    1.19
   1  11  -2    0.39    0.93
   1  11  -2    0.49    0.97
   1  11  -2    0.72    0.86
   1  11  -2    0.83    0.95
  -1 -11   2   -0.61    0.88
  -1 -11   2    0.58    1.01
  -1 -11   2    0.46    1.15
   0  11  -2   27.27    2.08
   0  11  -2   25.96    2.07
   0  11  -2   28.14    2.27
   0  11  -2   26.72    2.13
   0 -11   2   28.20    2.11
   0 -11   2   27.66    2.28
   0 -11   2   29.64    2.34
  -1  11  -2   -0.49    0.90
  -1  11  -2    0.86    0.89
   1 -11   2    1.00    1.03
   1 -11   2   -0.03    1.10
  -2  11  -2    4.77    1.28
  -2  11  -2    3.04    1.34
   2 -11   2    6.17    1.54
   2 -11   2    4.96    1.37
  -3  11  -2    1.97    1.33
   3 -11   2    1.37    1.30
   3 -11   2    2.02    1.44
  -4  11  -2   12.47    2.02
   4 -11   2   10.84    2.05
   4 -11   2   13.64    2.10
  -5  11  -2    1.05    1.50
   5 -11   2    0.67    1.64
  -6  11  -2   12.21    2.33
   6 -11   2   20.78    2.95
  -7  11  -2   -0.42    1.56
   7 -11   2    3.21    2.06
  -8  11  -2    1.42    2.01
  -9  11  -2    0.94    2.17
 -10  11  -2   -0.60    2.14
   8  10  -2    0.85    1.58
  -8 -10   2    0.35    1.68
   7  10  -2    0.67    1.48
  -7 -10   2    0.34    1.52
   6  10  -2    3.53    1.43
  -6 -10   2   -0.41    1.32
  -6 -10   2   -0.25    1.55
  -6 -10   2    3.38    2.09
  -6 -10   2   -0.20    1.16
   5  10  -2    3.35    1.35
   5  10  -2    2.27    1.12
  -5 -10   2    2.12    1.32
  -5 -10   2    3.46    1.30
  -5 -10   2    2.97    1.24
  -5 -10   2    5.83    2.18
  -5 -10   2    1.24    1.56
   4  10  -2    7.55    1.54
   4  10  -2    5.34    1.33
   4  10  -2    6.56    1.40
  -4 -10   2    7.41    1.48
  -4 -10   2    6.74    2.22
  -4 -10   2    8.03    1.92
  -4 -10   2    9.03    1.42
  -4 -10   2   10.05    1.49
   3  10  -2    3.32    1.12
   3  10  -2    0.73    1.10
   3  10  -2    2.79    1.09
  -3 -10   2    3.66    1.82
  -3 -10   2    4.45    1.53
  -3 -10   2    1.30    0.95
  -3 -10   2    2.10    1.05
   2  10  -2    2.62    0.94
   2  10  -2    1.70    0.97
   2  10  -2    1.25    0.98
   2  10  -2    2.32    0.98
  -2 -10   2    0.74    0.81
  -2 -10   2   -0.78    1.07
  -2 -10   2   -0.05    0.91
  -2 -10   2    2.29    1.01
  -2 -10   2    1.20    1.66
   1  10  -2    0.77    0.88
   1  10  -2    2.02    0.98
   1  10  -2    1.55    0.94
   1  10  -2    1.50    0.82
  -1 -10   2    1.01    0.91
  -1 -10   2    2.18    0.89
  -1 -10   2    1.05    1.14
  -1 -10   2    1.47    0.84
   0  10  -2   21.63    1.76
   0  10  -2   23.01    1.92
   0  10  -2   21.10    1.80
   0  10  -2   17.29    1.62
   0 -10   2   19.35    1.84
   0 -10   2   19.87    1.72
   0 -10   2   22.52    1.88
   0 -10   2   22.13    1.70
  -1  10  -2    6.39    1.16
  -1  10  -2    4.06    0.68
  -1  10  -2    3.24    1.17
   1 -10   2    6.63    1.25
   1 -10   2    4.42    1.28
   1 -10   2    7.07    1.16
  -2  10  -2    1.39    0.97
  -2  10  -2   -0.72    0.92
  -2  10  -2    0.79    0.83
   2 -10   2    1.45    1.02
   2 -10   2    0.40    0.96
   2 -10   2   -0.63    1.13
  -3  10  -2   -0.72    0.86
  -3  10  -2   -0.42    1.03
   3 -10   2   -0.80    1.04
   3 -10   2    1.64    1.31
   3 -10   2    0.50    0.94
   3 -10   2    1.59    1.19
  -4  10  -2    8.06    1.71
   4 -10   2    7.13    1.46
   4 -10   2    6.63    1.61
   4 -10   2    4.94    1.67
  -5  10  -2   -0.96    1.24
   5 -10   2    2.26    1.24
   5 -10   2    0.33    1.29
   5 -10   2    3.69    1.63
  -6  10  -2    8.75    2.07
   6 -10   2    7.56    2.07
   6 -10   2    7.50    1.80
  -7  10  -2    0.58    1.55
  -7  10  -2   -0.03    1.28
   7 -10   2    2.36    2.04
   7 -10   2    0.45    1.56
  -8  10  -2   -1.53    1.63
  -8  10  -2    0.09    1.39
   8 -10   2    0.35    1.96
  -9  10  -2    0.20    1.76
 -10  10  -2    3.90    2.40
   9   9  -2    0.79    1.68
  -9  -9   2    1.30    1.80
   8   9  -2    3.44    1.73
  -8  -9   2    1.21    1.67
  -8  -9   2    2.56    1.54
   7   9  -2    3.52    1.64
  -7  -9   2    1.46    1.80
  -7  -9   2    4.60    2.26
  -7  -9   2    1.59    1.54
  -7  -9   2    6.72    1.64
   6   9  -2   41.60    3.16
  -6  -9   2   34.65    2.71
  -6  -9   2   37.77    3.13
  -6  -9   2   30.76    3.37
  -6  -9   2   39.36    2.94
  -6  -9   2   43.54    4.15
   5   9  -2   27.72    2.31
   5   9  -2   22.63    2.29
  -5  -9   2   26.66    2.42
  -5  -9   2   26.42    2.22
  -5  -9   2   27.36    2.26
  -5  -9   2   28.20    2.96
  -5  -9   2   25.31    3.22
   4   9  -2   26.22    2.24
   4   9  -2   25.46    2.21
   4   9  -2   26.23    2.14
   4   9  -2   27.46    1.95
  -4  -9   2   29.50    3.15
  -4  -9   2   27.15    2.29
  -4  -9   2   23.26    2.09
  -4  -9   2   25.41    2.04
  -4  -9   2   22.21    2.59
  -4  -9   2   24.45    2.03
   3   9  -2    0.09    0.85
   3   9  -2    0.36    0.88
   3   9  -2   -0.11    0.57
   3   9  -2   -0.26    0.83
  -3  -9   2   -0.61    1.21
  -3  -9   2   -0.11    0.81
  -3  -9   2    1.02    0.94
  -3  -9   2    0.11    1.16
  -3  -9   2   -0.04    0.78
   2   9  -2    9.19    1.31
   2   9  -2   13.15    1.45
   2   9  -2   11.23    1.26
   2   9  -2   10.24    1.28
  -2  -9   2   12.95    1.41
  -2  -9   2   14.88    1.25
  -2  -9   2    9.83    1.35
  -2  -9   2   10.33    2.09
  -2  -9   2   14.70    1.85
   1   9  -2   -0.23    0.68
   1   9  -2    1.32    0.78
   1   9  -2    0.60    0.79
   1   9  -2    0.63    0.82
  -1  -9   2   -0.31    0.74
  -1  -9   2    0.21    0.64
  -1  -9   2   -1.63    0.78
  -1  -9   2   -0.07    0.76
   0   9  -2   17.49    1.57
   0   9  -2   13.86    1.42
   0   9  -2   13.82    0.90
   0   9  -2   13.08    1.33
   0   9  -2   12.74    1.31
   0  -9   2   16.40    1.31
   0  -9   2   16.80    1.58
   0  -9   2   13.43    1.48
   0  -9   2   14.30    1.42
  -1   9  -2    6.91    1.27
  -1   9  -2    8.61    0.92
  -1   9  -2    6.88    1.17
   1  -9   2    8.20    1.02
   1  -9   2    8.96    0.98
   1  -9   2   10.42    1.17
   1  -9   2    9.15    1.24
   1  -9   2    9.02    1.03
   1  -9   2    8.24    1.34
  -2   9  -2   11.86    1.49
  -2   9  -2    9.38    1.21
  -2   9  -2   10.10    1.34
   2  -9   2   10.82    1.20
   2  -9   2   13.30    1.30
   2  -9   2    9.89    1.29
   2  -9   2    9.84    1.56
   2  -9   2    8.84    1.36
  -3   9  -2    0.66    0.84
  -3   9  -2    1.29    1.02
  -3   9  -2    1.33    0.91
  -3   9  -2    2.43    1.14
   3  -9   2    1.19    0.90
   3  -9   2    2.85    1.25
   3  -9   2    2.00    1.13
   3  -9   2    1.40    0.92
   3  -9   2    2.26    1.12
  -4   9  -2   13.70    1.62
  -4   9  -2    8.86    1.70
  -4   9  -2   12.23    1.62
   4  -9   2   11.35    1.78
   4  -9   2   15.27    1.82
   4  -9   2   13.79    1.65
   4  -9   2   12.77    1.99
  -5   9  -2    2.65    1.27
  -5   9  -2    1.97    1.09
   5  -9   2   -0.33    1.13
   5  -9   2    1.56    1.36
   5  -9   2    4.12    1.31
   5  -9   2    3.08    1.47
  -6   9  -2   16.44    2.39
  -6   9  -2   14.39    2.09
  -6   9  -2   14.99    1.83
   6  -9   2   12.93    2.16
   6  -9   2   18.88    2.24
   6  -9   2   20.06    2.70
  -7   9  -2    0.22    1.29
  -7   9  -2    2.53    1.68
   7  -9   2   -0.06    1.71
   7  -9   2   -1.34    1.19
  -8   9  -2   12.85    2.47
  -8   9  -2   13.43    2.16
   8  -9   2   14.83    2.83
   8  -9   2   15.67    2.45
  -9   9  -2   -1.48    1.48
  -9   9  -2   -0.50    1.76
   9  -9   2    1.58    2.06
 -10   9  -2    2.45    2.19
 -11   9  -2   -0.50    2.41
  10   8  -2   -0.02    1.73
   9   8  -2   -2.37    1.42
  -9  -8   2    0.87    1.75
  -9  -8   2    0.97    1.50
   8   8  -2    2.46    1.53
  -8  -8   2    3.14    1.71
  -8  -8   2    1.23    2.01
  -8  -8   2   -0.98    1.31
   7   8  -2    0.84    1.29
  -7  -8   2   -1.37    1.09
  -7  -8   2    1.47    1.37
  -7  -8   2    2.58    1.70
  -7  -8   2    2.80    1.96
   6   8  -2    6.71    1.59
   6   8  -2    5.66    1.38
  -6  -8   2    3.64    1.27
  -6  -8   2    5.20    1.56
  -6  -8   2    6.17    1.60
  -6  -8   2    5.28    1.78
  -6  -8   2    5.78    1.42
  -6  -8   2    7.38    2.12
   5   8  -2    2.11    0.96
   5   8  -2   -0.35    1.04
   5   8  -2    0.62    1.04
   5   8  -2    0.23    0.97
  -5  -8   2    0.58    1.12
  -5  -8   2    1.38    1.54
  -5  -8   2    1.76    1.21
  -5  -8   2    0.25    0.89
  -5  -8   2    1.38    0.97
  -5  -8   2    0.62    1.08
  -5  -8   2    0.92    1.41
   4   8  -2   14.88    1.67
   4   8  -2   11.71    1.57
   4   8  -2   15.23    1.65
   4   8  -2   14.75    1.48
  -4  -8   2   12.25    1.39
  -4  -8   2   13.33    2.09
  -4  -8   2   14.12    1.44
  -4  -8   2    8.12    1.99
  -4  -8   2   18.13    1.74
  -4  -8   2   16.65    1.53
  -4  -8   2   13.32    1.62
   3   8  -2    0.62    0.69
   3   8  -2    0.17    0.81
   3   8  -2   -1.12    0.74
   3   8  -2   -0.22    0.76
  -3  -8   2    0.30    0.62
  -3  -8   2    0.81    1.35
  -3  -8   2    1.80    0.90
  -3  -8   2    0.80    1.11
  -3  -8   2   -0.22    0.74
  -3  -8   2   -0.42    0.69
   2   8  -2   34.74    2.15
   2   8  -2   35.52    2.11
   2   8  -2   31.39    2.11
   2   8  -2   33.41    2.11
  -2  -8   2   35.19    3.02
  -2  -8   2   38.52    2.71
  -2  -8   2   37.53    1.93
  -2  -8   2   35.57    2.19
  -2  -8   2   33.18    1.80
  -2  -8   2   36.82    2.28
   1   8  -2    1.09    0.69
   1   8  -2    0.87    0.73
   1   8  -2   -0.28    0.66
   1   8  -2    0.81    0.70
  -1  -8   2    0.30    0.87
  -1  -8   2    0.16    0.68
  -1  -8   2    0.50    0.74
  -1  -8   2   -0.07    0.51
   0   8  -2   13.54    1.28
   0   8  -2   16.11    1.44
   0   8  -2   17.16    1.46
   0   8  -2   18.43    1.49
   0  -8   2   18.16    1.51
   0  -8   2   17.09    1.45
   0  -8   2   17.19    1.19
   0  -8   2   16.21    1.41
   0  -8   2   18.08    1.56
   0  -8   2   17.20    1.13
   0  -8   2   16.64    1.13
  -1   8  -2    7.09    1.10
  -1   8  -2    4.15    0.96
  -1   8  -2    3.61    0.92
  -1   8  -2    5.07    0.80
   1  -8   2    3.65    0.76
   1  -8   2    5.09    1.04
   1  -8   2    5.30    0.75
   1  -8   2    4.61    0.98
   1  -8   2    5.31    1.10
   1  -8   2    3.94    0.80
   1  -8   2    5.11    0.79
  -2   8  -2   27.40    1.97
  -2   8  -2   25.51    1.84
  -2   8  -2   23.70    2.00
   2  -8   2   23.25    2.09
   2  -8   2   27.01    1.78
   2  -8   2   25.64    1.72
   2  -8   2   26.63    2.11
   2  -8   2   26.13    2.01
   2  -8   2   26.84    1.80
  -3   8  -2    8.56    1.25
  -3   8  -2    9.09    1.34
  -3   8  -2    9.44    1.44
  -3   8  -2    8.38    1.22
   3  -8   2    8.99    1.40
   3  -8   2    7.58    1.35
   3  -8   2    8.64    1.20
   3  -8   2    6.46    1.26
   3  -8   2    8.38    1.43
   3  -8   2    7.97    1.20
  -4   8  -2   14.22    1.65
  -4   8  -2   11.01    1.64
  -4   8  -2   13.85    1.79
  -4   8  -2   12.08    1.53
   4  -8   2   13.17    1.56
   4  -8   2   15.35    1.87
   4  -8   2   14.14    1.59
   4  -8   2   14.28    1.55
   4  -8   2   14.19    1.90
   4  -8   2   13.58    1.78
   4  -8   2   13.29    1.66
  -5   8  -2   -0.12    0.91
  -5   8  -2    0.53    1.01
  -5   8  -2    0.49    0.91
  -5   8  -2   -0.13    1.13
   5  -8   2    0.84    1.16
   5  -8   2    0.68    1.27
   5  -8   2    0.77    1.20
   5  -8   2    0.11    1.03
   5  -8   2    2.31    1.38
   5  -8   2    0.74    1.02
   5  -8   2    0.88    0.99
  -6   8  -2   30.86    2.63
  -6   8  -2   27.12    2.38
  -6   8  -2   27.62    2.86
   6  -8   2   28.80    2.92
   6  -8   2   33.58    3.07
   6  -8   2   33.38    2.81
   6  -8   2   31.97    2.68
  -7   8  -2   -0.06    1.20
  -7   8  -2    0.60    1.43
  -7   8  -2    2.46    1.42
   7  -8   2    2.05    1.37
  -8   8  -2    6.23    1.88
  -8   8  -2    4.91    1.91
  -8   8  -2    6.84    1.76
   8  -8   2    2.29    1.45
  -9   8  -2   -0.10    1.42
  -9   8  -2    0.96    1.89
 -10   8  -2   -2.91    1.70
 -10   8  -2    1.29    1.93
 -11   8  -2    1.45    2.29
  10   7  -2    5.31    2.14
 -10  -7   2    5.45    2.32
   9   7  -2    0.10    1.48
  -9  -7   2    2.53    1.61
  -9  -7   2    1.70    2.22
  -9  -7   2    0.63    1.63
   8   7  -2    2.06    1.52
  -8  -7   2    2.97    1.92
  -8  -7   2    2.88    2.05
  -8  -7   2   -1.02    1.39
  -8  -7   2   -0.04    1.27
   7   7  -2    0.29    1.16
  -7  -7   2    3.56    1.88
  -7  -7   2    1.74    1.52
  -7  -7   2   -1.60    1.18
  -7  -7   2   -0.55    1.09
  -7  -7   2    3.78    1.67
  -7  -7   2   -0.85    1.03
   6   7  -2   -0.32    0.94
   6   7  -2    0.90    1.15
   6   7  -2    0.22    1.04
  -6  -7   2    1.68    1.02
  -6  -7   2    2.13    1.43
  -6  -7   2    2.16    1.61
  -6  -7   2    0.49    1.28
  -6  -7   2    0.98    1.03
  -6  -7   2    0.49    1.17
  -6  -7   2   -0.44    1.14
   5   7  -2    0.53    0.93
   5   7  -2    1.96    1.14
   5   7  -2    0.85    0.98
   5   7  -2    0.15    0.99
  -5  -7   2   -0.10    1.03
  -5  -7   2    2.43    1.19
  -5  -7   2    0.86    0.93
  -5  -7   2    2.38    0.99
  -5  -7   2    1.16    1.27
  -5  -7   2    2.55    1.13
  -5  -7   2    1.79    1.47
  -5  -7   2   -0.18    0.85
   4   7  -2   30.27    2.22
   4   7  -2   28.98    2.14
   4   7  -2   28.39    2.01
   4   7  -2   28.12    2.14
  -4  -7   2   27.69    2.12
  -4  -7   2   26.63    1.86
  -4  -7   2   23.96    2.67
  -4  -7   2   23.96    1.92
  -4  -7   2   28.88    2.22
  -4  -7   2   27.12    1.90
  -4  -7   2   29.98    2.64
   3   7  -2    2.70    0.86
   3   7  -2   -0.10    0.67
   3   7  -2    1.37    0.78
   3   7  -2    0.18    0.74
  -3  -7   2    0.79    0.70
  -3  -7   2    2.23    0.71
  -3  -7   2    2.07    0.86
  -3  -7   2    2.55    0.89
  -3  -7   2    1.46    1.12
  -3  -7   2   -0.17    0.99
   2   7  -2    7.33    1.00
   2   7  -2    6.97    0.76
   2   7  -2    7.08    0.76
   2   7  -2    6.61    0.97
   2   7  -2    8.08    1.02
   2   7  -2    5.70    0.95
  -2  -7   2    7.49    1.01
  -2  -7   2    7.87    0.77
  -2  -7   2    7.39    1.03
  -2  -7   2    8.09    0.79
  -2  -7   2    5.54    1.51
  -2  -7   2    6.10    1.30
   1   7  -2    2.74    0.70
   1   7  -2    2.24    0.77
   1   7  -2    2.97    0.72
   1   7  -2    1.91    0.73
  -1  -7   2    2.92    0.78
  -1  -7   2    2.65    0.40
  -1  -7   2    2.20    0.47
  -1  -7   2    3.07    0.97
  -1  -7   2    1.78    0.69
   0   7  -2   19.35    1.11
   0   7  -2   20.05    1.44
   0   7  -2   20.66    1.59
   0   7  -2   16.80    1.44
   0   7  -2   17.17    1.36
   0  -7   2   19.82    1.58
   0  -7   2   18.90    1.14
   0  -7   2   19.56    1.01
   0  -7   2   18.72    1.44
   0  -7   2   20.31    1.58
  -1   7  -2    1.65    0.74
  -1   7  -2    0.61    0.68
  -1   7  -2    2.46    0.75
  -1   7  -2    0.95    0.61
   1  -7   2    0.22    0.53
   1  -7   2    1.35    0.71
   1  -7   2    0.26    0.48
   1  -7   2    1.03    0.47
   1  -7   2   -0.26    0.63
   1  -7   2    1.56    0.83
   1  -7   2    0.80    0.61
  -2   7  -2  102.71    4.63
  -2   7  -2  102.60    4.77
  -2   7  -2  100.21    4.68
   2  -7   2  102.26    4.49
   2  -7   2  104.19    4.95
   2  -7   2  111.87    4.54
   2  -7   2  113.68    4.86
   2  -7   2   96.83    4.80
   2  -7   2   99.41    4.41
   2  -7   2  102.17    4.61
  -3   7  -2   16.25    1.56
  -3   7  -2   13.63    1.50
  -3   7  -2   16.21    1.65
  -3   7  -2   15.79    1.48
   3  -7   2   13.73    1.32
   3  -7   2   13.38    1.35
   3  -7   2   17.02    1.53
   3  -7   2   12.80    1.37
   3  -7   2   16.17    1.63
   3  -7   2   16.61    1.64
   3  -7   2   15.73    1.71
  -4   7  -2    9.68    1.55
  -4   7  -2    6.39    1.08
  -4   7  -2    5.62    1.33
  -4   7  -2    6.53    1.29
  -4   7  -2    8.20    1.34
   4  -7   2    8.01    1.40
   4  -7   2    6.22    1.18
   4  -7   2    8.40    1.30
   4  -7   2    9.53    1.50
   4  -7   2    6.97    1.29
   4  -7   2    6.26    1.21
  -5   7  -2   -0.41    1.08
  -5   7  -2   -0.01    0.94
  -5   7  -2    0.97    0.94
   5  -7   2    1.56    1.06
   5  -7   2   -1.05    0.87
   5  -7   2    0.17    0.91
   5  -7   2   -0.49    0.97
   5  -7   2   -0.49    1.02
   5  -7   2   -0.33    1.01
  -6   7  -2   13.81    1.77
  -6   7  -2   11.06    1.84
  -6   7  -2   15.29    2.17
   6  -7   2   12.74    2.06
   6  -7   2   12.23    1.77
   6  -7   2   11.40    1.78
   6  -7   2   14.79    2.22
   6  -7   2   11.79    2.03
   6  -7   2   15.53    1.96
   6  -7   2    9.40    1.71
  -7   7  -2   -1.38    1.15
  -7   7  -2    1.93    1.53
  -7   7  -2   -0.97    1.14
   7  -7   2   -0.02    1.33
   7  -7   2    0.76    1.16
   7  -7   2    1.23    1.34
   7  -7   2   -1.66    1.25
   7  -7   2   -1.30    1.16
  -8   7  -2   15.79    2.63
  -8   7  -2   13.85    2.36
  -8   7  -2   13.81    2.20
   8  -7   2   17.26    2.36
   8  -7   2   14.64    2.74
   8  -7   2   21.00    2.81
  -9   7  -2    2.81    1.71
  -9   7  -2    0.30    1.52
  -9   7  -2    2.19    1.80
   9  -7   2   -2.08    1.59
 -10   7  -2    5.46    2.06
 -10   7  -2    1.47    2.05
 -10   7  -2    5.39    2.20
  10  -7   2    1.54    1.96
 -11   7  -2   -1.24    1.81
  11   6  -2   -0.66    1.85
  10   6  -2    5.32    2.10
 -10  -6   2    7.34    2.41
   9   6  -2    0.56    1.51
  -9  -6   2   -2.61    1.30
  -9  -6   2    0.40    1.71
  -9  -6   2   -1.85    1.37
   8   6  -2    5.36    1.59
   8   6  -2    2.19    1.48
  -8  -6   2   10.69    2.52
  -8  -6   2    3.44    1.40
  -8  -6   2    5.21    1.96
  -8  -6   2    5.83    1.76
   7   6  -2    5.09    1.45
   7   6  -2    0.49    1.16
   7   6  -2    1.13    1.29
  -7  -6   2    1.96    1.34
  -7  -6   2    2.63    1.24
  -7  -6   2   -0.42    1.12
  -7  -6   2    0.36    1.50
  -7  -6   2    2.19    1.38
  -7  -6   2    1.55    1.54
  -7  -6   2    5.28    1.62
   6   6  -2   21.73    2.17
   6   6  -2   18.01    2.07
   6   6  -2   22.26    2.19
  -6  -6   2   22.48    2.32
  -6  -6   2   21.46    2.22
  -6  -6   2   21.49    1.97
  -6  -6   2   18.16    1.95
  -6  -6   2   22.93    2.04
  -6  -6   2   19.63    1.92
  -6  -6   2   20.59    2.80
  -6  -6   2   16.48    2.36
  -6  -6   2   19.25    2.19
   5   6  -2    2.70    1.10
   5   6  -2    4.09    1.16
   5   6  -2    2.72    1.12
   5   6  -2    4.68    1.22
  -5  -6   2    3.32    1.42
  -5  -6   2    4.07    1.08
  -5  -6   2    3.79    1.27
  -5  -6   2    4.32    1.00
  -5  -6   2    3.71    1.51
  -5  -6   2    5.23    1.09
  -5  -6   2    2.91    1.18
  -5  -6   2    5.25    1.23
  -5  -6   2    1.81    0.94
   4   6  -2   41.80    2.59
   4   6  -2   45.80    2.75
   4   6  -2   44.94    3.22
   4   6  -2   43.92    2.63
   4   6  -2   40.86    2.57
  -4  -6   2   45.98    2.71
  -4  -6   2   40.87    2.34
  -4  -6   2   42.90    2.71
  -4  -6   2   38.58    2.34
  -4  -6   2   39.95    2.30
  -4  -6   2   39.52    3.15
  -4  -6   2   46.73    2.64
  -4  -6   2   41.70    2.47
  -4  -6   2   49.10    3.22
   3   6  -2    1.14    1.08
   3   6  -2    0.47    0.67
   3   6  -2   -0.36    0.67
   3   6  -2    0.02    0.71
   3   6  -2   -0.47    0.69
  -3  -6   2    0.16    0.74
  -3  -6   2   -0.84    0.63
  -3  -6   2    0.32    0.90
  -3  -6   2   -1.24    0.86
  -3  -6   2   -0.92    0.45
  -3  -6   2    0.03    0.62
   2   6  -2   17.97    1.37
   2   6  -2   17.70    1.17
   2   6  -2   15.60    1.29
   2   6  -2   19.34    1.38
   2   6  -2   17.03    1.36
   2   6  -2   15.45    1.20
  -2  -6   2   16.92    1.38
  -2  -6   2   15.81    1.14
  -2  -6   2   16.76    1.89
  -2  -6   2   17.26    1.37
  -2  -6   2   16.75    0.94
  -2  -6   2   15.77    1.13
  -2  -6   2   22.56    1.83
   1   6  -2    2.30    0.74
   1   6  -2    3.46    0.67
   1   6  -2    2.41    0.45
   1   6  -2    1.74    0.63
   1   6  -2    2.97    0.69
  -1  -6   2    2.74    0.66
  -1  -6   2    2.71    0.48
  -1  -6   2    3.15    0.47
  -1  -6   2    3.00    0.70
  -1  -6   2    2.55    0.89
   0   6  -2   62.02    2.71
   0   6  -2   64.66    3.03
   0   6  -2   62.33    2.97
   0   6  -2   63.96    2.93
   0   6  -2   65.58    2.99
   0  -6   2   62.07    2.80
   0  -6   2   65.89    3.15
   0  -6   2   67.10    2.82
   0  -6   2   67.50    3.08
   0  -6   2   70.62    3.26
  -1   6  -2   15.05    1.25
  -1   6  -2   13.00    1.12
  -1   6  -2   15.88    1.31
  -1   6  -2   13.40    1.18
   1  -6   2   11.44    0.80
   1  -6   2   13.98    1.18
   1  -6   2   12.82    1.07
   1  -6   2   14.98    0.87
   1  -6   2   13.01    0.84
   1  -6   2   14.99    1.08
   1  -6   2   16.30    1.38
   1  -6   2   13.31    1.04
   1  -6   2   13.42    1.18
  -2   6  -2    4.72    0.83
  -2   6  -2    4.39    0.89
  -2   6  -2    3.83    0.85
  -2   6  -2    2.85    0.86
   2  -6   2    4.85    0.71
   2  -6   2    4.48    0.92
   2  -6   2    4.49    0.79
   2  -6   2    5.98    0.83
   2  -6   2    6.06    0.97
   2  -6   2    4.05    0.70
   2  -6   2    3.90    0.96
   2  -6   2    4.60    0.86
  -3   6  -2   24.62    1.90
  -3   6  -2   25.32    1.97
  -3   6  -2   22.81    1.88
  -3   6  -2   24.22    1.94
  -3   6  -2   25.79    1.62
   3  -6   2   21.20    1.70
   3  -6   2   26.18    1.77
   3  -6   2   23.96    1.92
   3  -6   2   22.92    1.63
   3  -6   2   25.03    1.94
   3  -6   2   24.03    1.75
  -4   6  -2    9.76    1.44
  -4   6  -2    7.00    1.27
  -4   6  -2   10.80    1.54
  -4   6  -2    8.50    1.32
  -4   6  -2    8.95    1.18
   4  -6   2    6.39    1.33
   4  -6   2    6.70    1.27
   4  -6   2    9.76    1.33
   4  -6   2    7.82    1.24
   4  -6   2    7.31    1.24
   4  -6   2    8.23    1.16
   4  -6   2   12.31    1.64
  -5   6  -2    1.15    0.95
  -5   6  -2   -0.05    1.02
  -5   6  -2    3.06    1.11
  -5   6  -2    0.78    0.37
  -5   6  -2   -0.31    1.05
   5  -6   2    1.05    0.99
   5  -6   2    0.22    0.94
   5  -6   2    0.11    1.08
   5  -6   2    0.40    0.98
   5  -6   2    0.53    0.89
   5  -6   2    0.08    1.01
   5  -6   2    2.40    1.19
  -6   6  -2   17.78    2.26
  -6   6  -2   17.08    2.15
  -6   6  -2   24.66    2.15
  -6   6  -2   19.14    1.53
  -6   6  -2   23.27    2.30
   6  -6   2   23.62    2.47
   6  -6   2   22.25    2.19
   6  -6   2   23.80    2.44
   6  -6   2   21.77    2.28
   6  -6   2   24.07    2.49
   6  -6   2   21.39    2.14
  -7   6  -2    1.05    1.31
  -7   6  -2   -0.88    1.23
  -7   6  -2    1.29    1.18
  -7   6  -2   -0.55    1.12
  -7   6  -2    0.84    0.92
   7  -6   2    1.39    1.34
   7  -6   2   -0.10    1.18
   7  -6   2   -1.01    1.13
   7  -6   2   -0.20    1.09
   7  -6   2    1.43    1.51
   7  -6   2    0.69    1.28
  -8   6  -2   17.00    1.80
  -8   6  -2   17.82    2.40
  -8   6  -2   16.54    2.51
  -8   6  -2   18.68    1.58
  -8   6  -2   17.52    2.63
   8  -6   2   12.27    2.04
   8  -6   2   23.15    2.83
   8  -6   2   19.39    2.69
  -9   6  -2    1.16    1.61
  -9   6  -2    1.57    1.76
  -9   6  -2    1.16    1.58
   9  -6   2    0.91    1.33
   9  -6   2    3.81    1.92
 -10   6  -2    3.23    2.12
 -10   6  -2    5.78    2.42
 -10   6  -2    7.88    2.26
  10  -6   2    1.06    2.03
 -11   6  -2   -0.60    2.02
 -11   6  -2   -1.56    1.85
  11   5  -2    0.42    1.81
  10   5  -2   29.18    3.44
 -10  -5   2   29.28    3.93
 -10  -5   2   31.75    3.61
   9   5  -2    5.12    1.87
   9   5  -2    1.57    1.64
  -9  -5   2   -0.15    1.48
  -9  -5   2    3.03    1.93
  -9  -5   2    4.43    1.59
  -9  -5   2    2.66    1.70
   8   5  -2    7.32    1.78
   8   5  -2    9.01    1.88
  -8  -5   2    8.49    1.97
  -8  -5   2    8.37    1.98
  -8  -5   2    7.48    1.69
  -8  -5   2    8.49    2.11
  -8  -5   2    8.19    2.35
  -8  -5   2    7.08    1.83
  -8  -5   2    9.93    1.83
   7   5  -2    2.84    1.31
   7   5  -2    4.20    1.40
   7   5  -2    2.29    1.37
  -7  -5   2    1.95    1.14
  -7  -5   2    0.44    1.14
  -7  -5   2    2.07    1.20
  -7  -5   2    1.62    1.33
  -7  -5   2    0.59    1.09
  -7  -5   2    2.07    1.66
  -7  -5   2    1.73    1.41
  -7  -5   2    1.47    1.23
  -7  -5   2    1.78    1.31
   6   5  -2   42.10    3.01
   6   5  -2   40.79    2.96
   6   5  -2   41.74    2.97
  -6  -5   2   45.31    2.85
  -6  -5   2   43.53    2.81
  -6  -5   2   35.62    2.60
  -6  -5   2   42.15    3.00
  -6  -5   2   41.67    3.11
  -6  -5   2   41.85    2.80
  -6  -5   2   39.88    3.41
  -6  -5   2   39.27    3.23
  -6  -5   2   46.76    3.12
   5   5  -2    2.17    1.04
   5   5  -2    1.79    1.01
   5   5  -2    2.37    0.96
   5   5  -2    2.91    1.10
   5   5  -2    1.65    1.21
  -5  -5   2    0.36    1.13
  -5  -5   2    1.76    1.06
  -5  -5   2    1.71    0.92
  -5  -5   2    2.48    1.25
  -5  -5   2    1.71    1.08
  -5  -5   2    0.12    0.84
  -5  -5   2    2.44    1.10
  -5  -5   2    0.42    0.86
  -5  -5   2    2.75    0.91
   4   5  -2   34.65    2.33
   4   5  -2   37.15    2.45
   4   5  -2   37.99    2.45
   4   5  -2   35.84    2.88
   4   5  -2   41.64    2.45
  -4  -5   2   35.89    2.25
  -4  -5   2   39.29    2.38
  -4  -5   2   36.93    2.43
  -4  -5   2   36.95    2.16
  -4  -5   2   36.43    2.75
  -4  -5   2   37.88    2.14
  -4  -5   2   39.68    2.21
  -4  -5   2   35.56    2.94
  -4  -5   2   36.24    2.42
   3   5  -2   31.96    2.05
   3   5  -2   36.63    2.08
   3   5  -2   36.00    2.15
   3   5  -2   33.13    2.11
   3   5  -2   34.58    2.07
   3   5  -2   35.49    2.58
  -3  -5   2   36.85    2.19
  -3  -5   2   35.94    2.54
  -3  -5   2   37.90    2.06
  -3  -5   2   34.97    1.83
  -3  -5   2   34.14    1.99
  -3  -5   2   36.59    2.19
  -3  -5   2   35.90    2.66
  -3  -5   2   35.49    1.91
   2   5  -2   -0.22    0.28
   2   5  -2    1.31    0.59
   2   5  -2    0.35    0.56
   2   5  -2    1.74    0.94
   2   5  -2    0.81    0.62
   2   5  -2    1.17    0.62
  -2  -5   2    0.48    0.60
  -2  -5   2    0.61    0.95
  -2  -5   2    0.92    0.48
  -2  -5   2    0.59    0.51
  -2  -5   2    1.40    0.63
  -2  -5   2    0.93    0.34
  -2  -5   2    2.36    0.96
   1   5  -2   54.92    2.51
   1   5  -2   54.35    2.31
   1   5  -2   55.06    2.48
   1   5  -2   48.99    2.45
   1   5  -2   55.20    2.48
  -1  -5   2   56.37    2.43
  -1  -5   2   58.76    2.45
  -1  -5   2   56.04    3.01
  -1  -5   2   60.12    2.69
  -1  -5   2   56.72    2.65
   0   5  -2    3.37    0.62
   0   5  -2    3.93    0.65
   0   5  -2    4.72    0.64
   0   5  -2    4.95    0.68
   0  -5   2    4.53    0.66
   0  -5   2    4.29    0.45
   0  -5   2    4.36    0.72
   0  -5   2    4.72    0.81
  -1   5  -2   15.03    1.06
  -1   5  -2   12.82    1.07
  -1   5  -2   12.04    1.01
   1  -5   2   14.51    1.18
   1  -5   2   14.46    0.87
   1  -5   2   14.33    1.06
   1  -5   2   14.48    1.16
   1  -5   2   14.19    1.17
   1  -5   2   14.52    0.88
   1  -5   2   14.24    1.02
   1  -5   2   11.89    0.99
  -2   5  -2    4.99    0.88
  -2   5  -2    5.93    0.85
  -2   5  -2    5.34    0.94
  -2   5  -2    4.98    0.87
   2  -5   2    6.14    0.91
   2  -5   2    7.30    0.89
   2  -5   2    5.45    0.78
   2  -5   2    4.72    0.89
   2  -5   2    6.16    0.83
   2  -5   2    6.57    0.75
   2  -5   2    5.36    0.74
  -3   5  -2   21.51    1.51
  -3   5  -2   21.26    1.71
  -3   5  -2   20.88    1.75
  -3   5  -2   21.40    1.78
  -3   5  -2   20.91    1.81
   3  -5   2   23.32    1.63
   3  -5   2   23.24    1.85
   3  -5   2   22.27    1.73
   3  -5   2   23.14    1.68
   3  -5   2   22.01    1.85
   3  -5   2   23.79    1.66
   3  -5   2   23.43    1.64
   3  -5   2   22.39    1.81
  -4   5  -2   50.20    2.02
  -4   5  -2   48.66    2.95
  -4   5  -2   46.91    2.93
  -4   5  -2   46.71    2.93
  -4   5  -2   49.80    2.75
   4  -5   2   45.32    2.97
   4  -5   2   49.57    2.73
   4  -5   2   47.88    2.99
   4  -5   2   53.54    3.01
   4  -5   2   49.17    2.67
   4  -5   2   45.81    2.79
  -5   5  -2    0.63    0.64
  -5   5  -2   -0.10    0.55
  -5   5  -2    0.97    1.00
  -5   5  -2    0.80    0.98
  -5   5  -2    0.99    1.01
  -5   5  -2    0.00    0.81
   5  -5   2    0.63    0.91
   5  -5   2    0.41    0.82
   5  -5   2    0.26    1.00
   5  -5   2    2.67    1.11
   5  -5   2   -0.41    0.78
   5  -5   2    1.41    1.15
  -6   5  -2    5.27    0.99
  -6   5  -2    3.19    1.24
  -6   5  -2    5.60    1.47
  -6   5  -2    5.06    1.05
  -6   5  -2    5.53    0.82
  -6   5  -2    3.08    1.32
  -6   5  -2    4.95    1.34
   6  -5   2    5.98    1.38
   6  -5   2    5.29    1.47
   6  -5   2    3.30    1.38
   6  -5   2    5.40    1.33
   6  -5   2    5.73    1.33
   6  -5   2    3.92    1.45
  -7   5  -2   -0.93    1.09
  -7   5  -2    0.34    1.20
  -7   5  -2   -1.10    1.01
  -7   5  -2   -0.29    0.75
  -7   5  -2   -0.88    1.17
  -7   5  -2    0.84    0.95
   7  -5   2   -0.12    1.13
   7  -5   2    0.83    1.21
   7  -5   2   -0.32    1.27
   7  -5   2   -0.54    0.98
   7  -5   2   -1.75    1.14
   7  -5   2   -1.11    1.01
  -8   5  -2   18.44    1.69
  -8   5  -2   19.51    2.69
  -8   5  -2   17.71    1.93
  -8   5  -2   18.88    2.44
  -8   5  -2   20.62    2.68
   8  -5   2   17.50    2.52
   8  -5   2   16.11    2.15
   8  -5   2   14.11    2.34
   8  -5   2   20.36    2.81
   8  -5   2   16.10    2.23
  -9   5  -2    1.57    1.67
  -9   5  -2   -1.14    1.34
  -9   5  -2   -0.53    1.34
  -9   5  -2    0.42    1.00
   9  -5   2    0.40    1.63
   9  -5   2   -0.28    1.32
   9  -5   2    0.53    1.13
 -10   5  -2    2.60    1.98
 -10   5  -2    7.81    2.12
 -10   5  -2    3.25    1.93
  10  -5   2    2.41    2.03
 -11   5  -2    1.71    2.16
 -11   5  -2    0.44    1.97
  11  -5   2    1.02    2.09
 -12   5  -2    3.95    2.74
  12   4  -2    3.21    2.24
  11   4  -2    0.51    1.83
 -11  -4   2   -0.17    1.91
  10   4  -2    1.63    1.79
  10   4  -2    3.03    1.90
 -10  -4   2    5.09    2.10
   9   4  -2    3.71    1.70
   9   4  -2    5.69    1.87
  -9  -4   2    1.84    1.69
  -9  -4   2    3.08    1.57
  -9  -4   2    4.27    2.05
  -9  -4   2    3.25    1.77
   8   4  -2    5.81    1.79
   8   4  -2    0.37    1.33
  -8  -4   2    0.90    1.57
  -8  -4   2    6.27    1.75
  -8  -4   2    2.96    1.66
  -8  -4   2    1.84    1.31
  -8  -4   2    4.38    1.71
  -8  -4   2    4.45    1.64
  -8  -4   2    2.43    1.33
   7   4  -2    4.16    1.43
   7   4  -2    5.55    1.40
   7   4  -2    2.27    1.43
  -7  -4   2    2.66    1.30
  -7  -4   2    3.51    1.25
  -7  -4   2    4.87    1.49
  -7  -4   2    4.92    1.72
  -7  -4   2    8.15    1.49
  -7  -4   2    3.35    1.48
  -7  -4   2    4.52    1.77
  -7  -4   2    6.07    1.41
  -7  -4   2    6.64    1.61
   6   4  -2   70.77    4.12
   6   4  -2   72.71    4.22
   6   4  -2   79.21    4.23
  -6  -4   2   86.05    4.51
  -6  -4   2   76.36    4.60
  -6  -4   2   79.39    4.33
  -6  -4   2   75.90    4.06
  -6  -4   2   82.50    4.87
  -6  -4   2   78.38    4.17
  -6  -4   2   71.52    4.17
  -6  -4   2   73.63    4.31
  -6  -4   2   71.61    4.00
   5   4  -2   -1.57    0.70
   5   4  -2   -1.21    0.92
   5   4  -2    1.74    0.93
   5   4  -2   -1.46    0.71
   5   4  -2   -0.56    0.83
  -5  -4   2   -0.37    1.05
  -5  -4   2    0.14    0.98
  -5  -4   2   -0.02    0.73
  -5  -4   2   -0.54    0.71
  -5  -4   2    0.23    0.97
  -5  -4   2   -0.69    0.77
  -5  -4   2   -0.97    0.80
  -5  -4   2    0.10    0.77
  -5  -4   2   -0.31    0.82
   4   4  -2    0.23    0.86
   4   4  -2   -0.12    1.01
   4   4  -2    0.36    0.78
   4   4  -2   -0.71    0.73
   4   4  -2    0.31    0.77
   4   4  -2    0.01    0.89
  -4  -4   2   -0.37    0.91
  -4  -4   2    0.10    0.76
  -4  -4   2   -0.14    0.64
  -4  -4   2    0.52    0.95
  -4  -4   2   -0.36    0.62
  -4  -4   2   -0.14    0.76
  -4  -4   2   -0.29    0.58
  -4  -4   2    0.97    0.81
  -4  -4   2    0.17    0.68
   3   4  -2   23.66    1.64
   3   4  -2   20.56    1.60
   3   4  -2   22.80    1.62
   3   4  -2   22.44    1.64
   3   4  -2   20.42    1.98
  -3  -4   2   24.33    1.68
  -3  -4   2   23.82    1.59
  -3  -4   2   21.64    1.52
  -3  -4   2   24.22    2.00
  -3  -4   2   23.34    1.39
  -3  -4   2   20.48    1.45
  -3  -4   2   21.83    1.38
  -3  -4   2   20.31    1.96
  -3  -4   2   22.54    1.70
  -3  -4   2   23.05    1.55
   2   4  -2    2.73    0.64
   2   4  -2    3.58    0.68
   2   4  -2    2.78    0.67
   2   4  -2    2.37    0.66
  -2  -4   2    3.32    1.04
  -2  -4   2    2.35    0.98
  -2  -4   2    2.89    0.66
  -2  -4   2    2.53    0.48
  -2  -4   2    3.11    0.60
  -2  -4   2    3.33    0.54
  -2  -4   2    2.43    0.56
  -2  -4   2    2.65    0.71
   1   4  -2    1.95    0.49
   1   4  -2    2.15    0.53
   1   4  -2    2.70    0.52
   1   4  -2    1.67    0.50
   1   4  -2    1.70    0.36
  -1  -4   2    2.06    0.52
  -1  -4   2    2.18    0.37
  -1  -4   2    2.00    0.82
  -1  -4   2    2.24    0.51
   0   4  -2  107.89    4.54
   0   4  -2  113.28    4.53
   0   4  -2  112.09    4.56
   0   4  -2  113.53    4.55
   0  -4   2  120.68    4.85
   0  -4   2  123.53    5.04
   0  -4   2  111.31    4.85
  -1   4  -2    5.64    0.73
  -1   4  -2    6.71    0.76
  -1   4  -2    7.18    0.70
   1  -4   2    5.32    0.68
   1  -4   2    5.38    0.62
   1  -4   2    5.78    0.54
   1  -4   2    5.30    0.72
   1  -4   2    5.07    0.65
   1  -4   2    5.67    0.53
   1  -4   2    5.79    0.62
  -2   4  -2   64.94    3.08
  -2   4  -2   66.20    3.08
  -2   4  -2   65.24    2.82
  -2   4  -2   67.28    3.11
  -2   4  -2   58.87    3.01
   2  -4   2   69.03    3.10
   2  -4   2   70.34    3.17
   2  -4   2   64.32    3.08
   2  -4   2   66.32    3.13
   2  -4   2   71.36    2.94
   2  -4   2   67.67    3.08
   2  -4   2   67.23    2.90
   2  -4   2   65.64    3.27
   2  -4   2   66.74    3.23
  -3   4  -2   23.36    1.68
  -3   4  -2   21.26    1.56
  -3   4  -2   21.98    1.70
  -3   4  -2   24.58    1.81
  -3   4  -2   20.37    1.71
   3  -4   2   22.29    1.65
   3  -4   2   22.43    1.62
   3  -4   2   24.09    1.59
   3  -4   2   24.12    1.76
   3  -4   2   20.38    1.68
   3  -4   2   20.46    1.81
   3  -4   2   24.28    1.70
   3  -4   2   20.60    1.50
  -4   4  -2   55.02    3.22
  -4   4  -2   62.08    3.32
  -4   4  -2   58.44    2.67
  -4   4  -2   55.57    2.60
  -4   4  -2   56.96    3.07
  -4   4  -2   60.17    3.36
   4  -4   2   60.12    3.26
   4  -4   2   57.28    3.38
   4  -4   2   62.38    3.30
   4  -4   2   61.66    3.41
   4  -4   2   64.15    3.14
   4  -4   2   56.49    3.07
  -5   4  -2    1.19    0.70
  -5   4  -2    0.37    0.58
  -5   4  -2    0.88    0.96
  -5   4  -2    0.37    0.90
  -5   4  -2    2.18    1.06
  -5   4  -2    0.24    0.92
  -5   4  -2    0.63    0.73
  -5   4  -2    0.73    0.86
   5  -4   2    0.00    0.90
   5  -4   2    1.89    1.12
   5  -4   2    1.06    0.98
   5  -4   2    1.26    0.99
   5  -4   2    2.28    0.97
   5  -4   2    2.09    0.93
  -6   4  -2   11.45    1.57
  -6   4  -2   12.28    1.22
  -6   4  -2   10.54    1.76
  -6   4  -2   10.17    1.60
  -6   4  -2   13.17    1.38
  -6   4  -2   10.51    1.33
  -6   4  -2    8.33    1.73
   6  -4   2   11.03    1.60
   6  -4   2   11.59    1.87
   6  -4   2   11.77    1.75
   6  -4   2   12.47    1.56
   6  -4   2   11.43    1.87
   6  -4   2    9.54    1.68
  -7   4  -2    0.27    1.15
  -7   4  -2    0.25    1.13
  -7   4  -2   -0.39    0.84
  -7   4  -2    0.00    1.06
  -7   4  -2   -1.03    0.84
  -7   4  -2    0.30    1.23
  -7   4  -2    0.17    0.80
   7  -4   2   -0.30    1.19
   7  -4   2   -1.38    1.05
   7  -4   2    1.09    1.13
   7  -4   2    0.37    1.23
   7  -4   2   -0.58    1.20
   7  -4   2   -0.09    1.00
  -8   4  -2   32.74    2.54
  -8   4  -2   23.40    2.88
  -8   4  -2   27.87    2.92
  -8   4  -2   29.09    3.05
  -8   4  -2   31.29    2.32
  -8   4  -2   29.86    2.42
  -8   4  -2   30.04    2.79
   8  -4   2   27.74    2.93
   8  -4   2   21.77    2.40
   8  -4   2   29.95    3.15
   8  -4   2   29.87    3.01
   8  -4   2   35.74    2.84
  -9   4  -2   -1.97    1.29
  -9   4  -2   -0.58    1.30
  -9   4  -2    0.40    1.60
  -9   4  -2    0.29    1.06
   9  -4   2   -2.22    1.17
   9  -4   2   -1.47    1.29
   9  -4   2    0.22    1.20
 -10   4  -2   16.54    2.82
 -10   4  -2   12.89    2.76
 -10   4  -2   13.72    1.92
 -10   4  -2   16.00    2.69
  10  -4   2   14.36    2.96
 -11   4  -2    0.64    1.94
 -11   4  -2   -0.97    1.91
  11  -4   2    1.09    2.15
 -12   4  -2    6.35    2.65
  12   3  -2    2.27    2.24
  11   3  -2    2.69    2.16
  11   3  -2    1.67    1.84
 -11  -3   2    2.51    1.84
  10   3  -2    1.85    1.82
  10   3  -2    3.61    1.97
 -10  -3   2    6.19    2.20
 -10  -3   2    5.86    2.19
   9   3  -2    3.12    1.73
   9   3  -2    0.82    1.49
  -9  -3   2    1.89    1.66
  -9  -3   2   -0.44    1.41
  -9  -3   2    1.89    1.49
   8   3  -2   13.30    2.17
   8   3  -2   15.23    2.38
  -8  -3   2   17.69    2.14
  -8  -3   2   19.73    2.59
  -8  -3   2   14.66    2.17
  -8  -3   2   16.63    2.11
  -8  -3   2   11.84    2.15
  -8  -3   2   16.32    2.44
  -8  -3   2   11.27    2.29
  -8  -3   2   14.21    2.11
  -8  -3   2   16.79    2.40
   7   3  -2   -1.80    1.11
   7   3  -2    1.20    1.17
  -7  -3   2    0.19    0.99
  -7  -3   2   -0.48    0.95
  -7  -3   2    1.30    1.21
  -7  -3   2   -1.37    1.02
  -7  -3   2    1.84    1.40
  -7  -3   2   -1.53    0.99
  -7  -3   2   -1.22    1.02
  -7  -3   2   -0.42    1.00
  -7  -3   2    1.25    1.19
   6   3  -2   56.66    2.78
   6   3  -2   57.77    3.89
   6   3  -2   53.20    3.44
   6   3  -2   59.05    3.56
   6   3  -2   61.55    3.73
  -6  -3   2   55.79    3.78
  -6  -3   2   57.48    3.94
  -6  -3   2   58.93    3.50
  -6  -3   2   63.94    3.59
  -6  -3   2   56.67    3.38
  -6  -3   2   55.37    3.52
  -6  -3   2   63.44    3.75
  -6  -3   2   53.31    3.22
  -6  -3   2   52.66    3.20
   5   3  -2    8.94    1.54
   5   3  -2    6.53    1.27
   5   3  -2    7.92    1.36
   5   3  -2   12.17    1.58
   5   3  -2   12.00    1.47
  -5  -3   2    6.22    1.29
  -5  -3   2   11.43    1.81
  -5  -3   2    6.87    1.21
  -5  -3   2    8.48    1.58
  -5  -3   2    9.10    1.41
  -5  -3   2    8.19    1.45
  -5  -3   2    9.32    1.20
  -5  -3   2   10.14    1.27
  -5  -3   2    8.14    1.30
   4   3  -2  130.29    5.75
   4   3  -2  125.26    5.74
   4   3  -2  127.24    6.13
   4   3  -2  125.57    5.72
   4   3  -2  126.14    5.81
  -4  -3   2  129.50    5.78
  -4  -3   2  134.60    6.45
  -4  -3   2  129.72    5.56
  -4  -3   2  129.61    5.58
  -4  -3   2  134.62    6.04
  -4  -3   2  129.93    5.87
  -4  -3   2  121.90    5.92
  -4  -3   2  134.71    6.27
  -4  -3   2  134.03    5.88
  -4  -3   2  140.79    5.88
   3   3  -2   91.38    4.19
   3   3  -2   90.94    4.17
   3   3  -2   94.00    4.65
   3   3  -2   87.83    4.16
   3   3  -2   95.04    4.24
  -3  -3   2   89.77    3.83
  -3  -3   2   93.66    4.24
  -3  -3   2   97.55    4.08
  -3  -3   2   90.23    4.09
  -3  -3   2   88.74    4.58
  -3  -3   2   90.30    4.05
  -3  -3   2   95.07    4.08
  -3  -3   2   87.30    4.09
  -3  -3   2   82.78    3.81
  -3  -3   2   94.33    4.56
  -3  -3   2   92.58    4.25
   2   3  -2  139.42    5.92
   2   3  -2  146.57    5.95
   2   3  -2  148.38    5.95
   2   3  -2  140.39    5.89
  -2  -3   2  154.66    6.48
  -2  -3   2  144.85    6.13
  -2  -3   2  141.95    5.99
  -2  -3   2  153.67    5.96
  -2  -3   2  151.38    6.02
  -2  -3   2  149.53    6.15
  -2  -3   2  142.86    5.91
  -2  -3   2  142.53    6.56
   1   3  -2   28.14    1.38
   1   3  -2   28.64    1.38
   1   3  -2   27.80    1.38
  -1  -3   2   31.01    2.06
  -1  -3   2   30.90    1.36
  -1  -3   2   31.21    1.89
  -1  -3   2   30.39    1.49
  -1  -3   2   27.11    1.45
  -1  -3   2   30.30    1.37
   0   3  -2  146.41    6.06
   0   3  -2  145.08    6.05
   0   3  -2  157.39    6.09
   0   3  -2  156.71    6.08
   0  -3   2  162.02    6.42
   0  -3   2  157.29    6.44
   0  -3   2  157.74    6.47
  -1   3  -2  198.69    7.86
  -1   3  -2  194.38    7.82
  -1   3  -2  198.01    7.80
   1  -3   2  205.04    8.23
   1  -3   2  209.68    7.98
   1  -3   2  200.55    8.24
   1  -3   2  206.23    8.07
   1  -3   2  206.09    8.12
   1  -3   2  210.75    8.07
   1  -3   2  198.82    8.12
   1  -3   2  210.87    8.12
  -2   3  -2   66.81    3.05
  -2   3  -2   65.68    2.86
  -2   3  -2   60.94    3.03
  -2   3  -2   63.77    3.05
  -2   3  -2   67.52    3.07
   2  -3   2   69.29    2.88
   2  -3   2   65.44    3.18
   2  -3   2   66.67    3.08
   2  -3   2   61.70    3.11
   2  -3   2   69.47    2.86
   2  -3   2   66.49    3.04
   2  -3   2   68.77    3.03
  -3   3  -2    0.34    0.47
  -3   3  -2   -0.35    0.70
  -3   3  -2   -0.02    0.64
  -3   3  -2    0.71    0.80
  -3   3  -2    0.31    0.44
  -3   3  -2   -0.11    0.74
   3  -3   2    0.47    0.63
   3  -3   2    0.03    0.71
   3  -3   2    0.57    0.67
   3  -3   2   -1.49    0.70
   3  -3   2   -0.88    0.60
   3  -3   2   -0.15    0.74
   3  -3   2    0.50    0.38
   3  -3   2   -0.77    0.61
  -4   3  -2   67.89    3.66
  -4   3  -2   71.28    3.66
  -4   3  -2   67.91    3.10
  -4   3  -2   70.72    3.18
  -4   3  -2   70.23    3.21
  -4   3  -2   66.44    3.47
  -4   3  -2   69.79    3.68
  -4   3  -2   74.08    3.75
   4  -3   2   65.83    3.60
   4  -3   2   72.72    3.47
   4  -3   2   68.17    3.41
   4  -3   2   69.90    3.13
   4  -3   2   72.42    3.82
   4  -3   2   74.49    3.80
   4  -3   2   69.90    3.59
   4  -3   2   70.53    3.62
  -5   3  -2   -1.06    0.76
  -5   3  -2   -0.21    0.91
  -5   3  -2    0.60    1.04
  -5   3  -2    0.93    0.96
  -5   3  -2    0.87    0.72
  -5   3  -2    0.36    0.89
  -5   3  -2    0.45    0.76
  -5   3  -2    1.17    0.73
   5  -3   2    1.36    0.67
   5  -3   2    0.10    0.88
   5  -3   2    0.57    0.81
   5  -3   2   -0.15    1.02
   5  -3   2   -1.25    0.80
   5  -3   2    1.32    0.87
   5  -3   2    0.34    0.92
  -6   3  -2   12.38    1.65
  -6   3  -2   16.74    1.58
  -6   3  -2   11.97    1.79
  -6   3  -2   13.81    1.45
  -6   3  -2   12.76    1.36
  -6   3  -2   12.25    1.77
  -6   3  -2   11.84    1.81
  -6   3  -2   13.50    1.90
   6  -3   2   11.01    1.75
   6  -3   2   11.55    1.88
   6  -3   2   14.49    1.38
   6  -3   2   13.46    1.59
   6  -3   2   14.06    1.85
   6  -3   2   15.22    1.63
   6  -3   2   12.02    1.81
  -7   3  -2   27.38    2.69
  -7   3  -2   30.61    2.27
  -7   3  -2   27.17    2.11
  -7   3  -2   24.72    2.43
  -7   3  -2   21.68    2.05
  -7   3  -2   24.25    2.48
  -7   3  -2   26.52    2.69
   7  -3   2   26.01    2.68
   7  -3   2   25.38    2.59
   7  -3   2   26.57    2.30
   7  -3   2   29.10    2.71
   7  -3   2   24.71    2.27
   7  -3   2   29.37    2.75
  -8   3  -2   19.60    2.41
  -8   3  -2   23.81    2.13
  -8   3  -2   29.49    2.86
  -8   3  -2   21.62    2.18
  -8   3  -2   22.83    2.19
  -8   3  -2   22.30    2.74
  -8   3  -2   23.37    2.75
   8  -3   2   19.26    2.70
   8  -3   2   27.61    2.76
   8  -3   2   23.62    2.40
   8  -3   2   24.12    2.39
   8  -3   2   19.98    2.57
  -9   3  -2    1.21    1.58
  -9   3  -2    1.53    1.21
  -9   3  -2    1.44    1.15
  -9   3  -2    2.95    1.38
  -9   3  -2    3.45    1.73
  -9   3  -2    3.12    1.76
   9  -3   2    7.81    2.02
   9  -3   2    1.48    1.70
   9  -3   2    2.29    1.45
   9  -3   2    4.68    1.50
   9  -3   2    4.49    1.70
 -10   3  -2    7.68    2.19
 -10   3  -2    5.45    2.02
 -10   3  -2    8.03    2.30
 -10   3  -2    7.42    1.77
  10  -3   2    5.29    2.29
  10  -3   2    8.63    2.29
 -11   3  -2    1.33    2.04
 -11   3  -2    0.96    1.99
 -11   3  -2    0.37    1.40
  11  -3   2   -0.03    1.89
 -12   3  -2    0.21    2.25
  13   2  -2   -0.81    2.21
  12   2  -2    0.02    2.15
  11   2  -2   -1.89    1.49
  11   2  -2    0.46    1.97
 -11  -2   2   -2.03    1.74
  10   2  -2   10.63    2.40
  10   2  -2    7.83    2.34
 -10  -2   2   11.34    2.58
 -10  -2   2   10.96    2.41
   9   2  -2    1.44    1.66
   9   2  -2    6.32    1.96
  -9  -2   2    2.93    1.60
  -9  -2   2    4.37    1.66
  -9  -2   2    5.19    1.88
   8   2  -2   19.25    2.39
   8   2  -2   19.70    2.57
   8   2  -2   16.78    2.43
  -8  -2   2   21.60    2.45
  -8  -2   2   20.81    2.61
  -8  -2   2   23.97    2.33
  -8  -2   2   19.04    2.32
  -8  -2   2   21.87    2.63
  -8  -2   2   21.64    2.59
   7   2  -2   21.37    2.37
   7   2  -2   15.42    2.12
   7   2  -2   21.40    1.78
   7   2  -2   20.79    2.38
  -7  -2   2   19.22    2.01
  -7  -2   2   19.66    2.49
  -7  -2   2   19.58    2.34
  -7  -2   2   19.70    2.08
  -7  -2   2   21.49    2.45
  -7  -2   2   24.27    2.43
  -7  -2   2   21.90    2.22
  -7  -2   2   27.57    2.66
   6   2  -2   63.48    3.88
   6   2  -2   64.95    4.09
   6   2  -2   65.99    3.93
   6   2  -2   69.50    3.31
   6   2  -2   66.99    3.98
  -6  -2   2   64.04    3.74
  -6  -2   2   71.16    3.67
  -6  -2   2   68.99    4.09
  -6  -2   2   64.95    3.85
  -6  -2   2   59.56    4.04
  -6  -2   2   72.78    3.67
  -6  -2   2   59.73    3.83
  -6  -2   2   69.49    4.05
   5   2  -2   50.73    3.33
   5   2  -2   46.97    3.13
   5   2  -2   51.83    3.15
   5   2  -2   51.47    3.14
   5   2  -2   56.10    2.60
  -5  -2   2   57.12    3.32
  -5  -2   2   51.63    3.41
  -5  -2   2   52.17    2.92
  -5  -2   2   52.06    3.05
  -5  -2   2   50.79    3.06
  -5  -2   2   47.16    3.09
  -5  -2   2   54.89    3.37
  -5  -2   2   58.07    3.17
  -5  -2   2   51.65    2.87
   4   2  -2   94.97    4.68
   4   2  -2  105.69    4.16
   4   2  -2   93.42    4.76
   4   2  -2   98.34    4.72
   4   2  -2  101.59    4.77
   4   2  -2  103.93    5.10
  -4  -2   2   90.42    4.68
  -4  -2   2   93.30    4.91
  -4  -2   2   97.60    4.44
  -4  -2   2  106.43    5.18
  -4  -2   2   99.43    4.45
  -4  -2   2  107.09    4.69
  -4  -2   2  106.60    4.90
  -4  -2   2  102.56    4.68
  -4  -2   2  100.80    4.64
  -4  -2   2   96.88    4.60
   3   2  -2    8.21    1.02
   3   2  -2    8.16    1.10
   3   2  -2    7.48    1.04
   3   2  -2    8.71    1.06
   3   2  -2    7.51    1.20
  -3  -2   2   10.18    1.10
  -3  -2   2   10.00    1.28
  -3  -2   2    9.65    1.33
  -3  -2   2   11.06    1.20
  -3  -2   2    8.91    1.00
  -3  -2   2    8.98    0.93
  -3  -2   2    9.93    1.03
  -3  -2   2    9.53    1.10
  -3  -2   2    9.24    0.91
  -3  -2   2    7.89    1.00
   2   2  -2    2.31    0.63
   2   2  -2    2.85    0.66
   2   2  -2    2.48    0.64
   2   2  -2    1.64    0.59
   2   2  -2    2.64    0.86
  -2  -2   2    1.86    0.56
  -2  -2   2    1.94    0.59
  -2  -2   2    1.65    0.60
  -2  -2   2    2.17    0.85
  -2  -2   2    2.24    0.45
  -2  -2   2    1.50    0.80
  -2  -2   2    1.63    0.54
  -2  -2   2    1.89    0.65
  -2  -2   2    2.32    0.67
   1   2  -2   11.17    0.77
   1   2  -2   10.88    0.77
   1   2  -2    9.94    0.72
  -1  -2   2    9.67    1.01
  -1  -2   2   10.18    0.80
  -1  -2   2   10.34    1.03
  -1  -2   2   10.44    0.71
  -1  -2   2   10.81    0.82
  -1  -2   2   10.53    0.70
  -1   2  -2   64.27    2.66
  -1   2  -2   64.77    2.75
  -1   2  -2   63.64    2.74
  -1   2  -2   63.92    2.75
   1  -2   2   63.64    2.85
   1  -2   2   65.63    2.73
   1  -2   2   65.88    2.83
   1  -2   2   66.46    2.74
   1  -2   2   66.63    2.78
  -2   2  -2    0.99    0.58
  -2   2  -2    0.79    0.26
  -2   2  -2    1.13    0.65
  -2   2  -2    1.31    0.63
  -2   2  -2    0.83    0.62
  -2   2  -2    1.18    0.31
   2  -2   2    2.01    0.71
   2  -2   2    0.82    0.48
   2  -2   2    1.57    0.45
   2  -2   2    1.25    0.58
   2  -2   2    0.93    0.58
   2  -2   2    0.89    0.51
   2  -2   2    0.83    0.61
   2  -2   2    1.11    0.69
  -3   2  -2   40.24    2.03
  -3   2  -2   38.71    2.36
  -3   2  -2   40.48    2.01
  -3   2  -2   42.14    2.26
  -3   2  -2   42.76    2.43
  -3   2  -2   43.83    2.01
  -3   2  -2   41.09    2.37
   3  -2   2   40.96    2.32
   3  -2   2   40.41    2.35
   3  -2   2   41.14    2.20
   3  -2   2   44.53    2.25
   3  -2   2   41.53    2.45
   3  -2   2   40.43    2.33
   3  -2   2   45.51    2.06
   3  -2   2   41.71    2.48
  -4   2  -2   63.07    3.03
  -4   2  -2   61.83    3.39
  -4   2  -2   64.12    3.01
  -4   2  -2   62.37    3.24
  -4   2  -2   61.06    3.40
  -4   2  -2   64.36    3.48
  -4   2  -2   65.72    3.06
  -4   2  -2   63.41    3.39
   4  -2   2   63.38    3.39
   4  -2   2   69.68    3.60
   4  -2   2   61.79    3.21
   4  -2   2   63.98    3.56
   4  -2   2   65.64    3.06
   4  -2   2   64.66    3.40
   4  -2   2   65.54    3.45
   4  -2   2   65.94    3.24
  -5   2  -2   30.35    2.40
  -5   2  -2   28.89    1.94
  -5   2  -2   30.51    2.00
  -5   2  -2   30.64    2.21
  -5   2  -2   32.98    2.51
  -5   2  -2   25.40    1.87
  -5   2  -2   28.37    2.33
  -5   2  -2   29.73    2.28
   5  -2   2   34.91    2.41
   5  -2   2   27.80    2.39
   5  -2   2   31.08    2.16
   5  -2   2   31.57    2.51
   5  -2   2   31.11    2.37
   5  -2   2   28.33    2.07
   5  -2   2   32.55    2.02
   5  -2   2   28.99    2.33
  -6   2  -2   38.04    2.86
  -6   2  -2   35.04    2.83
  -6   2  -2   39.07    2.84
  -6   2  -2   32.61    2.34
  -6   2  -2   33.17    2.27
  -6   2  -2   34.98    2.39
  -6   2  -2   36.64    2.63
  -6   2  -2   36.29    2.73
   6  -2   2   31.95    2.46
   6  -2   2   36.65    2.72
   6  -2   2   39.35    2.80
   6  -2   2   36.23    2.84
   6  -2   2   40.39    2.81
   6  -2   2   34.67    2.45
   6  -2   2   42.41    2.48
   6  -2   2   36.00    2.74
   6  -2   2   44.45    2.99
  -7   2  -2   -1.36    0.90
  -7   2  -2   -0.68    0.84
  -7   2  -2    0.66    1.12
  -7   2  -2    1.74    0.93
  -7   2  -2    0.07    0.88
  -7   2  -2    0.85    1.06
  -7   2  -2   -0.15    1.04
   7  -2   2    0.38    1.13
   7  -2   2    0.68    0.97
   7  -2   2    0.64    1.10
   7  -2   2    0.84    0.96
   7  -2   2    0.25    0.94
   7  -2   2   -0.19    1.10
   7  -2   2   -0.05    1.18
   7  -2   2    1.59    1.11
  -8   2  -2   51.38    3.36
  -8   2  -2   51.79    3.68
  -8   2  -2   52.51    3.94
  -8   2  -2   56.92    3.88
  -8   2  -2   52.12    3.38
  -8   2  -2   52.60    3.37
  -8   2  -2   52.48    3.83
   8  -2   2   51.58    3.64
   8  -2   2   47.67    3.34
   8  -2   2   51.01    3.42
   8  -2   2   55.27    3.42
   8  -2   2   52.31    3.91
   8  -2   2   49.92    3.74
  -9   2  -2   -0.36    1.06
  -9   2  -2    3.95    1.70
  -9   2  -2    1.08    1.25
  -9   2  -2    1.09    1.21
  -9   2  -2    1.93    1.66
  -9   2  -2    1.95    1.61
   9  -2   2    0.20    1.19
   9  -2   2    1.75    1.20
   9  -2   2    0.77    1.61
   9  -2   2    0.36    1.30
   9  -2   2    0.65    1.14
 -10   2  -2    4.81    1.67
 -10   2  -2    6.94    2.19
 -10   2  -2    7.22    2.17
 -10   2  -2    6.13    2.01
 -10   2  -2    7.45    1.85
  10  -2   2    6.05    2.04
  10  -2   2    4.54    2.15
 -11   2  -2    0.68    2.06
 -11   2  -2    3.82    1.78
 -11   2  -2    7.40    2.39
  11  -2   2    4.41    2.25
  11  -2   2    6.43    2.34
 -12   2  -2   -0.83    1.52
 -12   2  -2   -2.61    1.87
  12  -2   2    1.78    2.28
  13   1  -2    6.61    2.91
  12   1  -2    0.20    2.07
  12   1  -2   -0.42    2.17
  11   1  -2    0.16    1.68
  11   1  -2    0.81    1.95
 -11  -1   2   -0.45    1.84
  10   1  -2   18.22    3.01
  10   1  -2   17.18    2.91
 -10  -1   2   16.72    2.75
 -10  -1   2   20.79    3.04
   9   1  -2    2.37    1.72
   9   1  -2    1.48    1.50
   9   1  -2   -0.44    1.06
  -9  -1   2    4.27    1.74
  -9  -1   2    1.91    1.34
  -9  -1   2   -1.44    1.38
  -9  -1   2    3.31    1.52
  -9  -1   2    1.03    1.51
   8   1  -2   10.21    2.01
   8   1  -2    9.47    1.50
   8   1  -2    8.84    1.88
   8   1  -2    9.89    2.05
   8   1  -2    5.78    1.45
  -8  -1   2    9.92    2.03
  -8  -1   2    9.01    1.82
  -8  -1   2   10.28    1.72
  -8  -1   2    8.51    1.84
  -8  -1   2    9.12    1.98
  -8  -1   2    7.75    1.88
   7   1  -2   11.74    1.95
   7   1  -2    8.55    1.88
   7   1  -2   12.24    1.48
   7   1  -2   12.96    1.99
   7   1  -2   14.47    1.75
  -7  -1   2    9.96    1.87
  -7  -1   2    8.36    1.51
  -7  -1   2   10.99    1.77
  -7  -1   2    7.85    1.60
  -7  -1   2   12.90    1.93
  -7  -1   2   10.64    1.80
  -7  -1   2   11.43    1.85
   6   1  -2    8.09    1.52
   6   1  -2    9.29    1.63
   6   1  -2    8.71    1.62
   6   1  -2   10.14    1.24
   6   1  -2    7.42    1.38
   6   1  -2    9.02    1.56
   6   1  -2   11.30    1.87
  -6  -1   2    9.35    1.57
  -6  -1   2   10.06    1.67
  -6  -1   2   11.50    1.43
  -6  -1   2    8.71    1.46
  -6  -1   2    9.10    1.58
  -6  -1   2    8.73    1.65
  -6  -1   2   10.17    1.58
   5   1  -2   43.51    2.80
   5   1  -2   50.59    3.16
   5   1  -2   46.22    2.86
   5   1  -2   45.00    2.47
   5   1  -2   46.51    2.95
   5   1  -2   44.17    3.03
   5   1  -2   45.00    2.94
  -5  -1   2   52.51    3.11
  -5  -1   2   48.47    2.96
  -5  -1   2   45.27    2.85
  -5  -1   2   45.86    3.02
  -5  -1   2   50.05    3.05
  -5  -1   2   51.75    3.01
  -5  -1   2   46.37    2.82
  -5  -1   2   44.09    2.64
  -5  -1   2   44.49    3.10
   4   1  -2   19.21    1.39
   4   1  -2   19.52    1.76
   4   1  -2   21.03    1.63
   4   1  -2   19.29    1.68
   4   1  -2   18.16    1.70
   4   1  -2   20.80    1.87
  -4  -1   2   20.27    1.70
  -4  -1   2   17.91    1.74
  -4  -1   2   20.88    1.78
  -4  -1   2   18.80    1.62
  -4  -1   2   18.75    1.76
  -4  -1   2   19.55    1.54
  -4  -1   2   16.44    1.76
  -4  -1   2   19.91    1.54
  -4  -1   2   21.09    1.62
   3   1  -2    0.12    0.74
   3   1  -2   -0.54    0.46
   3   1  -2   -0.51    0.65
   3   1  -2    0.76    0.76
   3   1  -2   -1.02    0.70
   3   1  -2    0.52    0.72
  -3  -1   2   -0.37    0.69
  -3  -1   2   -0.42    0.58
  -3  -1   2    0.36    0.79
  -3  -1   2    0.80    0.69
  -3  -1   2    1.03    0.89
  -3  -1   2    0.65    0.60
  -3  -1   2   -0.62    0.64
  -3  -1   2    1.96    0.86
  -3  -1   2   -0.16    0.60
   2   1  -2   18.04    0.90
   2   1  -2   18.35    1.20
   2   1  -2   15.91    1.30
   2   1  -2   16.84    1.30
   2   1  -2   17.23    1.30
   2   1  -2   17.26    1.30
   2   1  -2   16.88    1.49
  -2  -1   2   18.96    1.37
  -2  -1   2   20.31    1.26
  -2  -1   2   18.67    1.28
  -2  -1   2   17.72    1.15
  -2  -1   2   16.63    1.41
  -2  -1   2   18.30    1.29
  -2  -1   2   18.24    1.32
  -2  -1   2   18.71    1.55
   1   1  -2    0.42    0.41
   1   1  -2    0.49    0.51
   1   1  -2    0.46    0.44
   1   1  -2    0.60    0.41
  -1  -1   2    2.03    0.67
  -1  -1   2    0.92    0.41
  -1  -1   2    0.09    0.45
  -1  -1   2    0.21    0.41
  -1  -1   2    0.43    0.38
  -1  -1   2    1.04    0.50
   0   1  -2  114.59    4.70
   0   1  -2  112.12    4.67
   0   1  -2  110.31    4.79
   0   1  -2  113.93    4.79
   0  -1   2  115.22    4.85
   0  -1   2  116.06    4.83
  -1   1  -2   22.51    1.17
  -1   1  -2   21.09    1.18
  -1   1  -2   21.97    1.17
  -1   1  -2   21.40    1.11
   1  -1   2   20.58    1.14
   1  -1   2   21.55    1.21
   1  -1   2   21.24    1.17
   1  -1   2   20.25    1.09
   1  -1   2   20.87    1.11
   1  -1   2   21.46    0.96
   1  -1   2   21.03    0.95
  -2   1  -2    8.97    0.76
  -2   1  -2    9.85    0.90
  -2   1  -2    8.72    0.92
  -2   1  -2    8.04    0.90
  -2   1  -2    8.82    0.72
  -2   1  -2    7.92    0.91
  -2   1  -2    8.97    0.77
   2  -1   2    9.81    0.83
   2  -1   2   12.24    1.02
   2  -1   2    8.43    0.88
   2  -1   2    9.49    0.85
   2  -1   2    8.66    0.91
   2  -1   2    8.73    0.97
   2  -1   2    7.30    0.85
   2  -1   2    9.33    0.80
  -3   1  -2   32.29    1.74
  -3   1  -2   31.05    1.87
  -3   1  -2   30.02    1.95
  -3   1  -2   30.29    1.71
  -3   1  -2   31.29    1.74
  -3   1  -2   32.16    1.98
  -3   1  -2   26.07    1.96
  -3   1  -2   31.94    2.05
   3  -1   2   30.16    1.75
   3  -1   2   31.90    1.92
   3  -1   2   31.33    2.11
   3  -1   2   31.85    1.96
   3  -1   2   29.70    1.97
   3  -1   2   27.95    1.80
   3  -1   2   33.22    1.84
   3  -1   2   35.07    2.03
  -4   1  -2   10.89    1.13
  -4   1  -2   10.16    1.14
  -4   1  -2   12.14    1.39
  -4   1  -2   12.76    1.42
  -4   1  -2   10.97    1.34
  -4   1  -2    9.92    1.30
  -4   1  -2   11.69    1.19
  -4   1  -2   13.65    1.40
   4  -1   2    9.64    1.42
   4  -1   2   11.42    1.31
   4  -1   2   13.43    1.21
   4  -1   2    9.17    1.14
   4  -1   2   11.08    1.33
   4  -1   2   12.20    1.22
   4  -1   2   11.44    1.44
   4  -1   2   12.91    1.33
  -5   1  -2   10.01    1.23
  -5   1  -2    7.93    1.14
  -5   1  -2   10.68    1.27
  -5   1  -2   10.30    1.49
  -5   1  -2    9.40    1.37
  -5   1  -2   10.12    1.40
  -5   1  -2    8.06    1.40
  -5   1  -2    8.14    1.39
   5  -1   2    9.23    1.20
   5  -1   2    6.64    1.20
   5  -1   2    7.39    1.19
   5  -1   2    9.13    1.40
   5  -1   2    8.58    1.21
   5  -1   2    9.35    1.45
   5  -1   2    9.34    1.38
   5  -1   2    9.50    1.48
   5  -1   2    9.83    1.40
  -6   1  -2   37.91    2.52
  -6   1  -2   37.17    2.51
  -6   1  -2   38.88    2.53
  -6   1  -2   42.16    3.00
  -6   1  -2   40.68    2.90
  -6   1  -2   41.59    2.87
  -6   1  -2   36.18    2.75
  -6   1  -2   39.96    2.92
   6  -1   2   34.25    2.47
   6  -1   2   45.92    2.92
   6  -1   2   32.99    2.81
   6  -1   2   42.69    2.66
   6  -1   2   42.23    3.06
   6  -1   2   42.20    2.79
   6  -1   2   36.67    2.49
   6  -1   2   36.01    2.70
   6  -1   2   36.77    2.66
  -7   1  -2    6.46    1.52
  -7   1  -2    6.81    1.56
  -7   1  -2    3.80    1.34
  -7   1  -2    5.00    1.30
  -7   1  -2    4.84    1.28
  -7   1  -2    1.41    1.25
   7  -1   2    3.47    1.33
   7  -1   2    4.87    1.28
   7  -1   2    3.61    1.18
   7  -1   2    4.50    1.42
   7  -1   2    4.21    1.41
   7  -1   2    2.56    1.06
   7  -1   2    3.19    1.26
   7  -1   2    7.38    1.48
   7  -1   2    3.52    1.41
  -8   1  -2   11.83    2.11
  -8   1  -2   13.10    2.12
  -8   1  -2   11.10    1.77
  -8   1  -2   13.77    2.15
  -8   1  -2   11.90    2.09
  -8   1  -2   15.61    1.92
   8  -1   2   12.04    1.86
   8  -1   2   12.51    1.87
   8  -1   2   13.68    2.04
   8  -1   2   15.85    2.28
   8  -1   2   15.57    1.98
   8  -1   2   12.87    2.26
  -9   1  -2   -0.44    1.19
  -9   1  -2    0.15    1.18
  -9   1  -2    1.33    1.59
  -9   1  -2    0.95    1.55
  -9   1  -2    2.49    1.59
   9  -1   2    0.43    1.28
   9  -1   2    0.95    1.62
   9  -1   2    3.75    1.34
   9  -1   2   -1.71    1.15
   9  -1   2    3.42    1.64
   9  -1   2    0.59    1.36
 -10   1  -2   11.24    2.04
 -10   1  -2    8.18    2.28
 -10   1  -2   11.95    2.52
 -10   1  -2    6.70    1.80
 -10   1  -2   11.71    2.48
  10  -1   2    8.67    1.93
  10  -1   2    8.93    2.33
  10  -1   2    9.29    2.18
 -11   1  -2   -1.77    1.36
 -11   1  -2   -1.32    1.68
  11  -1   2    2.15    2.08
  11  -1   2    1.54    1.77
 -12   1  -2   11.77    2.94
 -12   1  -2   11.68    2.50
  12  -1   2   13.85    2.96
  12  -1   2   16.41    3.33
  13   0  -2   -1.17    2.25
  12   0  -2    1.29    2.30
  12   0  -2    1.02    1.93
  11   0  -2   -0.10    1.77
  11   0  -2    1.66    1.93
 -11   0   2    0.40    1.62
 -11   0   2   -2.67    1.62
  10   0  -2   24.52    3.32
  10   0  -2   24.64    3.33
 -10   0   2   21.83    3.15
 -10   0   2   22.84    2.90
   9   0  -2    7.85    1.80
   9   0  -2   10.06    2.22
   9   0  -2   14.14    2.58
  -9   0   2    5.33    1.98
  -9   0   2   10.13    2.09
  -9   0   2   12.75    2.38
  -9   0   2   10.57    1.98
  -9   0   2   10.42    1.96
  -9   0   2   12.47    2.26
   8   0  -2   15.91    2.29
   8   0  -2   17.71    1.94
   8   0  -2   12.73    1.93
   8   0  -2   14.39    2.35
   8   0  -2   14.65    2.26
  -8   0   2   15.62    2.23
  -8   0   2   18.06    2.44
  -8   0   2   20.66    2.24
  -8   0   2   16.05    2.16
  -8   0   2   14.45    2.17
  -8   0   2   13.81    2.25
   7   0  -2    2.99    1.14
   7   0  -2    0.83    1.10
   7   0  -2    1.18    1.05
   7   0  -2    2.95    1.41
   7   0  -2    3.05    1.41
  -7   0   2    0.58    1.21
  -7   0   2    0.54    0.94
  -7   0   2    2.53    1.32
  -7   0   2    3.33    1.29
  -7   0   2    1.70    1.07
  -7   0   2    0.77    1.20
  -7   0   2    2.19    1.13
   6   0  -2   28.91    2.56
   6   0  -2   31.18    2.60
   6   0  -2   27.02    2.40
   6   0  -2   31.27    2.54
   6   0  -2   25.87    2.29
   6   0  -2   28.67    2.59
   6   0  -2   30.04    2.10
  -6   0   2   33.88    2.68
  -6   0   2   32.23    2.51
  -6   0   2   30.08    2.26
  -6   0   2   29.82    2.54
  -6   0   2   32.50    2.75
  -6   0   2   32.00    2.44
  -6   0   2   31.63    2.56
  -6   0   2   32.30    2.47
   5   0  -2    7.39    1.09
   5   0  -2    6.85    1.32
   5   0  -2    5.78    1.19
   5   0  -2    5.70    1.35
   5   0  -2    9.23    1.48
   5   0  -2    4.48    1.29
   5   0  -2    8.20    1.44
  -5   0   2    7.30    1.36
  -5   0   2    5.71    1.32
  -5   0   2    6.88    1.12
  -5   0   2   10.11    1.57
  -5   0   2    7.18    1.27
  -5   0   2    6.72    1.35
  -5   0   2    9.21    1.50
  -5   0   2    8.78    1.31
   4   0  -2   62.69    3.31
   4   0  -2   53.97    3.10
   4   0  -2   56.34    3.29
   4   0  -2   60.08    3.35
   4   0  -2   57.33    3.21
   4   0  -2   56.76    3.09
   4   0  -2   60.04    2.88
  -4   0   2   58.15    3.22
  -4   0   2   63.32    3.34
  -4   0   2   59.08    2.99
  -4   0   2   62.01    3.07
  -4   0   2   56.02    3.25
  -4   0   2   53.84    3.07
  -4   0   2   60.97    3.21
  -4   0   2   54.64    3.12
   3   0  -2   27.86    1.82
   3   0  -2   25.83    1.89
   3   0  -2   31.06    1.96
   3   0  -2   25.70    1.59
   3   0  -2   29.17    2.01
   3   0  -2   27.96    2.00
  -3   0   2   30.75    1.83
  -3   0   2   28.63    1.87
  -3   0   2   31.16    2.02
  -3   0   2   28.68    1.74
  -3   0   2   27.56    1.91
  -3   0   2   31.19    1.94
  -3   0   2   27.76    1.95
  -3   0   2   28.51    1.89
   2   0  -2    0.64    0.66
   2   0  -2    2.10    0.74
   2   0  -2    2.04    0.71
   2   0  -2    2.11    0.57
   2   0  -2    2.50    0.75
   2   0  -2    2.45    0.67
  -2   0   2    0.98    0.70
  -2   0   2    3.37    0.72
  -2   0   2    2.06    0.75
  -2   0   2    1.59    0.65
  -2   0   2    1.83    0.75
  -2   0   2    3.71    0.67
   1   0  -2   26.61    1.50
   1   0  -2   27.04    1.45
   1   0  -2   28.40    1.45
   1   0  -2   24.92    1.44
   1   0  -2   25.92    1.21
   1   0  -2   27.85    1.36
  -1   0   2   26.33    1.41
  -1   0   2   28.76    1.50
  -1   0   2   26.27    1.52
  -1   0   2   29.29    1.41
  -1   0   2   26.54    1.30
  -1   0   2   25.98    1.41
   0   0   2   34.93    1.56
   0   0   2   34.49    1.43
   0   0   2   34.14    1.55
   0   0   2   30.11    1.51
   0   0   2   35.45    1.52
   0   0   2   34.00    1.58
   0   0   2   34.48    1.60
   0   0   2   35.14    1.43
  -1   0  -2   13.73    0.90
  -1   0  -2   15.14    0.78
  -1   0  -2   14.25    0.79
  -1   0  -2   13.92    0.90
  -1   0  -2   11.96    0.91
  -1   0  -2   16.55    0.96
  -1   0  -2   14.43    0.95
   1   0   2   16.07    0.98
   1   0   2   15.59    0.88
   1   0   2   15.69    0.79
   1   0   2   15.75    1.01
   1   0   2   15.90    0.96
   1   0   2   16.15    0.96
   1   0   2   15.28    0.99
   1   0   2   12.22    0.90
   1   0   2   15.74    0.86
  -2   0  -2    3.15    0.59
  -2   0  -2    1.43    0.66
  -2   0  -2    2.06    0.56
  -2   0  -2    2.41    0.73
  -2   0  -2    2.36    0.64
  -2   0  -2    3.96    0.74
  -2   0  -2    1.72    0.73
  -2   0  -2    2.36    0.66
   2   0   2    1.73    0.75
   2   0   2    1.77    0.69
   2   0   2    3.28    0.67
   2   0   2    2.63    0.64
   2   0   2    3.19    0.63
   2   0   2    3.73    0.61
   2   0   2    1.78    0.62
   2   0   2    2.66    0.74
   2   0   2    2.82    0.69
  -3   0  -2   20.84    1.64
  -3   0  -2   21.41    1.68
  -3   0  -2   20.82    1.53
  -3   0  -2   21.05    1.65
  -3   0  -2   20.50    1.45
  -3   0  -2   20.57    1.68
  -3   0  -2   21.75    1.69
   3   0   2   16.68    1.53
   3   0   2   18.20    1.47
   3   0   2   18.01    1.45
   3   0   2   19.72    1.47
   3   0   2   19.90    1.36
   3   0   2   20.70    1.66
   3   0   2   18.39    1.43
   3   0   2   18.32    1.39
   3   0   2   18.46    1.45
  -4   0  -2   30.09    2.12
  -4   0  -2   30.69    1.90
  -4   0  -2   29.86    1.94
  -4   0  -2   26.50    2.06
  -4   0  -2   29.34    2.07
  -4   0  -2   26.67    2.11
  -4   0  -2   27.76    2.07
   4   0   2   25.74    1.90
   4   0   2   28.48    1.93
   4   0   2   29.60    1.91
   4   0   2   26.01    2.14
   4   0   2   28.34    2.04
   4   0   2   24.62    1.90
   4   0   2   25.28    1.89
   4   0   2   24.52    1.79
   4   0   2   29.14    1.97
  -5   0  -2    3.70    1.00
  -5   0  -2    4.65    1.10
  -5   0  -2    4.69    1.09
  -5   0  -2    3.53    1.14
  -5   0  -2    4.71    1.06
  -5   0  -2    5.04    1.23
  -5   0  -2    3.33    0.82
  -5   0  -2    7.42    1.39
   5   0   2    4.36    1.10
   5   0   2    6.55    1.17
   5   0   2    4.19    1.22
   5   0   2    2.81    1.01
   5   0   2    5.02    1.04
   5   0   2    3.87    1.05
   5   0   2    3.56    1.11
   5   0   2    3.92    1.16
   5   0   2    4.14    1.02
  -6   0  -2   52.90    3.44
  -6   0  -2   53.25    3.31
  -6   0  -2   50.08    3.33
  -6   0  -2   56.99    3.18
  -6   0  -2   47.47    3.32
  -6   0  -2   60.81    3.52
  -6   0  -2   57.10    3.15
  -6   0  -2   53.18    3.21
   6   0   2   51.86    2.98
   6   0   2   51.15    3.23
   6   0   2   49.09    2.94
   6   0   2   56.47    3.47
   6   0   2   50.86    3.41
   6   0   2   45.03    3.05
   6   0   2   54.84    3.19
   6   0   2   56.91    3.40
   6   0   2   47.93    3.24
  -7   0  -2    0.33    1.04
  -7   0  -2    2.41    1.20
  -7   0  -2    1.98    1.13
  -7   0  -2    2.39    1.22
  -7   0  -2    0.90    1.02
  -7   0  -2    1.69    1.21
  -7   0  -2    2.95    1.30
   7   0   2   -2.20    0.89
   7   0   2    2.34    1.15
   7   0   2    1.85    1.22
   7   0   2    0.30    0.81
   7   0   2    2.39    1.30
   7   0   2    0.51    1.24
   7   0   2    0.94    1.03
   7   0   2    0.59    1.19
   7   0   2    1.91    1.12
  -8   0  -2    8.22    1.81
  -8   0  -2    7.30    1.79
  -8   0  -2    6.79    1.79
  -8   0  -2    9.79    1.93
  -8   0  -2    9.41    1.73
  -8   0  -2    9.12    1.68
   8   0   2   10.58    2.13
   8   0   2   10.60    1.85
   8   0   2    9.74    1.69
   8   0   2    8.01    1.80
   8   0   2    7.35    1.60
   8   0   2   11.77    2.07
  -9   0  -2    2.83    1.61
  -9   0  -2   -0.79    1.10
  -9   0  -2   -0.79    1.19
  -9   0  -2    1.35    1.59
  -9   0  -2    1.38    1.63
   9   0   2   -0.57    1.55
   9   0   2   -0.37    1.33
   9   0   2    1.10    1.35
   9   0   2    0.57    1.20
 -10   0  -2   34.55    3.64
 -10   0  -2   41.02    3.46
 -10   0  -2   44.52    3.47
 -10   0  -2   42.02    3.99
 -10   0  -2   36.17    3.86
  10   0   2   40.19    3.38
  10   0   2   50.09    4.45
  10   0   2   40.35    3.88
 -11   0  -2    0.55    1.77
 -11   0  -2    0.32    1.95
 -11   0  -2    0.25    1.55
  11   0   2    3.62    1.97
  11   0   2   -3.14    1.65
 -12   0  -2    9.62    2.81
 -12   0  -2    8.79    2.40
  12   0   2    8.05    2.71
  12   0   2    7.27    2.58
  13  -1  -2   -0.92    2.38
  12  -1  -2    4.64    2.40
  12  -1  -2    5.54    2.47
  11  -1  -2    0.61    1.87
  11  -1  -2   -0.84    1.84
 -11   1   2   -0.24    1.87
 -11   1   2    0.36    1.63
  10  -1  -2   17.93    3.03
  10  -1  -2   17.88    2.94
 -10   1   2   12.83    2.58
 -10   1   2   18.33    2.62
   9  -1  -2    1.35    1.25
   9  -1  -2    0.41    1.49
   9  -1  -2    0.13    1.06
   9  -1  -2    0.14    1.41
  -9   1   2    1.87    1.59
  -9   1   2    0.42    1.22
  -9   1   2    0.60    1.40
  -9   1   2    1.46    1.41
  -9   1   2    0.55    1.30
  -9   1   2   -1.10    1.37
   8  -1  -2   15.23    2.15
   8  -1  -2   12.51    2.24
   8  -1  -2   14.10    2.34
   8  -1  -2   15.24    2.29
   8  -1  -2   14.12    1.88
  -8   1   2    9.39    1.93
  -8   1   2   11.17    1.96
  -8   1   2   10.97    1.86
  -8   1   2   14.81    2.02
  -8   1   2   10.37    2.08
  -8   1   2   11.22    1.99
   7  -1  -2    8.92    1.50
   7  -1  -2    8.24    1.73
   7  -1  -2    4.91    1.43
   7  -1  -2    7.82    1.75
   7  -1  -2    8.42    1.61
   7  -1  -2    8.86    1.72
  -7   1   2    9.16    1.91
  -7   1   2    8.61    1.63
  -7   1   2    5.81    1.62
  -7   1   2   11.17    1.78
  -7   1   2    7.62    1.59
  -7   1   2    5.77    1.40
  -7   1   2    6.96    1.49
   6  -1  -2   11.20    1.70
   6  -1  -2   14.44    2.01
   6  -1  -2   14.36    1.57
   6  -1  -2   13.67    1.92
   6  -1  -2   11.23    1.72
   6  -1  -2   18.61    2.05
   6  -1  -2   12.50    1.78
  -6   1   2   12.98    1.68
  -6   1   2   13.45    1.59
  -6   1   2   13.38    1.74
  -6   1   2   14.76    1.88
  -6   1   2   14.43    1.70
  -6   1   2   15.95    1.91
  -6   1   2   13.05    1.78
  -6   1   2   16.25    2.02
   5  -1  -2   14.50    1.59
   5  -1  -2   13.57    1.69
   5  -1  -2   13.36    1.37
   5  -1  -2   16.49    1.76
   5  -1  -2   11.20    1.54
   5  -1  -2   14.74    1.80
   5  -1  -2   14.70    1.69
  -5   1   2   14.03    1.79
  -5   1   2   13.05    1.56
  -5   1   2   15.50    1.49
  -5   1   2   14.83    1.68
  -5   1   2   11.72    1.61
  -5   1   2   13.87    1.79
  -5   1   2   15.29    1.59
  -5   1   2   13.72    1.60
   4  -1  -2   66.40    3.50
   4  -1  -2   65.30    3.17
   4  -1  -2   64.14    3.48
   4  -1  -2   66.34    3.56
   4  -1  -2   66.51    3.67
   4  -1  -2   61.61    3.51
  -4   1   2   68.79    3.51
  -4   1   2   66.44    3.32
  -4   1   2   70.94    3.69
  -4   1   2   63.45    3.45
  -4   1   2   62.02    3.42
  -4   1   2   67.33    3.53
  -4   1   2   67.90    3.63
  -4   1   2   63.19    3.24
   3  -1  -2    2.23    0.96
   3  -1  -2    1.74    0.72
   3  -1  -2    1.76    0.86
   3  -1  -2    2.32    0.86
   3  -1  -2    2.86    0.86
  -3   1   2    1.48    0.78
  -3   1   2    0.76    0.75
  -3   1   2    0.27    0.70
  -3   1   2    1.11    0.92
  -3   1   2    2.32    0.92
  -3   1   2    1.17    0.83
  -3   1   2    1.41    0.71
   2  -1  -2  104.52    4.74
   2  -1  -2  106.41    4.66
   2  -1  -2  106.48    4.62
   2  -1  -2  105.80    4.68
   2  -1  -2  106.69    4.64
   2  -1  -2  106.11    4.39
  -2   1   2  101.33    4.64
  -2   1   2  103.02    4.51
  -2   1   2  102.59    4.30
  -2   1   2  103.61    4.52
  -2   1   2  103.04    4.45
  -2   1   2  104.98    4.60
   1  -1  -2    0.42    0.44
   1  -1  -2    0.19    0.51
   1  -1  -2    0.06    0.51
   1  -1  -2    0.37    0.51
   1  -1  -2   -0.21    0.53
   1  -1  -2    0.49    0.49
  -1   1   2    0.48    0.54
  -1   1   2   -0.22    0.51
  -1   1   2    0.55    0.50
  -1   1   2   -0.01    0.50
  -1   1   2   -0.05    0.47
  -1   1   2    0.35    0.53
  -1   1   2   -0.45    0.49
   0   1   2  431.10   16.72
   0   1   2  436.31   16.64
   0   1   2  431.08   16.18
   0   1   2  438.33   16.35
   0   1   2  424.02   16.74
   0   1   2  421.95   16.84
  -1  -1  -2   22.68    1.14
  -1  -1  -2   21.27    1.23
  -1  -1  -2   23.41    1.30
  -1  -1  -2   17.82    1.21
  -1  -1  -2   23.52    1.32
  -1  -1  -2   21.80    1.29
  -1  -1  -2   22.43    1.15
   1   1   2   22.00    1.24
   1   1   2   19.70    1.31
   1   1   2   22.65    1.29
   1   1   2   23.55    1.30
   1   1   2   22.48    1.26
   1   1   2   22.44    1.18
   1   1   2   22.28    1.35
   1   1   2   20.98    1.17
   1   1   2   21.63    1.29
  -2  -1  -2    0.43    0.63
  -2  -1  -2   -0.24    0.66
  -2  -1  -2    0.77    0.64
  -2  -1  -2    0.12    0.68
  -2  -1  -2   -0.01    0.62
  -2  -1  -2    0.46    0.58
  -2  -1  -2    0.28    0.67
  -2  -1  -2   -0.30    0.49
  -2  -1  -2    0.65    0.59
  -2  -1  -2    0.80    0.62
   2   1   2    0.06    0.62
   2   1   2    1.16    0.75
   2   1   2   -0.10    0.61
   2   1   2    0.02    0.61
   2   1   2    0.62    0.67
   2   1   2   -0.58    0.63
   2   1   2    0.23    0.52
   2   1   2    0.54    0.54
   2   1   2   -0.28    0.67
   2   1   2    0.21    0.59
  -3  -1  -2   49.98    2.50
  -3  -1  -2   49.42    2.49
  -3  -1  -2   49.34    2.59
  -3  -1  -2   51.09    2.66
  -3  -1  -2   51.31    2.65
  -3  -1  -2   48.88    2.65
  -3  -1  -2   48.28    2.62
  -3  -1  -2   47.21    2.58
  -3  -1  -2   47.68    2.57
  -3  -1  -2   49.30    2.69
  -3  -1  -2   47.56    2.75
   3   1   2   48.18    2.45
   3   1   2   49.46    2.57
   3   1   2   48.49    2.54
   3   1   2   47.56    2.75
   3   1   2   47.74    2.66
   3   1   2   46.07    2.56
   3   1   2   48.49    2.45
   3   1   2   48.39    2.59
  -4  -1  -2    0.77    0.80
  -4  -1  -2   -0.39    0.87
  -4  -1  -2   -0.26    0.76
  -4  -1  -2   -0.03    0.79
  -4  -1  -2    0.71    0.86
  -4  -1  -2   -0.04    0.66
  -4  -1  -2   -0.77    0.83
  -4  -1  -2    1.27    0.86
  -4  -1  -2    0.58    0.81
  -4  -1  -2   -0.11    0.69
  -4  -1  -2    1.76    0.92
   4   1   2   -0.25    0.72
   4   1   2    0.55    0.78
   4   1   2    0.28    0.75
   4   1   2    0.09    0.74
   4   1   2    1.34    1.00
   4   1   2    0.32    0.77
   4   1   2    0.87    0.82
   4   1   2   -0.26    0.73
  -5  -1  -2    9.78    1.39
  -5  -1  -2   11.10    1.48
  -5  -1  -2   10.56    1.44
  -5  -1  -2    9.80    1.53
  -5  -1  -2   11.64    1.51
  -5  -1  -2   14.91    1.61
  -5  -1  -2   10.92    1.34
  -5  -1  -2   11.68    1.57
  -5  -1  -2   12.01    1.33
  -5  -1  -2   14.13    1.67
   5   1   2   12.40    1.50
   5   1   2   12.45    1.36
   5   1   2   11.69    1.50
   5   1   2   10.60    1.64
   5   1   2    8.88    1.42
   5   1   2   10.23    1.26
   5   1   2   10.67    1.47
   5   1   2   12.31    1.49
  -6  -1  -2   44.83    3.04
  -6  -1  -2   43.57    2.74
  -6  -1  -2   45.28    3.04
  -6  -1  -2   43.67    3.00
  -6  -1  -2   43.08    2.91
  -6  -1  -2   39.79    2.65
  -6  -1  -2   45.08    2.99
  -6  -1  -2   42.79    3.11
  -6  -1  -2   39.37    2.76
   6   1   2   40.87    2.84
   6   1   2   43.20    2.66
   6   1   2   38.65    2.84
   6   1   2   41.15    3.08
   6   1   2   40.83    2.74
   6   1   2   39.97    2.81
   6   1   2   36.35    2.44
   6   1   2   43.29    2.92
  -7  -1  -2    2.30    1.29
  -7  -1  -2    0.45    0.95
  -7  -1  -2    1.05    1.19
  -7  -1  -2    0.54    0.99
  -7  -1  -2    0.75    1.09
  -7  -1  -2    1.78    1.17
  -7  -1  -2    0.62    1.02
  -7  -1  -2   -0.92    1.03
  -7  -1  -2    1.25    1.10
   7   1   2    1.43    0.97
   7   1   2   -0.26    1.00
   7   1   2    0.84    1.31
   7   1   2    3.36    1.32
   7   1   2    1.55    1.18
   7   1   2    1.18    1.08
  -8  -1  -2   15.51    2.04
  -8  -1  -2   13.44    1.93
  -8  -1  -2   12.94    2.01
  -8  -1  -2   14.22    2.17
  -8  -1  -2   18.34    2.33
  -8  -1  -2   16.18    2.22
   8   1   2   12.47    2.07
   8   1   2   15.78    2.15
   8   1   2    8.22    1.95
   8   1   2   14.14    1.87
   8   1   2   13.69    2.26
  -9  -1  -2    1.40    1.38
  -9  -1  -2   -0.13    1.30
  -9  -1  -2    0.02    1.34
  -9  -1  -2    1.53    1.36
  -9  -1  -2    0.24    1.46
  -9  -1  -2    1.12    1.53
  -9  -1  -2    0.55    1.15
   9   1   2    2.64    1.33
   9   1   2   -0.38    1.22
   9   1   2   -0.48    1.52
   9   1   2    1.44    1.50
 -10  -1  -2    6.91    1.86
 -10  -1  -2   12.29    2.44
 -10  -1  -2    7.57    2.25
 -10  -1  -2   11.07    2.12
 -10  -1  -2   10.75    2.32
  10   1   2   13.24    2.50
  10   1   2    6.89    1.77
  10   1   2   10.21    2.56
 -11  -1  -2   -1.33    1.58
 -11  -1  -2    1.61    1.95
 -11  -1  -2   -2.36    1.46
  11   1   2   -0.68    1.81
  11   1   2   -0.34    1.91
 -12  -1  -2    0.74    2.05
  12   1   2    0.53    2.15
  12   1   2   -0.53    1.88
  13   1   2    8.33    2.86
  12  -2  -2   -0.62    1.81
  12  -2  -2   -1.08    2.15
  11  -2  -2    0.29    1.80
  11  -2  -2    0.59    1.86
 -11   2   2    1.38    1.75
 -11   2   2   -1.83    1.73
  10  -2  -2   15.26    2.88
  10  -2  -2    8.39    2.39
 -10   2   2   11.07    2.50
 -10   2   2   10.37    2.17
   9  -2  -2    1.82    1.36
   9  -2  -2    2.05    1.73
   9  -2  -2    1.72    1.77
  -9   2   2    0.39    1.37
  -9   2   2    0.11    1.46
  -9   2   2    0.32    1.49
  -9   2   2    2.56    1.73
  -9   2   2    2.32    1.48
  -9   2   2    2.17    1.32
   8  -2  -2   30.42    3.18
   8  -2  -2   24.11    2.40
   8  -2  -2   28.77    3.05
   8  -2  -2   29.47    2.97
  -8   2   2   25.78    2.74
  -8   2   2   26.93    2.91
  -8   2   2   27.93    2.62
  -8   2   2   25.75    2.51
  -8   2   2   27.45    2.56
  -8   2   2   25.99    2.79
   7  -2  -2    4.93    1.48
   7  -2  -2    4.13    1.29
   7  -2  -2    3.02    1.27
   7  -2  -2    3.00    1.41
  -7   2   2    4.84    1.63
  -7   2   2    4.90    1.44
  -7   2   2    5.11    1.49
  -7   2   2    2.61    1.23
  -7   2   2    4.30    1.28
  -7   2   2    3.20    1.28
   6  -2  -2   84.41    4.63
   6  -2  -2   89.66    4.77
   6  -2  -2   78.07    4.17
   6  -2  -2   92.30    4.88
   6  -2  -2   80.39    4.65
   6  -2  -2   81.27    4.77
  -6   2   2   82.71    4.83
  -6   2   2   84.40    4.35
  -6   2   2   90.12    4.79
  -6   2   2   89.01    4.51
  -6   2   2   84.29    4.63
  -6   2   2   79.99    4.60
  -6   2   2   96.53    5.07
  -6   2   2   83.17    4.46
   5  -2  -2   73.67    3.98
   5  -2  -2   67.18    3.97
   5  -2  -2   67.75    3.87
   5  -2  -2   61.90    3.75
   5  -2  -2   69.70    3.56
  -5   2   2   63.01    3.55
  -5   2   2   75.98    4.10
  -5   2   2   66.31    3.75
  -5   2   2   65.51    3.77
  -5   2   2   70.55    3.97
  -5   2   2   68.19    3.63
  -5   2   2   63.18    3.42
  -5   2   2   64.94    3.74
   4  -2  -2  130.12    6.39
   4  -2  -2  136.64    5.98
   4  -2  -2  141.15    6.33
   4  -2  -2  144.70    6.37
   4  -2  -2  140.17    6.42
  -4   2   2  139.01    6.14
  -4   2   2  152.09    6.74
  -4   2   2  134.98    6.13
  -4   2   2  138.10    6.44
  -4   2   2  140.25    6.28
  -4   2   2  144.09    6.37
  -4   2   2  146.05    6.61
  -4   2   2  153.79    6.55
   3  -2  -2   42.27    2.57
   3  -2  -2   51.05    2.75
   3  -2  -2   50.06    2.86
   3  -2  -2   45.23    2.63
   3  -2  -2   44.66    2.63
   3  -2  -2   43.15    2.43
  -3   2   2   49.73    2.51
  -3   2   2   42.21    2.64
  -3   2   2   43.22    2.33
  -3   2   2   43.95    2.57
  -3   2   2   45.66    2.60
  -3   2   2   42.83    2.56
  -3   2   2   46.75    2.71
   2  -2  -2   72.80    3.40
   2  -2  -2   69.61    3.38
   2  -2  -2   70.59    3.21
   2  -2  -2   72.02    3.55
   2  -2  -2   67.99    3.36
   2  -2  -2   70.91    3.50
  -2   2   2   72.07    3.46
  -2   2   2   68.06    3.28
  -2   2   2   69.13    3.34
  -2   2   2   71.92    3.39
  -2   2   2   68.87    3.14
  -2   2   2   69.93    3.43
  -2   2   2   67.26    3.16
   1  -2  -2   37.80    1.99
   1  -2  -2   36.16    2.15
   1  -2  -2   36.67    1.87
   1  -2  -2   35.92    2.04
   1  -2  -2   36.34    2.02
   1  -2  -2   38.26    2.00
   1  -2  -2   37.67    2.00
  -1   2   2   40.15    2.01
  -1   2   2   36.57    2.06
  -1   2   2   39.39    2.03
  -1   2   2   38.14    2.04
  -1   2   2   38.65    2.19
  -1   2   2   36.48    2.04
  -1   2   2   35.77    2.03
   0  -2  -2  143.46    5.88
   0  -2  -2  144.49    5.86
   0  -2  -2  141.15    5.82
   0  -2  -2  140.85    5.91
   0  -2  -2  143.72    5.62
   0  -2  -2  144.00    5.95
   0  -2  -2  140.46    5.84
   0  -2  -2  140.03    5.72
   0   2   2  141.16    6.00
   0   2   2  146.35    6.05
   0   2   2  144.55    5.92
   0   2   2  142.72    5.92
   0   2   2  145.16    5.97
   0   2   2  146.68    5.95
  -1  -2  -2    3.88    0.67
  -1  -2  -2    4.77    0.70
  -1  -2  -2    3.77    0.71
  -1  -2  -2    3.61    0.66
  -1  -2  -2    3.31    0.67
  -1  -2  -2    3.56    0.58
  -1  -2  -2    4.54    0.73
  -1  -2  -2    3.42    0.66
  -1  -2  -2    3.06    0.66
   1   2   2    3.77    0.71
   1   2   2    4.25    0.69
   1   2   2    3.95    0.77
   1   2   2    3.62    0.65
   1   2   2    3.88    0.70
   1   2   2    3.59    0.67
   1   2   2    2.46    0.72
  -2  -2  -2   29.43    1.85
  -2  -2  -2   29.77    1.87
  -2  -2  -2   29.48    1.83
  -2  -2  -2   30.57    1.83
  -2  -2  -2   30.79    1.74
  -2  -2  -2   31.05    1.80
  -2  -2  -2   32.24    1.88
  -2  -2  -2   30.95    1.71
  -2  -2  -2   28.80    1.84
  -2  -2  -2   27.46    1.90
   2   2   2   28.36    1.92
   2   2   2   31.27    1.75
   2   2   2   31.74    1.89
   2   2   2   32.91    1.97
   2   2   2   27.84    1.80
   2   2   2   28.81    1.84
   2   2   2   29.91    1.81
   2   2   2   33.21    1.94
  -3  -2  -2   10.93    1.18
  -3  -2  -2   11.47    1.12
  -3  -2  -2    9.19    1.13
  -3  -2  -2    9.54    1.19
  -3  -2  -2    9.29    1.15
  -3  -2  -2   10.85    1.21
  -3  -2  -2   11.09    1.11
  -3  -2  -2    9.71    1.14
  -3  -2  -2   12.69    1.30
  -3  -2  -2   11.44    1.24
   3   2   2    8.58    1.17
   3   2   2    9.53    1.14
   3   2   2   11.37    1.06
   3   2   2    9.51    1.19
   3   2   2   10.72    1.21
   3   2   2    9.37    1.25
   3   2   2   10.61    1.27
   3   2   2   11.34    1.22
  -4  -2  -2   37.85    2.43
  -4  -2  -2   43.39    2.48
  -4  -2  -2   35.61    2.20
  -4  -2  -2   32.79    2.14
  -4  -2  -2   39.11    2.52
  -4  -2  -2   35.90    2.33
  -4  -2  -2   32.16    2.34
  -4  -2  -2   30.55    2.28
  -4  -2  -2   36.88    2.34
  -4  -2  -2   39.61    2.52
  -4  -2  -2   32.56    2.34
   4   2   2   34.80    2.27
   4   2   2   37.36    2.40
   4   2   2   33.13    2.09
   4   2   2   35.53    2.47
   4   2   2   33.14    2.28
   4   2   2   32.09    2.24
   4   2   2   31.82    2.26
  -5  -2  -2  106.28    5.21
  -5  -2  -2  106.57    5.30
  -5  -2  -2  111.42    4.96
  -5  -2  -2  109.92    5.35
  -5  -2  -2  104.51    5.11
  -5  -2  -2   99.88    5.15
  -5  -2  -2  107.01    5.23
  -5  -2  -2  113.01    5.31
  -5  -2  -2  102.91    5.15
  -5  -2  -2  108.07    5.33
  -5  -2  -2  101.90    4.89
   5   2   2  105.56    5.05
   5   2   2  101.39    4.69
   5   2   2  106.47    5.15
   5   2   2  100.83    5.22
   5   2   2  104.33    4.73
   5   2   2  105.93    5.12
   5   2   2   96.52    4.99
   5   2   2  101.09    5.09
  -6  -2  -2   22.56    2.15
  -6  -2  -2   25.64    2.44
  -6  -2  -2   21.15    2.18
  -6  -2  -2   20.93    1.89
  -6  -2  -2   26.97    2.29
  -6  -2  -2   20.64    2.11
  -6  -2  -2   23.38    2.01
  -6  -2  -2   27.11    2.36
  -6  -2  -2   24.62    2.22
  -6  -2  -2   24.37    2.32
  -6  -2  -2   27.73    2.39
   6   2   2   23.04    1.91
   6   2   2   22.78    2.30
   6   2   2   25.08    2.26
   6   2   2   27.19    2.32
   6   2   2   22.96    2.16
   6   2   2   22.37    1.88
   6   2   2   21.39    2.13
   6   2   2   27.05    2.29
  -7  -2  -2   11.90    1.62
  -7  -2  -2    9.58    1.80
  -7  -2  -2    7.29    1.66
  -7  -2  -2   12.90    1.63
  -7  -2  -2   10.51    1.82
  -7  -2  -2    7.08    1.58
  -7  -2  -2    6.21    1.52
  -7  -2  -2    7.19    1.71
  -7  -2  -2    6.27    1.56
   7   2   2    8.71    1.88
   7   2   2   10.24    1.81
   7   2   2   12.49    1.84
   7   2   2   12.98    1.90
   7   2   2    7.69    1.37
   7   2   2    8.58    1.45
   7   2   2    9.61    1.71
  -8  -2  -2    1.77    1.38
  -8  -2  -2    3.08    1.41
  -8  -2  -2    2.42    1.22
  -8  -2  -2    4.52    1.54
  -8  -2  -2    2.33    1.18
  -8  -2  -2    2.00    1.30
  -8  -2  -2    2.64    1.48
   8   2   2    0.89    1.19
   8   2   2    1.61    1.36
   8   2   2    1.43    1.08
   8   2   2    2.48    1.58
   8   2   2    1.54    1.40
   8   2   2    2.80    1.31
  -9  -2  -2    1.83    1.49
  -9  -2  -2    0.84    1.38
  -9  -2  -2    2.42    1.60
  -9  -2  -2    1.06    1.28
  -9  -2  -2    2.47    1.49
  -9  -2  -2    4.46    1.48
  -9  -2  -2    4.14    1.77
   9   2   2    3.81    1.73
   9   2   2    7.08    2.00
   9   2   2    0.25    1.03
   9   2   2    3.87    1.41
 -10  -2  -2    0.47    1.39
 -10  -2  -2    1.05    1.62
 -10  -2  -2   -1.35    1.46
  10   2   2   -2.05    1.45
  10   2   2   -1.03    1.65
 -11  -2  -2   -2.56    1.61
 -11  -2  -2    0.47    1.73
  11   2   2   -0.47    1.75
  11   2   2   -1.17    1.79
 -12  -2  -2   13.91    3.27
  12   2   2   10.02    2.80
  12   2   2    7.55    2.72
  13   2   2    0.35    2.11
  12  -3  -2    2.47    2.48
  12  -3  -2    3.06    2.43
 -12   3   2    3.47    2.09
  11  -3  -2   -1.10    1.71
  11  -3  -2   -0.02    1.91
 -11   3   2   -1.23    1.71
 -11   3   2   -3.06    1.35
  10  -3  -2   21.31    2.72
  10  -3  -2   18.94    3.05
  10  -3  -2   20.09    3.28
 -10   3   2   15.37    2.77
 -10   3   2   17.26    2.90
 -10   3   2   13.33    2.28
   9  -3  -2    2.82    1.44
   9  -3  -2    2.92    1.86
   9  -3  -2    2.52    1.88
  -9   3   2    4.18    1.54
  -9   3   2    7.12    2.07
  -9   3   2    7.04    2.14
  -9   3   2    5.73    1.84
  -9   3   2    6.93    1.77
   8  -3  -2   19.68    2.14
   8  -3  -2   20.07    2.68
   8  -3  -2   16.31    2.49
  -8   3   2   22.94    2.80
  -8   3   2   16.44    2.39
  -8   3   2   22.49    2.29
  -8   3   2   15.88    2.45
  -8   3   2   20.28    2.29
   7  -3  -2   44.80    3.46
   7  -3  -2   40.84    3.16
   7  -3  -2   47.21    3.12
   7  -3  -2   53.17    3.69
   7  -3  -2   58.12    3.74
  -7   3   2   50.01    3.22
  -7   3   2   57.25    3.41
  -7   3   2   53.79    3.68
  -7   3   2   47.69    3.43
  -7   3   2   52.17    3.67
  -7   3   2   44.98    3.52
  -7   3   2   41.66    3.12
   6  -3  -2   22.29    2.27
   6  -3  -2   24.19    2.39
   6  -3  -2   23.19    2.19
   6  -3  -2   20.38    2.27
   6  -3  -2   17.73    1.88
   6  -3  -2   21.40    2.33
  -6   3   2   16.95    2.12
  -6   3   2   23.47    2.26
  -6   3   2   26.30    2.52
  -6   3   2   22.35    1.99
  -6   3   2   22.63    2.08
  -6   3   2   22.92    2.48
  -6   3   2   22.18    2.21
  -6   3   2   23.11    1.99
   5  -3  -2    6.08    1.74
   5  -3  -2    9.94    1.60
   5  -3  -2    6.64    1.41
   5  -3  -2    9.24    1.34
   5  -3  -2   12.22    1.63
   5  -3  -2   10.86    1.56
  -5   3   2   10.40    1.54
  -5   3   2    5.66    1.33
  -5   3   2    9.42    1.41
  -5   3   2    7.08    1.37
  -5   3   2    9.58    1.25
  -5   3   2   11.10    1.68
  -5   3   2    6.36    1.64
  -5   3   2   11.39    1.37
   4  -3  -2   14.13    1.57
   4  -3  -2   14.93    1.64
   4  -3  -2   12.45    1.66
   4  -3  -2   17.34    1.74
   4  -3  -2   15.31    1.48
   4  -3  -2   12.19    1.58
   4  -3  -2    7.76    1.47
  -4   3   2   11.01    1.28
  -4   3   2   12.48    1.30
  -4   3   2   14.96    1.64
  -4   3   2   12.73    1.61
  -4   3   2   19.00    1.89
  -4   3   2   18.55    1.78
  -4   3   2   14.25    1.55
  -4   3   2   11.90    1.37
   3  -3  -2    1.85    0.92
   3  -3  -2    1.19    0.86
   3  -3  -2    1.35    0.91
   3  -3  -2    2.81    0.89
   3  -3  -2    0.92    0.98
   3  -3  -2    1.42    0.89
  -3   3   2    2.98    0.97
  -3   3   2    2.04    0.81
  -3   3   2    1.83    0.92
  -3   3   2    1.54    0.90
  -3   3   2    2.78    1.06
  -3   3   2    2.51    1.08
   2  -3  -2   52.76    2.54
   2  -3  -2   48.18    2.81
   2  -3  -2   52.12    2.77
   2  -3  -2   50.26    2.75
   2  -3  -2   52.15    2.73
   2  -3  -2   44.29    2.61
   2  -3  -2   55.94    2.88
   2  -3  -2   47.24    2.68
  -2   3   2   48.89    2.38
  -2   3   2   48.57    2.56
  -2   3   2   47.65    2.70
  -2   3   2   46.29    2.64
  -2   3   2   44.50    2.62
  -2   3   2   50.55    2.64
  -2   3   2   48.50    2.75
   1  -3  -2    2.11    0.69
   1  -3  -2    0.99    0.80
   1  -3  -2    1.28    0.72
   1  -3  -2    0.83    0.74
   1  -3  -2    3.73    0.83
   1  -3  -2    0.54    0.84
   1  -3  -2    1.69    0.82
   1  -3  -2    0.74    0.70
  -1   3   2    1.92    0.72
  -1   3   2    1.44    0.81
  -1   3   2    1.88    0.78
  -1   3   2    1.57    0.66
  -1   3   2    1.73    0.72
  -1   3   2    1.86    0.73
  -1   3   2    2.17    0.87
  -1   3   2    1.09    0.74
   0  -3  -2   11.60    1.12
   0  -3  -2   13.36    1.14
   0  -3  -2   13.14    1.05
   0  -3  -2   15.12    1.28
   0  -3  -2   12.12    1.10
   0  -3  -2   12.54    1.11
   0  -3  -2   11.56    1.17
   0  -3  -2   13.28    1.15
   0   3   2   12.48    1.14
   0   3   2   13.61    1.25
   0   3   2   11.81    0.94
   0   3   2   12.90    1.16
   0   3   2   12.21    1.12
   0   3   2   11.67    1.01
   0   3   2   14.01    1.21
  -1  -3  -2    6.76    0.78
  -1  -3  -2    6.82    0.94
  -1  -3  -2    5.21    0.91
  -1  -3  -2    6.59    0.87
  -1  -3  -2    7.42    0.89
  -1  -3  -2    5.24    0.77
  -1  -3  -2    5.13    0.87
  -1  -3  -2    7.06    0.90
   1   3   2    6.09    0.95
   1   3   2    7.96    0.99
   1   3   2    6.09    0.87
   1   3   2    5.44    0.93
   1   3   2    5.78    0.86
   1   3   2    7.15    0.77
   1   3   2    9.15    0.93
  -2  -3  -2  150.71    6.10
  -2  -3  -2  154.03    6.35
  -2  -3  -2  151.00    6.39
  -2  -3  -2  154.70    6.50
  -2  -3  -2  151.32    6.48
  -2  -3  -2  153.33    6.40
  -2  -3  -2  145.56    6.43
  -2  -3  -2  146.49    6.52
  -2  -3  -2  152.99    6.39
  -2  -3  -2  146.62    6.12
   2   3   2  143.43    6.23
   2   3   2  143.73    5.86
   2   3   2  143.51    6.27
   2   3   2  147.16    6.23
   2   3   2  144.70    6.31
   2   3   2  150.65    6.21
   2   3   2  145.97    6.20
  -3  -3  -2   23.89    1.95
  -3  -3  -2   30.86    1.82
  -3  -3  -2   28.68    1.93
  -3  -3  -2   27.32    2.01
  -3  -3  -2   28.78    1.98
  -3  -3  -2   27.66    1.82
  -3  -3  -2   26.48    1.99
  -3  -3  -2   32.80    2.09
  -3  -3  -2   31.79    2.03
  -3  -3  -2   30.89    2.12
   3   3   2   32.61    1.81
   3   3   2   25.97    1.91
   3   3   2   27.66    2.06
   3   3   2   29.46    2.05
   3   3   2   29.94    1.82
   3   3   2   28.64    2.01
   3   3   2   29.47    2.10
   3   3   2   27.43    1.98
   3   3   2   29.40    1.96
  -4  -3  -2   11.40    1.41
  -4  -3  -2   12.52    1.31
  -4  -3  -2   12.95    1.50
  -4  -3  -2    9.97    1.39
  -4  -3  -2   13.80    1.46
  -4  -3  -2   11.58    1.23
  -4  -3  -2   12.11    1.38
  -4  -3  -2   10.07    1.42
  -4  -3  -2   12.36    1.37
  -4  -3  -2   12.70    1.46
  -4  -3  -2   10.18    1.36
   4   3   2   11.28    1.45
   4   3   2   13.00    1.47
   4   3   2   12.12    1.45
   4   3   2   11.74    1.22
   4   3   2   13.07    1.48
   4   3   2   12.10    1.55
   4   3   2   10.21    1.36
   4   3   2    9.28    1.40
   4   3   2   13.54    1.29
  -5  -3  -2   11.21    1.72
  -5  -3  -2    9.79    1.46
  -5  -3  -2   14.22    1.61
  -5  -3  -2   13.98    1.66
  -5  -3  -2   11.89    1.62
  -5  -3  -2   13.09    1.61
  -5  -3  -2   12.17    1.59
  -5  -3  -2   10.79    1.36
  -5  -3  -2    9.73    1.55
  -5  -3  -2   11.44    1.37
  -5  -3  -2   11.88    1.51
   5   3   2   10.36    1.54
   5   3   2   11.67    1.58
   5   3   2   12.62    1.56
   5   3   2   13.43    1.36
   5   3   2    9.54    1.62
   5   3   2   13.10    1.60
   5   3   2   10.35    1.31
   5   3   2   13.25    1.63
  -6  -3  -2   14.51    1.60
  -6  -3  -2   11.60    1.69
  -6  -3  -2   12.37    1.63
  -6  -3  -2   10.18    1.68
  -6  -3  -2   15.19    1.96
  -6  -3  -2   11.11    1.74
  -6  -3  -2   16.31    1.91
  -6  -3  -2   17.75    1.95
  -6  -3  -2   15.28    1.97
  -6  -3  -2   17.49    1.97
   6   3   2   13.90    1.84
   6   3   2   12.22    1.86
   6   3   2   18.05    1.96
   6   3   2   14.65    1.86
   6   3   2   14.50    1.55
   6   3   2   16.26    1.91
   6   3   2   15.85    1.91
   6   3   2   11.91    1.42
  -7  -3  -2   10.47    1.92
  -7  -3  -2   13.30    1.90
  -7  -3  -2    9.75    1.63
  -7  -3  -2   10.39    1.76
  -7  -3  -2    9.74    1.55
  -7  -3  -2   11.38    1.88
  -7  -3  -2    7.22    1.62
  -7  -3  -2   10.72    1.82
  -7  -3  -2   12.84    2.04
   7   3   2    8.75    1.70
   7   3   2   12.68    2.02
   7   3   2    6.39    1.67
   7   3   2    8.34    1.39
   7   3   2   14.40    1.97
   7   3   2    9.59    1.48
   7   3   2    9.94    1.72
  -8  -3  -2   11.73    2.02
  -8  -3  -2   10.28    1.66
  -8  -3  -2    7.45    1.74
  -8  -3  -2    7.35    1.64
  -8  -3  -2    8.25    1.85
  -8  -3  -2    8.53    1.82
  -8  -3  -2    8.31    1.87
  -8  -3  -2   14.40    2.17
   8   3   2    9.49    1.64
   8   3   2   16.70    2.27
   8   3   2   11.21    1.95
   8   3   2    9.31    1.53
   8   3   2   11.22    2.02
   8   3   2   13.86    2.31
  -9  -3  -2    9.27    2.01
  -9  -3  -2    8.19    2.00
  -9  -3  -2    8.81    2.06
  -9  -3  -2    9.37    2.10
  -9  -3  -2    4.73    1.79
  -9  -3  -2    9.18    1.83
  -9  -3  -2    9.34    1.80
   9   3   2    6.62    1.51
   9   3   2    7.79    2.29
   9   3   2   12.14    1.86
   9   3   2    6.60    1.89
 -10  -3  -2    2.45    1.67
 -10  -3  -2   -0.68    1.61
 -10  -3  -2    2.16    1.63
  10   3   2    0.02    1.64
  10   3   2    2.78    1.91
 -11  -3  -2    2.08    1.82
 -11  -3  -2   -0.75    1.70
  11   3   2   -0.74    1.85
  11   3   2   -0.84    1.83
  12   3   2   14.52    3.06
  12   3   2   19.72    3.61
  13   3   2   -0.01    2.40
  13   3   2   -0.34    2.45
  11  -4  -2    0.88    2.02
  11  -4  -2   -2.87    1.72
 -11   4   2   -0.26    1.51
 -11   4   2   -0.54    1.80
  10  -4  -2   17.58    3.13
  10  -4  -2   22.09    3.32
 -10   4   2   14.75    2.26
 -10   4   2    9.87    2.47
 -10   4   2   16.84    3.02
   9  -4  -2   -0.55    1.62
   9  -4  -2    3.29    1.43
   9  -4  -2    2.05    1.72
  -9   4   2   -1.67    1.27
  -9   4   2    0.29    1.56
  -9   4   2    0.95    1.33
  -9   4   2   -2.01    1.40
  -9   4   2    1.50    1.82
   8  -4  -2    2.64    1.52
   8  -4  -2    1.15    1.53
   8  -4  -2    1.08    1.28
   8  -4  -2    2.84    1.41
  -8   4   2    3.36    1.62
  -8   4   2    1.20    1.49
  -8   4   2    1.49    1.17
  -8   4   2    3.47    1.33
  -8   4   2    0.64    1.33
   7  -4  -2   26.04    2.67
   7  -4  -2   25.87    2.88
   7  -4  -2   29.62    2.85
   7  -4  -2   30.82    2.61
  -7   4   2   27.86    2.84
  -7   4   2   26.78    2.42
  -7   4   2   32.45    2.96
  -7   4   2   22.55    2.14
  -7   4   2   29.97    2.76
  -7   4   2   29.83    2.90
   6  -4  -2    2.73    1.23
   6  -4  -2    0.64    1.00
   6  -4  -2    3.82    1.28
   6  -4  -2    1.52    1.28
   6  -4  -2    1.52    1.08
   6  -4  -2    1.83    1.16
   6  -4  -2    1.61    1.34
  -6   4   2    3.15    1.10
  -6   4   2    1.40    1.17
  -6   4   2    3.37    1.37
  -6   4   2    1.90    1.15
  -6   4   2   -0.61    1.13
  -6   4   2    2.52    0.99
   5  -4  -2    5.64    1.30
   5  -4  -2    6.12    1.35
   5  -4  -2    2.38    1.13
   5  -4  -2    6.25    1.44
   5  -4  -2    6.11    1.56
   5  -4  -2    3.85    1.35
   5  -4  -2    5.87    1.22
  -5   4   2    6.05    1.09
  -5   4   2    4.73    1.42
  -5   4   2    6.77    1.14
  -5   4   2    4.95    1.11
  -5   4   2    5.57    1.32
  -5   4   2    4.35    1.27
  -5   4   2    7.52    1.48
  -5   4   2    7.67    1.55
   4  -4  -2    3.43    1.18
   4  -4  -2    6.06    1.24
   4  -4  -2    5.28    1.13
   4  -4  -2    5.97    1.37
   4  -4  -2    6.25    1.24
   4  -4  -2    4.41    1.20
  -4   4   2    2.86    1.21
  -4   4   2    5.31    1.18
  -4   4   2    4.38    1.25
  -4   4   2    4.48    1.04
  -4   4   2    4.46    1.27
  -4   4   2    5.21    1.29
  -4   4   2    3.42    0.93
   3  -4  -2   25.09    2.00
   3  -4  -2   20.94    1.79
   3  -4  -2   19.07    1.74
   3  -4  -2   19.49    1.73
   3  -4  -2   21.14    1.73
   3  -4  -2   19.63    1.91
   3  -4  -2   23.69    1.96
   3  -4  -2   20.74    1.78
  -3   4   2   17.88    1.72
  -3   4   2   22.31    1.80
  -3   4   2   20.46    1.85
  -3   4   2   21.61    1.84
  -3   4   2   22.68    1.67
  -3   4   2   22.90    1.94
  -3   4   2   18.23    1.56
   2  -4  -2    3.75    0.88
   2  -4  -2    4.43    0.99
   2  -4  -2    1.50    0.84
   2  -4  -2    3.35    0.90
   2  -4  -2    4.00    0.99
   2  -4  -2    2.71    1.03
   2  -4  -2    1.95    0.82
   2  -4  -2    1.56    0.96
  -2   4   2    2.38    0.92
  -2   4   2    2.50    0.76
  -2   4   2    3.08    0.79
  -2   4   2    1.52    0.91
  -2   4   2    1.78    0.96
  -2   4   2    2.03    0.82
  -2   4   2    1.92    0.84
  -2   4   2    2.55    0.89
   1  -4  -2   25.07    1.71
   1  -4  -2   29.45    1.89
   1  -4  -2   27.30    1.85
   1  -4  -2   28.06    1.85
   1  -4  -2   25.63    1.85
   1  -4  -2   31.41    1.96
   1  -4  -2   27.06    1.87
   1  -4  -2   28.04    2.09
  -1   4   2   26.17    1.83
  -1   4   2   25.44    1.75
  -1   4   2   24.74    1.53
  -1   4   2   24.19    1.73
  -1   4   2   26.31    1.92
  -1   4   2   24.55    1.77
  -1   4   2   23.57    1.70
  -1   4   2   23.99    1.54
   0  -4  -2   66.44    3.16
   0  -4  -2   69.47    3.29
   0  -4  -2   69.98    3.37
   0  -4  -2   72.45    3.43
   0  -4  -2   70.30    3.36
   0  -4  -2   73.19    3.47
   0  -4  -2   66.79    3.33
   0  -4  -2   72.98    3.54
   0   4   2   68.10    3.38
   0   4   2   71.08    3.40
   0   4   2   68.89    3.45
   0   4   2   66.74    3.34
   0   4   2   66.50    2.99
   0   4   2   70.24    3.18
  -1  -4  -2   33.68    2.08
  -1  -4  -2   31.94    1.78
  -1  -4  -2   31.65    2.02
  -1  -4  -2   33.38    1.97
  -1  -4  -2   30.94    1.98
  -1  -4  -2   26.58    1.80
  -1  -4  -2   34.45    2.15
  -1  -4  -2   31.80    1.96
   1   4   2   34.94    2.12
   1   4   2   32.21    2.02
   1   4   2   30.94    2.11
   1   4   2   32.21    2.03
   1   4   2   32.37    1.71
   1   4   2   34.29    2.03
  -2  -4  -2  434.12   16.85
  -2  -4  -2  405.82   16.77
  -2  -4  -2  434.46   16.75
  -2  -4  -2  441.02   16.20
  -2  -4  -2  421.80   16.79
  -2  -4  -2  428.95   16.71
  -2  -4  -2  413.47   16.95
  -2  -4  -2  409.82   16.91
   2   4   2  436.45   16.84
   2   4   2  421.51   17.02
   2   4   2  430.47   16.93
   2   4   2  428.33   16.90
   2   4   2  424.50   16.15
   2   4   2  432.61   17.09
   2   4   2  405.68   16.83
  -3  -4  -2    1.82    0.80
  -3  -4  -2    0.54    0.85
  -3  -4  -2    1.38    0.93
  -3  -4  -2    2.80    0.90
  -3  -4  -2    1.62    0.86
  -3  -4  -2    1.01    0.76
  -3  -4  -2    2.87    0.97
  -3  -4  -2    1.66    0.83
  -3  -4  -2    1.71    0.92
  -3  -4  -2    1.47    0.80
   3   4   2    3.15    0.94
   3   4   2    1.34    0.71
   3   4   2    1.67    0.92
   3   4   2    1.98    0.94
   3   4   2    2.65    0.93
   3   4   2    1.92    0.93
   3   4   2    0.61    0.89
  -4  -4  -2   23.09    1.91
  -4  -4  -2   25.18    2.02
  -4  -4  -2   20.44    1.73
  -4  -4  -2   24.46    1.78
  -4  -4  -2   22.77    2.04
  -4  -4  -2   23.27    1.94
  -4  -4  -2   20.55    1.89
  -4  -4  -2   22.62    1.83
  -4  -4  -2   24.78    2.04
  -4  -4  -2   24.57    2.04
   4   4   2   25.40    2.02
   4   4   2   21.85    1.88
   4   4   2   23.31    1.88
   4   4   2   22.44    1.95
   4   4   2   20.86    1.92
   4   4   2   19.91    1.57
   4   4   2   19.05    1.89
   4   4   2   23.51    1.95
  -5  -4  -2   11.91    1.57
  -5  -4  -2   11.62    1.71
  -5  -4  -2   11.99    1.44
  -5  -4  -2   12.19    1.71
  -5  -4  -2   10.76    1.60
  -5  -4  -2   12.28    1.60
  -5  -4  -2   14.41    1.69
  -5  -4  -2    9.03    1.46
  -5  -4  -2   13.87    1.46
  -5  -4  -2   14.61    1.75
   5   4   2   14.23    1.77
   5   4   2   12.40    1.64
   5   4   2   13.40    1.37
   5   4   2   14.07    1.72
   5   4   2   11.07    1.69
   5   4   2   10.33    1.23
   5   4   2   10.10    1.58
   5   4   2    9.62    1.53
  -6  -4  -2   47.52    3.46
  -6  -4  -2   44.07    3.25
  -6  -4  -2   46.25    2.93
  -6  -4  -2   41.18    2.96
  -6  -4  -2   44.52    3.17
  -6  -4  -2   51.12    3.34
  -6  -4  -2   46.52    2.92
  -6  -4  -2   47.31    3.14
  -6  -4  -2   45.49    3.11
   6   4   2   40.21    3.00
   6   4   2   45.82    3.13
   6   4   2   45.45    2.68
   6   4   2   48.13    3.33
   6   4   2   40.45    2.54
   6   4   2   44.07    3.06
   6   4   2   43.66    3.21
   6   4   2   40.23    3.05
  -7  -4  -2    3.69    1.35
  -7  -4  -2    3.13    1.37
  -7  -4  -2    2.15    1.36
  -7  -4  -2    3.01    1.30
  -7  -4  -2    4.79    1.42
  -7  -4  -2    5.28    1.54
  -7  -4  -2    1.80    1.11
  -7  -4  -2    3.02    1.33
  -7  -4  -2    1.28    1.14
   7   4   2   -0.25    1.03
   7   4   2    3.83    1.44
   7   4   2    1.77    1.00
   7   4   2    2.81    1.09
   7   4   2    2.95    1.35
   7   4   2    1.82    1.12
  -8  -4  -2   19.47    2.18
  -8  -4  -2   15.92    2.48
  -8  -4  -2   20.08    2.47
  -8  -4  -2   18.96    2.41
  -8  -4  -2   21.04    2.51
  -8  -4  -2   21.12    2.29
  -8  -4  -2   17.22    2.45
  -8  -4  -2   21.71    2.60
   8   4   2   16.67    1.96
   8   4   2   22.61    2.64
   8   4   2   20.96    1.99
   8   4   2   23.64    2.82
   8   4   2   20.15    2.55
  -9  -4  -2    0.10    1.52
  -9  -4  -2    1.23    1.49
  -9  -4  -2   -1.04    1.38
  -9  -4  -2    3.06    1.59
  -9  -4  -2    1.00    1.27
  -9  -4  -2    2.22    1.58
  -9  -4  -2    0.88    1.56
  -9  -4  -2    2.27    1.37
   9   4   2    2.33    1.62
   9   4   2    3.07    1.78
   9   4   2    1.01    1.11
 -10  -4  -2    3.12    1.84
 -10  -4  -2    2.83    1.87
  10   4   2    0.94    1.88
  10   4   2    7.18    2.08
 -11  -4  -2    1.18    1.64
  11   4   2   -0.95    1.88
  11   4   2   -1.82    1.65
  12   4   2    5.46    2.58
  12   4   2    8.92    2.82
  13   4   2   -0.15    2.11
 -11   5   2    4.10    2.31
  10  -5  -2   -0.81    1.72
 -10   5   2   -0.09    1.70
 -10   5   2    0.89    1.34
 -10   5   2    1.81    1.97
   9  -5  -2   15.09    2.84
   9  -5  -2    8.30    2.27
  -9   5   2   11.64    2.52
  -9   5   2    8.48    1.93
  -9   5   2    8.78    1.72
  -9   5   2    9.27    2.40
  -9   5   2    7.09    2.14
   8  -5  -2    0.12    1.30
   8  -5  -2   -0.84    1.08
   8  -5  -2    0.53    1.45
   8  -5  -2   -2.74    1.18
  -8   5   2   -0.50    1.30
  -8   5   2   -0.73    1.44
  -8   5   2    0.41    1.14
  -8   5   2    0.98    1.08
  -8   5   2    0.95    1.26
  -8   5   2    0.85    1.47
   7  -5  -2   -1.37    1.10
   7  -5  -2    0.18    1.25
   7  -5  -2    1.08    1.18
  -7   5   2    1.72    1.42
  -7   5   2   -1.10    1.05
  -7   5   2    0.44    1.06
  -7   5   2   -0.42    0.98
  -7   5   2    1.02    1.26
  -7   5   2   -0.03    1.01
  -7   5   2   -0.41    1.33
   6  -5  -2   14.37    2.10
   6  -5  -2   14.38    2.02
   6  -5  -2   14.56    1.86
   6  -5  -2   13.29    2.11
  -6   5   2   14.18    1.48
  -6   5   2   13.44    1.94
  -6   5   2   15.81    2.17
  -6   5   2   15.00    1.74
  -6   5   2   13.73    1.71
  -6   5   2   13.71    2.09
  -6   5   2   15.26    2.07
   5  -5  -2   12.63    1.63
   5  -5  -2   11.73    1.73
   5  -5  -2   13.20    1.84
   5  -5  -2   13.44    1.88
   5  -5  -2   12.11    1.89
  -5   5   2   10.76    1.74
  -5   5   2   12.12    1.31
  -5   5   2   11.47    1.50
  -5   5   2   11.38    1.43
  -5   5   2    9.81    1.77
  -5   5   2   14.00    1.87
  -5   5   2    9.38    1.57
  -5   5   2   13.19    1.91
   4  -5  -2  114.59    5.62
   4  -5  -2  111.01    5.32
   4  -5  -2  126.09    5.89
   4  -5  -2  124.23    5.69
   4  -5  -2  117.29    5.58
   4  -5  -2  121.03    5.76
   4  -5  -2  110.05    5.79
   4  -5  -2  106.71    5.56
  -4   5   2  114.32    5.56
  -4   5   2  119.28    5.45
  -4   5   2  107.35    5.01
  -4   5   2  111.80    5.57
  -4   5   2  109.49    5.11
  -4   5   2  112.43    5.66
  -4   5   2  115.51    5.72
   3  -5  -2   57.29    2.96
   3  -5  -2   62.57    3.23
   3  -5  -2   51.24    3.30
   3  -5  -2   51.85    3.04
   3  -5  -2   48.91    3.09
   3  -5  -2   54.69    3.13
   3  -5  -2   55.07    3.11
   3  -5  -2   53.52    3.29
  -3   5   2   50.82    3.08
  -3   5   2   54.52    3.19
  -3   5   2   53.42    2.74
  -3   5   2   48.74    2.96
  -3   5   2   54.01    3.17
  -3   5   2   53.95    3.19
  -3   5   2   55.71    2.82
   2  -5  -2   78.15    3.72
   2  -5  -2   76.45    3.86
   2  -5  -2   75.08    3.81
   2  -5  -2   76.08    3.95
   2  -5  -2   78.24    4.07
   2  -5  -2   76.61    3.82
   2  -5  -2   79.52    3.91
   2  -5  -2   73.73    3.80
  -2   5   2   73.51    3.86
  -2   5   2   75.40    3.69
  -2   5   2   76.75    3.42
  -2   5   2   77.30    3.86
  -2   5   2   70.27    3.72
  -2   5   2   70.66    3.78
  -2   5   2   75.11    3.46
  -2   5   2   77.44    3.95
   1  -5  -2   19.48    1.61
   1  -5  -2   18.47    1.51
   1  -5  -2   19.16    1.65
   1  -5  -2   19.97    1.64
   1  -5  -2   19.39    1.62
   1  -5  -2   18.61    1.58
   1  -5  -2   18.24    1.55
   1  -5  -2   18.28    1.72
  -1   5   2   21.60    1.73
  -1   5   2   19.23    1.71
  -1   5   2   18.62    1.63
  -1   5   2   22.89    1.40
  -1   5   2   20.06    1.68
  -1   5   2   19.57    1.34
  -1   5   2   19.38    1.38
  -1   5   2   18.09    1.63
   0  -5  -2   98.08    4.45
   0  -5  -2   95.31    4.60
   0  -5  -2   95.42    4.46
   0  -5  -2   94.81    4.48
   0  -5  -2  102.63    4.52
   0  -5  -2   90.64    4.62
   0  -5  -2   99.25    4.53
   0  -5  -2  107.01    4.32
   0   5   2  100.21    4.67
   0   5   2   99.84    4.15
   0   5   2   97.68    4.43
   0   5   2   95.95    4.65
   0   5   2  104.65    4.67
   0   5   2  104.42    4.77
  -1  -5  -2    2.13    0.74
  -1  -5  -2    4.60    0.83
  -1  -5  -2    2.47    0.91
  -1  -5  -2    3.49    1.01
  -1  -5  -2    4.20    0.93
  -1  -5  -2    2.89    0.86
  -1  -5  -2    4.32    0.92
  -1  -5  -2    3.39    0.88
   1   5   2    4.48    0.68
   1   5   2    2.89    0.96
   1   5   2    1.87    0.86
   1   5   2    2.32    0.82
   1   5   2    3.84    0.99
   1   5   2    5.01    1.00
   1   5   2    1.69    0.85
  -2  -5  -2  212.21    8.77
  -2  -5  -2  201.85    8.65
  -2  -5  -2  199.62    8.72
  -2  -5  -2  218.33    8.32
  -2  -5  -2  204.19    8.57
  -2  -5  -2  202.44    8.62
  -2  -5  -2  207.14    8.81
  -2  -5  -2  204.67    8.62
   2   5   2  204.93    7.96
   2   5   2  216.16    8.78
   2   5   2  196.08    8.52
   2   5   2  201.54    8.57
   2   5   2  198.41    8.58
   2   5   2  202.75    8.65
  -3  -5  -2   -0.11    0.92
  -3  -5  -2   -0.24    0.69
  -3  -5  -2    0.59    0.76
  -3  -5  -2    2.19    0.92
  -3  -5  -2    0.22    0.77
  -3  -5  -2    1.07    0.87
  -3  -5  -2    0.01    0.72
  -3  -5  -2    0.31    0.71
  -3  -5  -2    0.03    0.92
  -3  -5  -2   -1.21    0.68
   3   5   2    0.35    0.82
   3   5   2   -0.02    0.82
   3   5   2   -0.04    0.87
   3   5   2   -0.36    0.69
   3   5   2    1.02    0.88
   3   5   2   -0.05    0.77
   3   5   2   -0.33    0.61
  -4  -5  -2   61.26    3.74
  -4  -5  -2   63.42    3.24
  -4  -5  -2   63.80    3.48
  -4  -5  -2   61.25    3.29
  -4  -5  -2   56.55    3.44
  -4  -5  -2   64.25    3.46
  -4  -5  -2   59.10    3.36
  -4  -5  -2   62.91    3.62
  -4  -5  -2   66.26    3.64
   4   5   2   64.62    3.64
   4   5   2   60.52    3.49
   4   5   2   61.49    3.58
   4   5   2   64.40    3.67
   4   5   2   60.53    3.66
   4   5   2   61.37    3.48
   4   5   2   63.67    3.02
  -5  -5  -2    3.16    1.08
  -5  -5  -2    4.83    1.09
  -5  -5  -2    4.57    1.24
  -5  -5  -2    4.39    1.09
  -5  -5  -2    0.98    1.08
  -5  -5  -2    3.98    1.19
  -5  -5  -2    2.01    1.09
  -5  -5  -2    4.87    1.33
   5   5   2    5.20    1.34
   5   5   2    2.11    1.18
   5   5   2    3.00    1.27
   5   5   2    2.38    1.11
   5   5   2    4.31    0.91
   5   5   2    2.43    1.08
  -6  -5  -2   30.31    2.34
  -6  -5  -2   30.83    2.69
  -6  -5  -2   30.87    2.69
  -6  -5  -2   32.53    2.58
  -6  -5  -2   28.74    2.49
  -6  -5  -2   31.54    2.69
  -6  -5  -2   29.64    2.54
  -6  -5  -2   28.21    2.73
  -6  -5  -2   26.88    2.22
   6   5   2   32.34    2.64
   6   5   2   32.63    2.58
   6   5   2   33.02    2.74
   6   5   2   26.94    2.66
   6   5   2   29.00    2.11
  -7  -5  -2    2.26    1.18
  -7  -5  -2    0.71    1.08
  -7  -5  -2    0.74    1.13
  -7  -5  -2    2.27    1.35
  -7  -5  -2    2.55    1.33
  -7  -5  -2    2.09    1.19
  -7  -5  -2    1.26    1.26
  -7  -5  -2   -0.36    1.23
  -7  -5  -2    1.96    1.40
   7   5   2    1.49    1.30
   7   5   2    0.90    1.13
   7   5   2    0.68    1.33
   7   5   2    2.10    1.35
   7   5   2    1.42    0.97
  -8  -5  -2   40.42    3.54
  -8  -5  -2   43.40    3.27
  -8  -5  -2   45.83    3.54
  -8  -5  -2   40.51    3.72
  -8  -5  -2   49.24    3.39
  -8  -5  -2   51.49    3.64
  -8  -5  -2   46.91    3.83
  -8  -5  -2   56.06    3.92
   8   5   2   37.71    3.43
   8   5   2   50.21    3.88
   8   5   2   48.73    2.94
  -9  -5  -2    2.74    1.72
  -9  -5  -2    3.69    1.86
  -9  -5  -2    3.66    1.82
  -9  -5  -2    3.44    1.52
  -9  -5  -2    2.28    1.50
   9   5   2    2.72    1.73
   9   5   2    2.27    1.19
   9   5   2    6.33    1.89
 -10  -5  -2   11.88    2.68
 -10  -5  -2   17.67    2.90
 -10  -5  -2   13.84    2.79
  10   5   2   10.08    2.55
  10   5   2    8.98    2.33
 -11  -5  -2    3.46    2.13
  11   5   2    1.93    1.98
  11   5   2    1.12    2.04
  12   5   2    4.54    2.39
  12   5   2    2.49    2.34
  13   5   2    6.38    2.68
 -11   6   2    0.35    2.18
 -10   6   2   36.64    4.11
 -10   6   2   36.72    4.20
   9  -6  -2    1.46    1.77
  -9   6   2    2.76    1.77
  -9   6   2    3.57    1.27
  -9   6   2    3.39    1.89
  -9   6   2    2.53    1.93
   8  -6  -2    3.81    1.77
   8  -6  -2   -0.75    1.38
  -8   6   2    4.77    1.58
  -8   6   2    6.37    1.86
  -8   6   2    5.01    1.28
  -8   6   2    4.61    1.76
  -8   6   2    6.10    1.95
   7  -6  -2    0.83    1.22
   7  -6  -2    1.76    1.48
   7  -6  -2    2.55    1.29
  -7   6   2    4.26    1.58
  -7   6   2    1.87    1.18
  -7   6   2    3.62    1.09
  -7   6   2    0.96    1.40
  -7   6   2    1.29    1.43
  -7   6   2    2.63    1.28
  -7   6   2    2.02    1.50
   6  -6  -2   25.52    2.65
   6  -6  -2   22.74    2.67
   6  -6  -2   26.20    2.60
   6  -6  -2   25.76    2.38
   6  -6  -2   25.46    2.62
  -6   6   2   23.70    2.10
  -6   6   2   17.29    2.39
  -6   6   2   19.94    2.26
  -6   6   2   22.78    2.47
  -6   6   2   22.79    2.07
  -6   6   2   24.23    1.84
  -6   6   2   23.47    2.54
   5  -6  -2   33.48    2.93
   5  -6  -2   25.52    2.49
   5  -6  -2   32.74    2.74
   5  -6  -2   34.29    2.92
   5  -6  -2   32.59    2.58
   5  -6  -2   35.77    2.58
  -5   6   2   30.48    2.48
  -5   6   2   35.17    2.36
  -5   6   2   31.30    2.30
  -5   6   2   33.65    2.04
  -5   6   2   28.53    2.68
  -5   6   2   27.31    2.62
  -5   6   2   34.44    2.75
   4  -6  -2   86.35    4.28
   4  -6  -2   77.41    4.60
   4  -6  -2   71.45    4.25
   4  -6  -2   88.31    4.66
   4  -6  -2   84.19    4.39
   4  -6  -2   81.85    4.47
  -4   6   2   79.15    4.44
  -4   6   2   80.26    4.47
  -4   6   2   78.82    3.95
  -4   6   2   77.35    4.20
  -4   6   2   79.06    4.43
  -4   6   2   82.44    3.90
  -4   6   2   86.16    4.51
   3  -6  -2    9.89    1.32
   3  -6  -2   10.38    1.58
   3  -6  -2    8.82    1.50
   3  -6  -2    9.47    1.41
   3  -6  -2    7.29    1.31
   3  -6  -2    9.09    1.46
   3  -6  -2    9.59    1.41
  -3   6   2   11.16    1.58
  -3   6   2    9.36    1.37
  -3   6   2    7.72    1.44
  -3   6   2    7.85    1.29
  -3   6   2    8.03    1.11
  -3   6   2    7.46    1.01
  -3   6   2    9.26    1.52
   2  -6  -2   14.67    1.57
   2  -6  -2   18.20    1.65
   2  -6  -2   16.15    1.80
   2  -6  -2   17.70    1.60
   2  -6  -2   19.99    1.74
   2  -6  -2   16.25    1.62
   2  -6  -2   18.52    1.76
   2  -6  -2   20.07    1.77
  -2   6   2   15.62    1.28
  -2   6   2   19.51    1.80
  -2   6   2   16.43    1.26
  -2   6   2   15.85    1.32
  -2   6   2   16.40    1.62
  -2   6   2   15.23    1.50
  -2   6   2   13.58    1.59
  -2   6   2   17.44    1.75
  -2   6   2   16.84    1.64
   1  -6  -2    4.27    1.19
   1  -6  -2    5.68    1.06
   1  -6  -2    3.81    0.99
   1  -6  -2    5.95    1.02
   1  -6  -2    4.56    0.94
   1  -6  -2    4.74    1.07
   1  -6  -2    4.79    1.03
   1  -6  -2    5.53    1.12
  -1   6   2    3.90    1.03
  -1   6   2    6.19    1.15
  -1   6   2    3.72    0.78
  -1   6   2    4.40    0.74
  -1   6   2    3.78    0.72
  -1   6   2    5.53    1.18
  -1   6   2    7.56    1.22
   0  -6  -2   20.50    1.58
   0  -6  -2   19.88    1.67
   0  -6  -2   20.51    1.67
   0  -6  -2   19.34    1.63
   0  -6  -2   19.43    1.61
   0  -6  -2   18.07    1.56
   0  -6  -2   21.06    1.77
   0  -6  -2   17.97    1.73
   0   6   2   23.85    1.99
   0   6   2   19.18    1.64
   0   6   2   19.35    1.68
   0   6   2   19.58    1.22
   0   6   2   21.13    1.75
   0   6   2   17.99    1.65
   0   6   2   18.96    1.51
   0   6   2   18.41    1.22
  -1  -6  -2  146.36    6.34
  -1  -6  -2  148.58    6.35
  -1  -6  -2  139.13    6.16
  -1  -6  -2  147.12    6.02
  -1  -6  -2  130.26    6.26
  -1  -6  -2  141.45    6.50
  -1  -6  -2  144.59    6.46
  -1  -6  -2  152.31    6.35
   1   6   2  137.59    6.32
   1   6   2  151.72    6.49
   1   6   2  144.82    6.38
   1   6   2  140.36    6.32
   1   6   2  140.98    5.62
   1   6   2  134.64    6.22
   1   6   2  149.02    6.28
  -2  -6  -2    0.34    0.71
  -2  -6  -2    0.48    0.86
  -2  -6  -2    1.44    0.91
  -2  -6  -2    0.71    0.84
  -2  -6  -2    1.36    0.81
  -2  -6  -2    0.00    0.71
  -2  -6  -2    1.05    0.78
  -2  -6  -2    0.83    0.75
   2   6   2    0.34    0.87
   2   6   2    1.07    0.54
   2   6   2   -0.08    0.80
   2   6   2    2.20    0.95
   2   6   2    2.28    0.88
   2   6   2    0.68    0.80
   2   6   2    0.40    0.84
  -3  -6  -2   -0.42    0.82
  -3  -6  -2   -0.08    0.72
  -3  -6  -2    1.04    1.07
  -3  -6  -2    0.27    0.78
  -3  -6  -2   -0.04    0.73
  -3  -6  -2    0.86    0.90
  -3  -6  -2   -0.64    0.79
  -3  -6  -2   -0.49    0.93
  -3  -6  -2    0.42    0.72
   3   6   2    0.57    0.83
   3   6   2    0.05    0.54
   3   6   2   -0.08    0.40
   3   6   2   -1.83    1.03
   3   6   2    0.74    0.95
   3   6   2   -0.37    0.90
   3   6   2    1.26    0.91
   3   6   2    0.69    0.98
  -4  -6  -2   77.11    4.10
  -4  -6  -2   67.62    3.74
  -4  -6  -2   71.83    3.93
  -4  -6  -2   65.75    3.67
  -4  -6  -2   69.51    4.07
  -4  -6  -2   66.58    3.55
  -4  -6  -2   72.54    3.59
  -4  -6  -2   65.31    3.81
   4   6   2   70.54    3.98
   4   6   2   72.91    3.95
   4   6   2   79.32    4.16
   4   6   2   72.29    3.99
   4   6   2   69.40    3.23
   4   6   2   72.49    4.14
  -5  -6  -2    3.71    1.11
  -5  -6  -2    1.93    1.01
  -5  -6  -2    2.65    1.03
  -5  -6  -2    4.56    1.32
  -5  -6  -2    2.19    1.06
  -5  -6  -2    2.75    1.17
  -5  -6  -2    4.12    1.29
  -5  -6  -2    2.10    1.16
   5   6   2    1.46    1.25
   5   6   2    3.22    1.22
   5   6   2    1.31    1.08
   5   6   2    2.61    1.09
   5   6   2    2.73    1.21
   5   6   2    1.75    0.79
  -6  -6  -2    8.76    1.62
  -6  -6  -2    6.07    1.48
  -6  -6  -2    6.89    1.67
  -6  -6  -2    8.04    1.70
  -6  -6  -2    5.33    1.27
  -6  -6  -2    7.09    1.65
  -6  -6  -2    6.56    1.51
  -6  -6  -2    7.55    1.64
  -6  -6  -2    6.12    1.37
   6   6   2    7.15    1.61
   6   6   2    6.09    1.43
   6   6   2    6.63    1.60
   6   6   2    7.10    1.10
  -7  -6  -2    9.76    1.74
  -7  -6  -2    9.69    1.89
  -7  -6  -2    8.95    2.06
  -7  -6  -2    9.28    1.77
  -7  -6  -2   10.77    1.92
  -7  -6  -2    8.27    1.80
  -7  -6  -2   10.44    1.72
  -7  -6  -2   11.02    2.02
  -7  -6  -2   11.06    2.04
   7   6   2   11.38    1.97
   7   6   2    6.17    1.19
   7   6   2   11.51    2.10
  -8  -6  -2    7.14    2.12
  -8  -6  -2    7.67    2.00
  -8  -6  -2    8.17    1.78
  -8  -6  -2    8.69    2.00
  -8  -6  -2    6.80    1.67
  -8  -6  -2    6.87    1.88
  -8  -6  -2    7.61    1.83
   8   6   2    7.22    1.36
   8   6   2    7.19    1.81
   8   6   2   10.28    2.18
  -9  -6  -2   21.36    2.47
  -9  -6  -2   19.53    2.90
  -9  -6  -2   14.11    2.61
  -9  -6  -2   15.41    2.86
   9   6   2   16.83    1.86
   9   6   2   15.74    2.68
   9   6   2   13.87    2.52
 -10  -6  -2    1.05    1.87
 -10  -6  -2    3.18    2.04
  10   6   2    1.39    1.93
  10   6   2    3.34    1.89
 -11  -6  -2   -0.83    1.86
  11   6   2    0.86    1.94
  11   6   2    1.88    2.14
  12   6   2    5.17    2.34
 -11   7   2    2.17    2.10
  10  -7  -2   11.68    2.91
 -10   7   2   10.98    2.69
 -10   7   2    9.75    2.56
   9  -7  -2   -1.12    1.56
  -9   7   2   -2.12    1.58
  -9   7   2   -0.96    1.53
  -9   7   2   -1.10    1.68
   8  -7  -2    0.57    1.54
   8  -7  -2    4.33    1.96
  -8   7   2    1.08    1.58
  -8   7   2    0.78    1.54
  -8   7   2    0.98    0.99
  -8   7   2    2.63    1.76
   7  -7  -2    0.73    1.31
   7  -7  -2   -1.14    1.28
   7  -7  -2    1.00    1.44
   7  -7  -2   -0.86    1.30
   7  -7  -2   -2.28    1.30
  -7   7   2    0.87    1.05
  -7   7   2    1.12    0.88
  -7   7   2    1.81    1.45
  -7   7   2    0.37    1.39
  -7   7   2    0.18    1.46
   6  -7  -2   21.51    2.45
   6  -7  -2   20.45    2.66
   6  -7  -2   20.10    2.29
   6  -7  -2   22.08    2.59
   6  -7  -2   24.43    2.54
  -6   7   2   24.63    2.08
  -6   7   2   15.69    2.32
  -6   7   2   21.02    2.42
  -6   7   2   16.30    2.19
  -6   7   2   22.41    1.67
  -6   7   2   17.44    1.90
  -6   7   2   19.65    2.45
   5  -7  -2    4.84    1.30
   5  -7  -2    3.04    1.25
   5  -7  -2    4.66    1.62
   5  -7  -2    5.14    1.45
   5  -7  -2    5.58    1.67
   5  -7  -2    4.32    1.45
  -5   7   2    3.61    1.43
  -5   7   2    4.68    1.13
  -5   7   2    4.67    1.35
  -5   7   2    3.17    0.81
  -5   7   2    3.26    1.37
  -5   7   2    2.53    1.24
  -5   7   2    4.24    1.14
   4  -7  -2   14.06    1.79
   4  -7  -2   12.20    1.64
   4  -7  -2   11.88    1.76
   4  -7  -2   10.01    1.89
   4  -7  -2   13.58    1.94
   4  -7  -2   15.54    1.84
  -4   7   2   14.84    1.97
  -4   7   2   12.81    1.83
  -4   7   2   14.44    1.74
  -4   7   2   14.95    1.82
  -4   7   2   14.63    1.46
  -4   7   2   12.45    1.38
   3  -7  -2   27.13    2.31
   3  -7  -2   26.23    2.08
   3  -7  -2   21.39    1.99
   3  -7  -2   25.12    2.11
   3  -7  -2   19.31    2.23
   3  -7  -2   28.38    2.39
  -3   7   2   23.49    2.20
  -3   7   2   22.55    1.72
  -3   7   2   25.57    2.29
  -3   7   2   21.30    1.62
  -3   7   2   20.50    1.94
  -3   7   2   21.22    2.03
  -3   7   2   24.65    2.25
  -3   7   2   25.41    2.23
   2  -7  -2   69.77    3.97
   2  -7  -2   68.75    3.70
   2  -7  -2   73.85    3.86
   2  -7  -2   69.67    3.86
   2  -7  -2   63.68    3.52
   2  -7  -2   68.25    3.67
  -2   7   2   65.29    3.05
  -2   7   2   66.83    3.08
  -2   7   2   69.69    3.79
  -2   7   2   72.13    3.75
  -2   7   2   64.66    3.75
  -2   7   2   67.69    3.72
  -2   7   2   65.38    3.13
  -2   7   2   66.73    3.74
   1  -7  -2    1.39    0.82
   1  -7  -2   -0.27    0.94
   1  -7  -2    2.05    0.97
   1  -7  -2    1.18    0.79
   1  -7  -2    0.20    0.80
   1  -7  -2   -0.23    0.72
   1  -7  -2    0.38    0.86
  -1   7   2    1.02    0.53
  -1   7   2    0.59    0.83
  -1   7   2   -0.05    0.89
  -1   7   2    0.47    0.84
  -1   7   2    1.10    0.90
  -1   7   2   -0.43    0.85
  -1   7   2    1.73    0.73
  -1   7   2    0.92    0.51
   0  -7  -2   26.35    1.92
   0  -7  -2   30.30    1.98
   0  -7  -2   27.58    2.09
   0  -7  -2   24.30    1.90
   0  -7  -2   25.83    2.12
   0  -7  -2   27.63    2.03
   0  -7  -2   28.62    2.33
   0   7   2   28.80    2.15
   0   7   2   25.87    1.31
   0   7   2   28.68    2.16
   0   7   2   27.11    2.17
   0   7   2   25.33    1.85
   0   7   2   33.12    2.31
   0   7   2   26.99    1.33
   0   7   2   23.71    2.01
  -1  -7  -2    9.03    1.23
  -1  -7  -2    7.38    1.06
  -1  -7  -2    8.96    1.42
  -1  -7  -2    8.39    1.21
  -1  -7  -2    7.27    1.09
  -1  -7  -2    6.90    1.27
  -1  -7  -2    8.02    1.23
   1   7   2    9.14    1.29
   1   7   2   10.35    1.36
   1   7   2    7.84    1.35
   1   7   2    9.28    1.29
   1   7   2    6.16    1.25
   1   7   2    6.88    1.16
   1   7   2    7.40    1.33
  -2  -7  -2   49.83    2.95
  -2  -7  -2   53.76    3.09
  -2  -7  -2   48.79    2.72
  -2  -7  -2   51.07    3.10
  -2  -7  -2   56.88    3.20
  -2  -7  -2   49.72    2.85
   2   7   2   53.50    3.08
   2   7   2   51.34    3.03
   2   7   2   48.92    2.99
   2   7   2   50.00    3.03
   2   7   2   53.95    3.08
   2   7   2   49.60    3.10
  -3  -7  -2    6.07    1.36
  -3  -7  -2    4.17    1.00
  -3  -7  -2    3.94    1.09
  -3  -7  -2    3.27    1.08
  -3  -7  -2    2.83    0.96
  -3  -7  -2    1.95    1.05
  -3  -7  -2    3.78    1.33
   3   7   2    3.48    0.45
   3   7   2    4.72    1.12
   3   7   2    3.23    1.14
   3   7   2    2.35    1.05
   3   7   2    2.88    1.07
   3   7   2    4.16    1.46
   3   7   2    4.96    1.24
  -4  -7  -2   11.81    1.82
  -4  -7  -2   16.50    1.66
  -4  -7  -2   14.78    1.78
  -4  -7  -2   14.32    1.54
  -4  -7  -2   13.58    1.96
  -4  -7  -2   13.86    1.75
  -4  -7  -2   13.26    1.65
  -4  -7  -2   15.09    1.64
   4   7   2   11.74    1.69
   4   7   2   14.99    1.76
   4   7   2   14.62    1.71
   4   7   2   12.44    0.95
   4   7   2   12.41    1.84
   4   7   2   11.85    1.55
   4   7   2   12.50    1.70
  -5  -7  -2   -0.31    0.94
  -5  -7  -2   -1.80    0.95
  -5  -7  -2    0.18    0.94
  -5  -7  -2    1.20    1.10
  -5  -7  -2   -0.54    1.04
  -5  -7  -2    1.10    1.20
  -5  -7  -2    2.95    1.13
  -5  -7  -2   -0.92    0.89
   5   7   2   -0.71    1.01
   5   7   2   -0.09    1.00
   5   7   2    0.48    1.18
   5   7   2    0.46    1.10
   5   7   2    0.32    0.58
   5   7   2    0.93    1.01
  -6  -7  -2  150.80    6.63
  -6  -7  -2  141.57    7.06
  -6  -7  -2  145.52    6.79
  -6  -7  -2  139.37    6.84
  -6  -7  -2  146.74    7.17
  -6  -7  -2  126.15    7.02
  -6  -7  -2  132.07    6.43
  -6  -7  -2  124.78    7.19
   6   7   2  138.04    5.78
   6   7   2  140.91    7.01
   6   7   2  135.24    6.91
   6   7   2  143.01    7.24
  -7  -7  -2    1.94    1.63
  -7  -7  -2    2.08    1.24
  -7  -7  -2    1.54    1.28
  -7  -7  -2    1.18    1.18
  -7  -7  -2    2.00    1.33
  -7  -7  -2    3.18    1.40
  -7  -7  -2    0.84    1.45
  -7  -7  -2    1.47    1.38
  -7  -7  -2   -0.68    1.26
   7   7   2    1.30    1.38
   7   7   2    0.12    1.33
   7   7   2    1.49    0.86
  -8  -7  -2    3.00    1.84
  -8  -7  -2   -0.98    1.24
  -8  -7  -2    1.17    1.22
  -8  -7  -2   -1.14    1.43
   8   7   2    0.24    1.33
   8   7   2   -0.04    1.53
  -9  -7  -2    2.21    1.85
  -9  -7  -2    4.64    2.23
  -9  -7  -2   -0.12    1.61
  -9  -7  -2    2.80    1.58
   9   7   2    1.52    1.61
   9   7   2    5.71    2.01
 -10  -7  -2    8.69    2.50
 -10  -7  -2   11.33    2.88
  10   7   2   16.14    2.83
  10   7   2   10.40    2.57
  11   7   2   -1.66    1.74
  12   7   2    4.38    2.34
 -11   8   2    2.32    2.46
  10  -8  -2   12.04    3.02
 -10   8   2    4.39    2.44
 -10   8   2    7.98    2.74
   9  -8  -2   -1.62    1.52
  -9   8   2   -0.55    1.81
  -9   8   2    0.60    2.03
  -9   8   2    3.84    1.85
   8  -8  -2    1.82    1.93
  -8   8   2    4.56    1.96
  -8   8   2    2.25    1.72
  -8   8   2    6.30    2.02
   7  -8  -2   -0.55    1.41
   7  -8  -2   -1.43    1.24
   7  -8  -2   -0.38    1.29
  -7   8   2    0.06    0.74
  -7   8   2   -0.43    1.27
  -7   8   2   -0.95    1.37
  -7   8   2    0.10    1.06
  -7   8   2    2.41    1.55
   6  -8  -2   12.78    2.28
   6  -8  -2   22.74    2.43
   6  -8  -2   16.55    2.33
   6  -8  -2   13.18    2.24
   6  -8  -2   17.12    2.55
  -6   8   2   14.69    1.26
  -6   8   2   15.81    2.43
  -6   8   2   14.16    2.28
  -6   8   2   13.84    2.09
   5  -8  -2   -1.06    1.05
   5  -8  -2   -1.98    0.95
   5  -8  -2   -0.06    1.32
   5  -8  -2    2.23    1.47
   5  -8  -2    0.07    1.17
   5  -8  -2   -1.41    0.91
  -5   8   2    0.20    0.60
  -5   8   2    0.71    1.00
  -5   8   2    2.01    1.37
  -5   8   2    0.21    1.18
  -5   8   2   -0.71    1.03
  -5   8   2   -0.51    0.84
   4  -8  -2   21.34    2.17
   4  -8  -2   23.14    2.18
   4  -8  -2   21.84    2.19
   4  -8  -2   23.37    2.45
   4  -8  -2   26.21    2.46
   4  -8  -2   21.75    2.51
  -4   8   2   22.72    2.12
  -4   8   2   19.35    2.33
  -4   8   2   20.71    1.40
  -4   8   2   20.56    1.68
  -4   8   2   20.83    2.24
  -4   8   2   18.31    1.61
  -4   8   2   21.17    2.16
   3  -8  -2   25.78    2.41
   3  -8  -2   27.78    2.58
   3  -8  -2   25.37    2.39
   3  -8  -2   24.89    2.19
   3  -8  -2   23.64    2.13
   3  -8  -2   25.51    2.23
  -3   8   2   26.30    1.70
  -3   8   2   26.16    2.32
  -3   8   2   24.92    2.36
  -3   8   2   26.02    1.59
  -3   8   2   24.45    2.36
  -3   8   2   26.05    2.45
  -3   8   2   26.09    1.68
  -3   8   2   26.89    2.30
   2  -8  -2   58.23    3.45
   2  -8  -2   61.45    3.74
   2  -8  -2   71.11    3.97
   2  -8  -2   58.21    3.52
   2  -8  -2   69.38    3.79
   2  -8  -2   60.61    3.44
  -2   8   2   61.92    3.64
  -2   8   2   65.36    2.76
  -2   8   2   57.04    2.70
  -2   8   2   60.43    3.64
  -2   8   2   61.59    2.94
  -2   8   2   59.48    3.61
  -2   8   2   56.54    3.59
  -2   8   2   64.53    3.64
   1  -8  -2    0.89    1.11
   1  -8  -2    0.68    0.91
   1  -8  -2    1.70    1.03
   1  -8  -2    0.05    0.82
   1  -8  -2   -1.38    0.72
   1  -8  -2    1.44    1.00
  -1   8   2    0.06    0.72
  -1   8   2   -0.27    0.83
  -1   8   2    1.58    1.00
  -1   8   2    0.55    0.91
  -1   8   2    0.33    0.94
  -1   8   2    0.27    1.01
   0  -8  -2   47.27    2.64
   0  -8  -2   38.26    2.54
   0  -8  -2   45.38    2.93
   0  -8  -2   44.16    2.62
   0  -8  -2   39.74    2.89
   0  -8  -2   41.25    2.73
   0   8   2   42.07    2.49
   0   8   2   40.29    2.76
   0   8   2   40.60    2.67
   0   8   2   35.90    2.67
   0   8   2   43.42    2.75
   0   8   2   38.69    2.72
   0   8   2   42.95    2.71
  -1  -8  -2   -0.04    0.84
  -1  -8  -2    2.74    1.13
  -1  -8  -2    1.00    0.78
  -1  -8  -2    1.42    0.80
  -1  -8  -2    1.20    0.98
  -1  -8  -2    2.14    0.92
   1   8   2    0.99    0.91
   1   8   2    0.06    0.92
   1   8   2    0.97    0.91
   1   8   2    1.71    0.99
   1   8   2    0.32    0.82
   1   8   2    3.29    1.09
   1   8   2    0.56    0.98
  -2  -8  -2    3.38    1.17
  -2  -8  -2    4.49    1.22
  -2  -8  -2    2.66    0.94
  -2  -8  -2    1.51    1.01
  -2  -8  -2    4.79    1.09
  -2  -8  -2    1.65    0.92
   2   8   2    1.20    0.93
   2   8   2    1.74    1.01
   2   8   2    2.42    0.96
   2   8   2    1.95    0.99
   2   8   2    2.55    1.11
   2   8   2    3.72    1.07
   2   8   2    3.49    1.12
  -3  -8  -2   11.73    1.43
  -3  -8  -2    8.01    1.54
  -3  -8  -2   10.92    1.58
  -3  -8  -2   12.55    1.45
  -3  -8  -2   11.58    1.51
  -3  -8  -2   12.17    1.80
   3   8   2    9.92    1.64
   3   8   2   10.69    1.53
   3   8   2   13.47    1.74
   3   8   2   13.56    1.74
   3   8   2   13.54    1.68
   3   8   2   10.77    1.56
  -4  -8  -2    2.51    1.10
  -4  -8  -2    1.34    1.23
  -4  -8  -2    3.26    1.11
  -4  -8  -2    1.78    1.09
  -4  -8  -2    5.72    1.22
  -4  -8  -2    0.67    1.05
  -4  -8  -2    1.95    1.09
  -4  -8  -2   -0.42    1.06
   4   8   2    4.38    1.17
   4   8   2    0.55    1.11
   4   8   2    1.70    1.12
   4   8   2   -1.15    1.07
   4   8   2    3.53    1.21
   4   8   2    2.32    1.18
  -5  -8  -2   41.27    3.10
  -5  -8  -2   46.53    3.11
  -5  -8  -2   45.79    3.28
  -5  -8  -2   48.76    3.00
  -5  -8  -2   38.71    3.42
  -5  -8  -2   44.10    2.97
  -5  -8  -2   39.01    2.89
  -5  -8  -2   45.34    3.40
   5   8   2   41.42    3.28
   5   8   2   45.86    3.22
   5   8   2   43.55    3.02
   5   8   2   45.52    3.20
   5   8   2   41.14    3.13
  -6  -8  -2   21.73    2.66
  -6  -8  -2   26.87    2.65
  -6  -8  -2   18.56    2.09
  -6  -8  -2   22.80    2.26
  -6  -8  -2   22.97    2.54
  -6  -8  -2   22.78    2.31
  -6  -8  -2   23.18    2.91
  -6  -8  -2   22.25    2.39
   6   8   2   24.29    2.54
   6   8   2   18.48    2.42
   6   8   2   22.87    2.54
   6   8   2   22.83    2.41
  -7  -8  -2   -0.73    1.33
  -7  -8  -2    1.14    1.53
  -7  -8  -2    0.89    1.25
  -7  -8  -2    0.13    1.54
  -7  -8  -2   -0.19    1.10
  -7  -8  -2    0.98    1.37
  -7  -8  -2    0.44    1.50
   7   8   2    1.56    1.43
   7   8   2   -0.44    1.27
  -8  -8  -2   29.17    2.94
  -8  -8  -2   34.55    3.76
  -8  -8  -2   33.09    3.44
  -8  -8  -2   32.39    3.61
   8   8   2   34.12    3.43
   8   8   2   31.66    3.26
  -9  -8  -2    0.53    1.43
  -9  -8  -2   -0.52    1.69
  -9  -8  -2    0.56    1.95
   9   8   2    0.21    1.68
 -10  -8  -2    4.27    2.13
  10   8   2    1.74    1.93
  11   8   2    2.11    2.07
 -10   9   2   -0.58    2.15
 -10   9   2    2.37    2.26
   9  -9  -2    4.54    2.43
  -9   9   2   -0.85    1.68
  -9   9   2    4.03    2.21
  -9   9   2    1.92    2.04
   8  -9  -2    8.60    2.43
  -8   9   2    6.50    2.02
  -8   9   2    0.65    1.65
  -8   9   2    5.64    2.05
   7  -9  -2    3.61    2.00
  -7   9   2    8.10    1.50
  -7   9   2    6.97    1.84
  -7   9   2    5.18    2.02
  -7   9   2    6.56    2.04
   6  -9  -2    0.46    1.31
   6  -9  -2   -0.71    1.43
   6  -9  -2   -0.92    1.24
   6  -9  -2    1.44    1.53
  -6   9   2   -0.92    1.27
  -6   9   2   -2.78    1.07
  -6   9   2    0.29    1.00
  -6   9   2   -0.55    1.48
   5  -9  -2    1.52    1.53
   5  -9  -2    2.14    1.26
   5  -9  -2    2.04    1.35
   5  -9  -2    2.30    1.44
   5  -9  -2    2.98    1.59
   5  -9  -2    2.31    1.41
  -5   9   2    2.10    0.51
  -5   9   2    3.35    1.36
  -5   9   2   -2.90    0.98
  -5   9   2    1.09    0.91
  -5   9   2    2.12    1.59
   4  -9  -2   14.24    2.19
   4  -9  -2   12.48    1.87
   4  -9  -2   11.71    2.21
   4  -9  -2   12.33    1.88
   4  -9  -2   14.05    1.93
   4  -9  -2   13.34    2.07
  -4   9   2   14.53    2.00
  -4   9   2   13.28    1.26
  -4   9   2   13.91    1.84
  -4   9   2   14.07    2.03
  -4   9   2   18.72    2.34
[truncated: 1,296,730 more chars]
