# Supplementary material for: Crystal structure of trans-di­aqua­(3,10-dimethyl-1,3,5,8,10,12-hexa­aza­cyclo­tetra­deca­ne)copper(II) pamoate
Source: Acta Crystallogr E Crystallogr Commun. 2019 Apr 2;75(Pt 5):533–6. doi: 10.1107/S2056989019003852 (PMC6505617; doi:10.1107/S2056989019003852)
Supplement: Supplementary file 2 [file e-75-00533-Isup2.hkl]

data_I                                                                          
_shelx_title ' yala093_P-1 in P-1'                                              
_shelx_refln_list_code          4                                               
_shelx_F_calc_maximum      208.68                                               
_exptl_crystal_F_000       754.00                                               
_reflns_d_resolution_high  0.8107                                               
                                                                                
loop_                                                                           
 _space_group_symop_operation_xyz                                               
 'x, y, z'                                                                      
 '-x, -y, -z'                                                                   
                                                                                
_cell_length_a     9.8877                                                       
_cell_length_b    12.1406                                                       
_cell_length_c    14.5760                                                       
_cell_angle_alpha  71.594                                                       
_cell_angle_beta   81.128                                                       
_cell_angle_gamma  88.249                                                       
                                                                                
_shelx_F_squared_multiplier     1.000                                           
                                                                                
loop_                                                                           
 _refln_index_h                                                                 
 _refln_index_k                                                                 
 _refln_index_l                                                                 
 _refln_F_squared_calc                                                          
 _refln_F_squared_meas                                                          
 _refln_F_squared_sigma                                                         
 _refln_observed_status                                                         
   2   0   0       8873.11       9065.46        93.67 o                         
   3   0   0       1920.35       1951.01        27.71 o                         
   4   0   0       1030.62        817.58        18.68 o                         
   5   0   0        490.16        511.30        17.16 o                         
   6   0   0       2126.77       2147.92        51.01 o                         
   7   0   0         42.11         27.51        13.35 o                         
   8   0   0        116.76        102.14        18.14 o                         
   9   0   0        495.82        532.85        32.52 o                         
  10   0   0        231.05        268.19        37.97 o                         
  11   0   0         15.87         18.46        40.29 o                         
  12   0   0        148.11        163.80        64.61 o                         
 -12   1   0         20.76          0.00        45.10 o                         
 -11   1   0          1.42          0.00        34.57 o                         
 -10   1   0        683.27        705.54        44.15 o                         
  -9   1   0        315.22        300.87        26.95 o                         
  -8   1   0         42.60         54.42        17.72 o                         
  -7   1   0        165.49        199.12        18.37 o                         
  -6   1   0        484.03        464.75        17.19 o                         
  -5   1   0        262.27        236.82        12.93 o                         
  -4   1   0      10453.16      10201.15       102.79 o                         
  -3   1   0      13389.65      13363.34       137.74 o                         
  -2   1   0       5834.00       5985.47        63.80 o                         
  -1   1   0        975.04        768.57        77.20 o                         
   1   1   0         22.52         12.15         2.97 o                         
   2   1   0        485.30        492.99        10.29 o                         
   3   1   0       1250.82       1273.92        19.66 o                         
   4   1   0       2923.70       2807.37        34.79 o                         
   5   1   0        512.99        550.60        15.94 o                         
   6   1   0       1129.42       1129.37        23.96 o                         
   7   1   0          7.06          0.00        11.53 o                         
   8   1   0        405.23        386.64        21.54 o                         
   9   1   0         53.53         47.03        18.44 o                         
  10   1   0         32.11         37.45        36.82 o                         
  11   1   0        105.31        148.50        46.50 o                         
  12   1   0         22.82        102.29        66.87 o                         
 -11   2   0          0.30          0.00        38.54 o                         
 -10   2   0        486.38        561.25        40.88 o                         
  -9   2   0          4.22          5.05        20.55 o                         
  -8   2   0         46.47         51.44        17.88 o                         
  -7   2   0        414.26        392.62        20.61 o                         
  -6   2   0       1655.69       1616.77        33.23 o                         
  -5   2   0         60.62         44.55        12.66 o                         
  -4   2   0        479.88        432.11        15.29 o                         
  -3   2   0       3033.11       3388.37        41.74 o                         
  -2   2   0      12827.19      13558.31       142.15 o                         
  -1   2   0          7.77         24.55         5.20 o                         
   0   2   0       1423.08       1485.36        18.33 o                         
   1   2   0        547.20        505.63        10.54 o                         
   2   2   0       2318.50       2305.76        27.35 o                         
   3   2   0       1603.66       1586.41        22.20 o                         
   4   2   0        528.63        645.98        15.74 o                         
   5   2   0        185.94        216.05        11.93 o                         
   6   2   0       2188.45       2220.01        38.01 o                         
   7   2   0         12.91         14.54        12.08 o                         
   8   2   0        681.88        696.57        27.82 o                         
   9   2   0         37.92         27.59        21.60 o                         
  10   2   0        183.12        136.68        37.23 o                         
  11   2   0         28.04         42.58        50.45 o                         
 -11   3   0          0.89         51.01        42.75 o                         
 -10   3   0        800.31        784.29        50.73 o                         
  -9   3   0        215.26        188.08        25.27 o                         
  -8   3   0       5952.93       5832.43        95.40 o                         
  -7   3   0       1606.91       1556.98        45.21 o                         
  -6   3   0         31.85         12.93        11.80 o                         
  -5   3   0       1205.86       1303.85        26.38 o                         
  -4   3   0       1590.88       1455.71        25.58 o                         
  -3   3   0        128.05        119.08         9.69 o                         
  -2   3   0       2189.01       1968.77        27.62 o                         
  -1   3   0        686.30        640.00        11.01 o                         
   0   3   0        492.15        428.31         9.02 o                         
   1   3   0       2472.58       2282.49        27.66 o                         
   2   3   0       4878.21       4641.00        52.31 o                         
   3   3   0          1.78          0.00         7.37 o                         
   4   3   0        257.66        285.55        11.75 o                         
   5   3   0       3236.58       3532.97        44.89 o                         
   6   3   0       1583.95       1599.47        28.90 o                         
   7   3   0          2.94          0.00        11.66 o                         
   8   3   0       1340.26       1279.07        33.85 o                         
   9   3   0         58.54         54.06        22.49 o                         
  10   3   0        953.52        868.15        66.73 o                         
  11   3   0          0.06          0.00        46.63 o                         
 -11   4   0         22.27         29.64        62.69 o                         
 -10   4   0        579.83        487.45        48.57 o                         
  -9   4   0        146.01        139.06        24.04 o                         
  -8   4   0         50.15         62.92        17.53 o                         
  -7   4   0        286.86        327.14        20.13 o                         
  -6   4   0        231.09        200.06        18.50 o                         
  -5   4   0         11.89         10.26        10.67 o                         
  -4   4   0      11771.96      12049.02       124.43 o                         
  -3   4   0        877.07        997.62        18.92 o                         
  -2   4   0       1530.68       1482.11        23.35 o                         
  -1   4   0        186.59        193.71         8.45 o                         
   0   4   0       1603.37       1515.16        21.02 o                         
   1   4   0        140.28        209.41         8.65 o                         
   2   4   0         41.90         48.89         7.76 o                         
   3   4   0        826.55        871.34        17.99 o                         
   4   4   0        806.67        803.61        18.80 o                         
   5   4   0         19.82          3.56        10.01 o                         
   6   4   0       2019.56       1950.94        34.93 o                         
   7   4   0         20.81         19.24        14.12 o                         
   8   4   0        725.56        659.33        30.08 o                         
   9   4   0        180.42        188.37        32.72 o                         
  10   4   0        849.55        932.32        69.42 o                         
  11   4   0         25.56         76.51        52.64 o                         
 -11   5   0         85.20        107.64       112.94 o                         
 -10   5   0        283.91        238.48        41.28 o                         
  -9   5   0        171.05        208.72        36.05 o                         
  -8   5   0        109.04         85.10        18.98 o                         
  -7   5   0         30.48         13.95        14.27 o                         
  -6   5   0        865.36        926.17        29.31 o                         
  -5   5   0        105.65         82.09        12.32 o                         
  -4   5   0       1134.13       1052.82        21.87 o                         
  -3   5   0       1147.28       1160.62        22.45 o                         
  -2   5   0        980.32        913.68        16.69 o                         
  -1   5   0          0.48          2.45         7.04 o                         
   0   5   0       3757.54       3494.98        41.04 o                         
   1   5   0       2737.68       3001.10        36.72 o                         
   2   5   0        203.16        190.18         9.88 o                         
   3   5   0       1062.52       1116.40        20.79 o                         
   4   5   0       2685.89       2666.47        39.91 o                         
   5   5   0         11.95         16.85        11.20 o                         
   6   5   0       2181.33       2177.38        47.99 o                         
   7   5   0         14.48          0.00        15.70 o                         
   8   5   0        244.78        286.71        24.86 o                         
   9   5   0          1.50          0.00        24.82 o                         
  10   5   0         16.23          0.00        37.19 o                         
  11   5   0        800.66        652.65        95.60 o                         
 -11   6   0          6.93          0.00        60.40 o                         
 -10   6   0        579.20        544.13        63.59 o                         
  -9   6   0         74.89         54.32        39.58 o                         
  -8   6   0         48.54         41.19        18.95 o                         
  -7   6   0          6.71          0.00        14.65 o                         
  -6   6   0       1527.38       1554.51        33.16 o                         
  -5   6   0          4.28          7.81        10.75 o                         
  -4   6   0       1653.93       1671.71        31.25 o                         
  -3   6   0          5.61         26.33         9.18 o                         
  -2   6   0       1190.90       1140.36        24.10 o                         
  -1   6   0        205.14        262.64        11.07 o                         
   0   6   0       2574.73       2466.33        33.46 o                         
   1   6   0        488.97        523.75        14.50 o                         
   2   6   0       2770.51       2708.81        37.27 o                         
   3   6   0        102.46         91.51        10.62 o                         
   4   6   0       2520.83       2354.91        38.90 o                         
   5   6   0         21.98         25.17        11.65 o                         
   6   6   0       1134.24       1154.94        30.42 o                         
   7   6   0        122.51        142.13        18.11 o                         
   8   6   0         20.86         26.20        22.56 o                         
   9   6   0         11.14          0.00        28.07 o                         
  10   6   0        110.54        130.87        52.15 o                         
 -10   7   0        386.74        337.92        63.93 o                         
  -9   7   0        146.41        157.69        50.67 o                         
  -8   7   0        228.17        193.53        33.30 o                         
  -7   7   0         96.08         91.65        17.50 o                         
  -6   7   0        153.33        170.74        15.38 o                         
  -5   7   0         11.91         22.47        12.55 o                         
  -4   7   0        115.22        124.41        12.02 o                         
  -3   7   0         12.16         12.03        11.58 o                         
  -2   7   0        406.18        412.24        17.49 o                         
  -1   7   0        104.58        125.57        10.67 o                         
   0   7   0        881.54        859.54        18.57 o                         
   1   7   0        289.71        330.86        15.37 o                         
   2   7   0       1464.52       1352.44        25.84 o                         
   3   7   0         73.70         72.92        10.99 o                         
   4   7   0       2107.39       2122.62        36.08 o                         
   5   7   0         25.58         24.73        12.36 o                         
   6   7   0       1217.21       1234.48        33.11 o                         
   7   7   0        110.03        128.94        22.24 o                         
   8   7   0       1453.16       1378.81        69.69 o                         
   9   7   0        190.69        186.18        42.68 o                         
  10   7   0        448.39        381.16        77.20 o                         
 -10   8   0         29.74         38.26        44.82 o                         
  -9   8   0          0.01          0.00        37.36 o                         
  -8   8   0        117.86        131.94        41.79 o                         
  -7   8   0        116.79         99.17        24.21 o                         
  -6   8   0         92.83        105.50        18.12 o                         
  -5   8   0         32.86         39.67        14.03 o                         
  -4   8   0       1421.69       1403.60        36.07 o                         
  -3   8   0        444.08        484.82        22.71 o                         
  -2   8   0       1270.89       1212.86        28.89 o                         
  -1   8   0         19.43          0.00         9.41 o                         
   0   8   0       1039.19        944.58        21.43 o                         
   1   8   0        507.68        525.16        16.39 o                         
   2   8   0       1852.85       1869.75        38.05 o                         
   3   8   0          5.24          0.00        10.13 o                         
   4   8   0       1998.23       1963.64        36.35 o                         
   5   8   0        168.87        192.70        16.97 o                         
   6   8   0        276.02        329.22        24.18 o                         
   7   8   0        250.28        292.72        26.95 o                         
   8   8   0       1396.93       1393.42        67.39 o                         
   9   8   0          0.14         12.77        36.87 o                         
  -9   9   0         44.83          0.97        49.18 o                         
  -8   9   0        972.57       1017.00        69.28 o                         
  -7   9   0         68.34         26.39        49.63 o                         
  -6   9   0       3303.36       3273.01        80.96 o                         
  -5   9   0        611.32        626.84        32.79 o                         
  -4   9   0       1297.08       1328.15        41.50 o                         
  -3   9   0         78.28         56.76        16.20 o                         
  -2   9   0        395.61        390.31        19.38 o                         
  -1   9   0        147.47        150.76        13.49 o                         
   0   9   0        554.92        534.92        18.69 o                         
   1   9   0        186.83        205.39        14.26 o                         
   2   9   0        114.70        134.64        16.39 o                         
   3   9   0         32.70          9.59        12.00 o                         
   4   9   0       1204.52       1245.71        30.14 o                         
   5   9   0         59.41         56.53        16.91 o                         
   6   9   0        361.77        349.04        30.51 o                         
   7   9   0         57.26        154.42        33.49 o                         
   8   9   0        425.80        446.75        52.34 o                         
   9   9   0         96.15         92.49        47.75 o                         
  -8  10   0        604.08        535.50        67.46 o                         
  -7  10   0          9.34         24.84        42.13 o                         
  -6  10   0        923.08        899.00        59.10 o                         
  -5  10   0        179.76        200.65        45.57 o                         
  -4  10   0        268.41        348.99        35.31 o                         
  -3  10   0          0.54         16.22        19.94 o                         
  -2  10   0         57.71         81.08        17.81 o                         
  -1  10   0        248.05        265.85        18.45 o                         
   0  10   0        532.29        555.21        19.97 o                         
   1  10   0        159.52        170.97        16.65 o                         
   2  10   0         43.62         24.78        14.01 o                         
   3  10   0          3.95          0.00        13.21 o                         
   4  10   0        336.69        411.23        23.77 o                         
   5  10   0         55.27         50.60        20.60 o                         
   6  10   0        370.12        377.37        40.35 o                         
   7  10   0         58.86         82.47        33.72 o                         
   8  10   0         19.11          8.75        42.31 o                         
  -7  11   0         57.74         10.99        43.85 o                         
  -6  11   0        790.95        787.91        91.49 o                         
  -5  11   0          1.27          6.81        49.89 o                         
  -4  11   0        205.32        277.66        46.88 o                         
  -3  11   0          9.94         21.62        41.40 o                         
  -2  11   0         83.03         84.20        34.81 o                         
  -1  11   0         48.39         56.88        19.63 o                         
   0  11   0       1440.30       1471.34        38.34 o                         
   1  11   0        189.77        189.73        19.89 o                         
   2  11   0          5.06          5.63        15.56 o                         
   3  11   0         15.21          0.00        20.97 o                         
   4  11   0        273.23        344.28        29.77 o                         
   5  11   0         53.14         58.31        27.15 o                         
   6  11   0        326.34        264.55        38.45 o                         
   7  11   0         63.36         75.67        42.18 o                         
  -6  12   0        258.32        287.15        74.90 o                         
  -5  12   0          9.13         19.61        90.08 o                         
  -4  12   0        829.87        876.47        87.38 o                         
  -3  12   0          5.22          0.00        44.24 o                         
  -2  12   0         67.99         21.47        36.72 o                         
  -1  12   0          1.05         33.80        33.15 o                         
   0  12   0       1067.07       1073.89        84.97 o                         
   1  12   0          4.86         16.24        21.54 o                         
   2  12   0        132.87        132.26        25.06 o                         
   3  12   0         47.07         50.87        24.89 o                         
   4  12   0        325.23        356.72        37.25 o                         
   5  12   0          1.56         16.84        30.24 o                         
   6  12   0        657.54        667.70        77.74 o                         
  -5  13   0          4.89          0.00        59.15 o                         
  -4  13   0        330.71        283.24        68.33 o                         
  -3  13   0          6.35          4.34        47.60 o                         
  -2  13   0        270.90        385.04        65.13 o                         
  -1  13   0         60.36         86.16        51.64 o                         
   0  13   0        456.73        386.29        52.77 o                         
   1  13   0         15.62          0.76        34.11 o                         
   2  13   0        616.43        649.79        54.12 o                         
   3  13   0        292.83        314.48        39.23 o                         
   4  13   0        602.10        645.53        77.83 o                         
  -2  14   0        319.42        406.71       107.04 o                         
  -1  14   0         14.84          0.00        46.35 o                         
   0  14   0        383.85        358.19        49.85 o                         
   1  14   0         13.53          0.00        34.10 o                         
  -3 -13   1         59.62          6.94        33.56 o                         
  -2 -13   1        192.68        131.49        35.44 o                         
  -1 -13   1        408.84        465.46        40.41 o                         
   0 -13   1          2.48          0.00        39.25 o                         
   1 -13   1        681.10        882.71        75.53 o                         
   2 -13   1         38.86          0.00        43.40 o                         
   3 -13   1        214.71        197.60        55.73 o                         
   4 -13   1          0.16          2.11        52.04 o                         
  -5 -12   1        215.51        199.50        45.35 o                         
  -4 -12   1         22.47          2.85        27.46 o                         
  -3 -12   1        695.34        707.48        39.68 o                         
  -2 -12   1          4.51          1.98        20.43 o                         
  -1 -12   1       1052.48       1099.57        50.58 o                         
   0 -12   1         34.58          8.95        22.96 o                         
   1 -12   1        126.57        113.99        39.48 o                         
   2 -12   1         51.26         12.41        33.95 o                         
   3 -12   1        236.25        361.37        60.36 o                         
   4 -12   1         60.52        202.63        89.85 o                         
   5 -12   1        305.36        209.17        62.52 o                         
   6 -12   1         23.46         72.03        59.45 o                         
  -7 -11   1         52.06         46.85        52.55 o                         
  -6 -11   1        274.96        328.52        41.84 o                         
  -5 -11   1        344.67        329.86        33.76 o                         
  -4 -11   1        153.44        124.59        22.34 o                         
  -3 -11   1        203.52        224.52        22.91 o                         
  -2 -11   1          6.66          1.41        17.04 o                         
  -1 -11   1        735.74        759.54        30.83 o                         
   0 -11   1         15.20         12.92        17.06 o                         
   1 -11   1       1518.21       1556.47        47.63 o                         
   2 -11   1       1486.65       1441.53        61.93 o                         
   3 -11   1        958.51       1058.00        99.40 o                         
   4 -11   1         61.79         44.62        36.33 o                         
   5 -11   1        153.82        169.90        56.58 o                         
   6 -11   1         63.90         88.96        59.10 o                         
   7 -11   1        148.57         99.65        92.60 o                         
  -8 -10   1         26.88          0.00        52.28 o                         
  -7 -10   1        807.02        749.39        58.01 o                         
  -6 -10   1          0.10          0.00        25.77 o                         
  -5 -10   1        956.28        995.68        48.69 o                         
  -4 -10   1        201.91        163.35        23.88 o                         
  -3 -10   1        332.03        343.99        19.87 o                         
  -2 -10   1         64.08         54.10        16.19 o                         
  -1 -10   1        674.95        677.24        23.61 o                         
   0 -10   1         12.52          5.44        13.15 o                         
   1 -10   1        122.75        144.82        17.47 o                         
   2 -10   1        151.73        168.86        20.44 o                         
   3 -10   1          5.33         17.15        19.55 o                         
   4 -10   1        372.30        430.83        36.23 o                         
   5 -10   1        759.64        773.89        63.03 o                         
   6 -10   1         65.38         43.52        50.24 o                         
   7 -10   1       1122.19       1104.39       102.56 o                         
   8 -10   1         17.35         35.28        44.82 o                         
  -8  -9   1          0.10          0.00        34.85 o                         
  -7  -9   1        133.39        170.77        34.69 o                         
  -6  -9   1        308.67        347.58        34.07 o                         
  -5  -9   1        178.13        196.99        22.86 o                         
  -4  -9   1        178.08        195.70        17.86 o                         
  -3  -9   1       1425.48       1459.65        31.48 o                         
  -2  -9   1        135.25        150.98        13.62 o                         
  -1  -9   1       2692.67       2741.40        46.91 o                         
   0  -9   1          6.67          6.51        11.14 o                         
   1  -9   1         13.80          7.80        12.52 o                         
   2  -9   1        582.31        625.78        27.23 o                         
   3  -9   1        933.42        931.13        30.19 o                         
   4  -9   1        288.97        245.29        20.78 o                         
   5  -9   1        432.46        442.62        30.28 o                         
   6  -9   1          0.00          0.00        20.82 o                         
   7  -9   1         37.87         71.75        30.33 o                         
   8  -9   1         69.56         35.48        36.51 o                         
   9  -9   1        211.28        264.04        94.87 o                         
  -9  -8   1         26.19          0.00        40.04 o                         
  -8  -8   1         30.23         17.26        34.94 o                         
  -7  -8   1        971.84        950.60        44.41 o                         
  -6  -8   1       1329.76       1282.50        38.68 o                         
  -5  -8   1       3270.52       3429.71        61.48 o                         
  -4  -8   1        164.08        153.23        14.58 o                         
  -3  -8   1       1329.20       1389.60        29.78 o                         
  -2  -8   1         84.08        114.59        14.18 o                         
  -1  -8   1       1941.05       1811.61        34.30 o                         
   0  -8   1          2.33          8.38         9.21 o                         
   1  -8   1        804.27        825.14        21.30 o                         
   2  -8   1        767.01        844.81        22.78 o                         
   3  -8   1       1123.84       1098.08        28.03 o                         
   4  -8   1        601.78        558.57        24.04 o                         
   5  -8   1         21.27         22.12        15.73 o                         
   6  -8   1         46.57         11.82        17.86 o                         
   7  -8   1        804.98        878.05        54.12 o                         
   8  -8   1        146.37        155.89        38.07 o                         
   9  -8   1        339.16        394.17        61.17 o                         
  10  -8   1          0.06         23.38        62.58 o                         
 -10  -7   1         77.79         51.03       124.23 o                         
  -9  -7   1          2.89         46.05        38.40 o                         
  -8  -7   1          0.37          0.00        27.41 o                         
  -7  -7   1        292.30        318.72        24.99 o                         
  -6  -7   1        271.58        247.23        19.17 o                         
  -5  -7   1        381.61        370.95        20.17 o                         
  -4  -7   1          1.40          0.00        10.42 o                         
  -3  -7   1       2492.11       2531.09        38.92 o                         
  -2  -7   1        196.27        240.36        13.10 o                         
  -1  -7   1       6139.10       6237.53        90.95 o                         
   0  -7   1        871.42        971.69        25.92 o                         
   1  -7   1       1133.37       1082.21        20.09 o                         
   2  -7   1        116.98        117.83        12.16 o                         
   3  -7   1       1119.80       1175.22        27.85 o                         
   4  -7   1        951.03       1034.00        28.43 o                         
   5  -7   1       1101.69       1090.88        29.27 o                         
   6  -7   1        224.31        216.06        18.92 o                         
   7  -7   1        631.35        646.97        33.26 o                         
   8  -7   1          0.16          0.00        26.92 o                         
   9  -7   1        191.42        204.00        45.09 o                         
  10  -7   1         12.89         36.68        42.59 o                         
 -10  -6   1        279.19        179.60        95.81 o                         
  -9  -6   1        180.19        150.74        47.64 o                         
  -8  -6   1          0.04          0.00        21.16 o                         
  -7  -6   1         21.88         25.20        16.60 o                         
  -6  -6   1         15.04          0.00        13.34 o                         
  -5  -6   1       1983.01       1920.91        35.51 o                         
  -4  -6   1         36.67         36.63        10.56 o                         
  -3  -6   1        856.38        796.33        19.60 o                         
  -2  -6   1       1233.68       1199.70        20.57 o                         
  -1  -6   1        174.22        137.04         8.72 o                         
   0  -6   1         34.91         60.60         7.86 o                         
   1  -6   1       6565.56       6661.74        72.10 o                         
   2  -6   1       2126.30       2245.53        35.30 o                         
   3  -6   1        272.23        263.14        15.73 o                         
   4  -6   1        488.91        518.81        18.80 o                         
   5  -6   1        761.26        738.97        21.96 o                         
   6  -6   1        126.15        121.47        13.86 o                         
   7  -6   1        131.72        124.90        17.62 o                         
   8  -6   1          9.20          0.00        17.40 o                         
   9  -6   1        163.63        173.19        42.72 o                         
  10  -6   1          2.10          0.00        40.29 o                         
  11  -6   1        235.31        206.86       119.88 o                         
 -10  -5   1        128.96        148.49        53.42 o                         
  -9  -5   1        348.59        468.33        40.87 o                         
  -8  -5   1        325.97        253.96        27.19 o                         
  -7  -5   1        459.33        437.45        23.39 o                         
  -6  -5   1         51.29         48.23        13.68 o                         
  -5  -5   1       3224.44       3157.71        54.14 o                         
  -4  -5   1         29.11         24.87        10.24 o                         
  -3  -5   1         94.87         92.50         9.70 o                         
  -2  -5   1       5308.93       5605.34        60.47 o                         
  -1  -5   1        285.37        319.30        10.23 o                         
   0  -5   1          0.24          0.01         6.74 o                         
   1  -5   1       1095.91        982.35        15.99 o                         
   2  -5   1       1706.26       1682.57        25.89 o                         
   3  -5   1       1470.99       1474.96        24.91 o                         
   4  -5   1       2207.87       2435.02        39.29 o                         
   5  -5   1       1996.63       1980.01        34.69 o                         
   6  -5   1          2.02          0.00        11.51 o                         
   7  -5   1         19.31         29.63        13.72 o                         
   8  -5   1         11.61          0.00        17.14 o                         
   9  -5   1        587.35        587.05        60.14 o                         
  10  -5   1          0.24          0.00        36.53 o                         
  11  -5   1        126.83        130.51        61.05 o                         
 -11  -4   1        652.02        681.94       104.98 o                         
 -10  -4   1          0.00          0.00        44.77 o                         
  -9  -4   1       1473.24       1526.05        95.94 o                         
  -8  -4   1          3.23          0.00        16.63 o                         
  -7  -4   1        931.89        911.25        40.14 o                         
  -6  -4   1          3.13         24.89        12.40 o                         
  -5  -4   1       1488.33       1491.47        28.76 o                         
  -4  -4   1         13.32         32.06         9.52 o                         
  -3  -4   1         34.51         55.69         8.47 o                         
  -2  -4   1         59.37         70.01         7.40 o                         
  -1  -4   1         95.91        121.74         7.46 o                         
   0  -4   1       2728.10       2794.53        35.92 o                         
   1  -4   1        436.02        386.92         9.37 o                         
   2  -4   1        747.80        805.50        16.77 o                         
   3  -4   1       6223.37       6088.35        85.03 o                         
   4  -4   1          0.94          0.00         9.21 o                         
   5  -4   1       1865.81       1769.79        31.32 o                         
   6  -4   1          6.87          1.27        11.80 o                         
   7  -4   1       2198.61       2088.68        40.67 o                         
   8  -4   1        231.15        178.18        19.28 o                         
   9  -4   1       1341.43       1344.73        48.91 o                         
  10  -4   1         68.92         72.27        35.19 o                         
  11  -4   1        104.85        103.92        57.51 o                         
 -11  -3   1         95.70         74.87        50.46 o                         
 -10  -3   1          2.48          0.00        48.50 o                         
  -9  -3   1        336.92        399.54        38.53 o                         
  -8  -3   1          5.09          0.00        16.54 o                         
  -7  -3   1       2029.04       1966.77        42.22 o                         
  -6  -3   1          0.33          0.00        10.79 o                         
  -5  -3   1         23.65         33.27         9.59 o                         
  -4  -3   1         70.82         52.56         9.36 o                         
  -3  -3   1       1468.70       1192.34        19.81 o                         
  -2  -3   1        527.24        546.09        12.38 o                         
  -1  -3   1       1406.20       1415.36        20.11 o                         
   0  -3   1         24.01         19.17         5.32 o                         
   1  -3   1       1295.20       1158.97        17.16 o                         
   2  -3   1        185.87        193.67         8.54 o                         
   3  -3   1      10138.02       9834.20       106.88 o                         
   4  -3   1        587.49        620.33        16.33 o                         
   5  -3   1       2454.62       2328.93        36.93 o                         
   6  -3   1         36.76         27.45        11.90 o                         
   7  -3   1        962.48        966.04        28.02 o                         
   8  -3   1        108.99         93.92        17.42 o                         
   9  -3   1        254.81        217.80        29.72 o                         
  10  -3   1         62.78         38.11        29.99 o                         
  11  -3   1        349.85        397.45        49.07 o                         
 -11  -2   1         73.32         57.80        51.10 o                         
 -10  -2   1        154.19        110.74        41.01 o                         
  -9  -2   1        334.59        334.31        30.60 o                         
  -8  -2   1         59.31         61.92        18.24 o                         
  -7  -2   1       2501.77       2664.62        47.07 o                         
  -6  -2   1        147.16        213.99        14.76 o                         
  -5  -2   1       1045.91       1195.92        23.52 o                         
  -4  -2   1       4742.89       5166.68        59.33 o                         
  -3  -2   1       8806.21       8733.51        90.11 o                         
  -2  -2   1          0.00         10.34         6.37 o                         
  -1  -2   1         31.62         26.88         5.34 o                         
   0  -2   1        240.72        259.65         6.78 o                         
   1  -2   1       2328.87       2298.29        29.17 o                         
   2  -2   1       1316.77       1341.06        19.06 o                         
   3  -2   1       5425.42       5248.52        56.96 o                         
   4  -2   1       4846.97       4699.20        54.29 o                         
   5  -2   1       2089.31       2029.02        31.49 o                         
   6  -2   1        101.05        108.01        12.05 o                         
   7  -2   1       1405.08       1345.69        38.16 o                         
   8  -2   1          4.14          0.00        15.59 o                         
   9  -2   1        356.49        357.25        34.99 o                         
  10  -2   1        122.39         82.57        26.75 o                         
  11  -2   1        140.43        112.66        43.51 o                         
  12  -2   1          4.72          0.00        49.89 o                         
 -11  -1   1        143.16        122.49        46.69 o                         
 -10  -1   1         25.98          0.00        36.67 o                         
  -9  -1   1        310.75        294.57        27.49 o                         
  -8  -1   1         12.93          0.00        15.33 o                         
  -7  -1   1        684.51        693.72        24.73 o                         
  -6  -1   1         30.86         22.05        10.65 o                         
  -5  -1   1        665.56        637.34        16.81 o                         
  -4  -1   1        331.82        354.45        12.46 o                         
  -3  -1   1          8.90          6.41         7.88 o                         
  -2  -1   1         25.99         29.25         6.70 o                         
  -1  -1   1      27788.15      27718.16       298.13 o                         
   1  -1   1      38748.06      39288.09       504.38 o                         
   2  -1   1        784.39        771.96        13.72 o                         
   3  -1   1       1006.54        827.15        16.93 o                         
   4  -1   1       1726.28       1566.59        26.12 o                         
   5  -1   1       3368.45       3091.48        42.82 o                         
   6  -1   1        296.05        292.74        14.30 o                         
   7  -1   1       1691.35       1725.24        33.90 o                         
   8  -1   1        245.21        222.47        19.65 o                         
   9  -1   1         16.53          0.00        18.72 o                         
  10  -1   1          0.25         25.31        25.18 o                         
  11  -1   1        122.98        168.64        46.92 o                         
  12  -1   1        452.60        352.92        67.09 o                         
 -11   0   1        173.48        125.51        47.51 o                         
 -10   0   1         40.54         68.87        39.99 o                         
  -9   0   1        511.07        506.85        30.33 o                         
  -8   0   1          1.67         36.80        16.61 o                         
  -7   0   1        263.45        296.88        17.97 o                         
  -6   0   1         11.58          5.83        10.69 o                         
  -5   0   1       1936.70       1806.97        29.81 o                         
  -4   0   1         18.58          0.00         8.91 o                         
  -3   0   1       2541.26       2535.18        32.30 o                         
  -2   0   1        224.67        188.91         8.67 o                         
  -1   0   1      12502.78      11702.65       228.85 o                         
   2   0   1       1695.17       1576.17        21.43 o                         
   3   0   1       7087.53       6606.76        70.05 o                         
   4   0   1       2759.26       2739.91        34.97 o                         
   5   0   1       1837.48       1873.94        30.27 o                         
   6   0   1        148.95        124.11        12.36 o                         
   7   0   1       1478.74       1444.05        32.05 o                         
   8   0   1       1090.40       1051.69        34.06 o                         
   9   0   1        123.21        163.67        23.03 o                         
  10   0   1         75.96         77.05        28.51 o                         
  11   0   1        264.92        252.81        49.82 o                         
  12   0   1        231.04        282.04        68.66 o                         
 -11   1   1       1715.20       1703.44        91.63 o                         
 -10   1   1          0.26          0.00        34.91 o                         
  -9   1   1        255.02        314.72        27.56 o                         
  -8   1   1         10.44          0.00        15.43 o                         
  -7   1   1        661.49        695.55        25.30 o                         
  -6   1   1         25.90         16.59         8.64 o                         
  -5   1   1       1398.34       1351.13        28.76 o                         
  -4   1   1       1712.48       1905.28        31.02 o                         
  -3   1   1       7791.79       7951.03        92.18 o                         
  -2   1   1      35997.12      35066.18       371.63 o                         
   0   1   1          0.36          0.05         3.55 o                         
   2   1   1        960.62        905.68        14.23 o                         
   3   1   1        824.68        739.42        15.31 o                         
   4   1   1        891.25        934.26        18.98 o                         
   5   1   1        189.26        147.26        11.12 o                         
   6   1   1       1129.54       1107.04        24.82 o                         
   7   1   1       4007.58       3854.04        55.31 o                         
   8   1   1         24.29          0.00        13.71 o                         
   9   1   1        506.88        470.67        28.96 o                         
  10   1   1        383.08        370.38        40.31 o                         
  11   1   1        258.30        242.86        57.20 o                         
  12   1   1         84.55         39.01        58.23 o                         
 -11   2   1        470.31        392.48        54.64 o                         
 -10   2   1          7.37         22.59        29.96 o                         
  -9   2   1       1870.18       1768.16        54.95 o                         
  -8   2   1        328.70        357.73        24.91 o                         
  -7   2   1       1653.58       1647.95        36.20 o                         
  -6   2   1       1542.15       1578.18        29.74 o                         
  -5   2   1        508.63        530.42        17.82 o                         
  -4   2   1        624.60        611.57        17.06 o                         
  -3   2   1       1602.50       1594.83        26.33 o                         
  -2   2   1       3044.48       3105.55        39.20 o                         
  -1   2   1       3936.13       3869.23        44.49 o                         
   0   2   1       1072.38       1026.03        16.55 o                         
   2   2   1        653.61        600.11        11.78 o                         
   3   2   1       1690.72       1646.61        21.87 o                         
   4   2   1        132.23        153.13        10.15 o                         
   5   2   1        141.09        133.51        10.83 o                         
   6   2   1          9.10          0.00         9.19 o                         
   7   2   1       1206.18       1195.98        28.92 o                         
   8   2   1          3.13          0.00        14.34 o                         
   9   2   1       1146.89       1098.92        44.02 o                         
  10   2   1        123.62         98.61        38.64 o                         
  11   2   1         35.09         26.44        41.71 o                         
  12   2   1         96.97        132.13        73.09 o                         
 -11   3   1        535.93        547.40        60.31 o                         
 -10   3   1          0.08          0.00        26.11 o                         
  -9   3   1        509.53        551.08        35.66 o                         
  -8   3   1          0.61          3.09        19.72 o                         
  -7   3   1        697.86        683.46        26.38 o                         
  -6   3   1       1864.71       1928.79        36.38 o                         
  -5   3   1      11816.82      11611.63       126.89 o                         
  -4   3   1       3834.31       3948.89        50.19 o                         
  -3   3   1       4489.43       4364.78        52.48 o                         
  -2   3   1       1350.03       1397.53        22.16 o                         
  -1   3   1        198.71        187.26        11.22 o                         
   0   3   1       1321.81       1517.92        21.85 o                         
   1   3   1       1112.80        989.79        17.15 o                         
   2   3   1          7.28          7.05         7.31 o                         
   3   3   1        720.30        692.29        14.93 o                         
   4   3   1       6646.33       6565.37        68.58 o                         
   5   3   1        315.55        284.43        13.06 o                         
   6   3   1         98.91        110.35        12.27 o                         
   7   3   1       1365.89       1363.67        29.55 o                         
   8   3   1        182.90        193.22        18.51 o                         
   9   3   1        796.21        802.42        41.70 o                         
  10   3   1         47.75         62.35        35.42 o                         
  11   3   1        295.70        292.87        62.60 o                         
 -11   4   1        101.15        146.05        47.13 o                         
 -10   4   1         26.13          0.00        32.96 o                         
  -9   4   1       1784.78       1730.14        91.05 o                         
  -8   4   1       2396.53       2333.68        50.19 o                         
  -7   4   1       1472.16       1426.89        35.56 o                         
  -6   4   1        184.64        197.37        15.21 o                         
  -5   4   1       1695.53       1570.48        28.50 o                         
  -4   4   1        138.76        144.38        11.58 o                         
  -3   4   1        340.21        272.10        12.78 o                         
  -2   4   1       1331.42       1372.44        21.49 o                         
  -1   4   1       2760.31       2634.78        31.94 o                         
   0   4   1        846.14        924.01        15.81 o                         
   1   4   1       3085.27       2997.01        36.25 o                         
   2   4   1        404.86        422.79        12.31 o                         
   3   4   1       4006.41       4014.86        45.99 o                         
   4   4   1        242.15        233.95        12.49 o                         
   5   4   1       1750.54       1673.99        28.10 o                         
   6   4   1        223.57        175.76        13.40 o                         
   7   4   1       1574.66       1568.16        32.81 o                         
   8   4   1          5.86          0.00        14.75 o                         
   9   4   1        155.64        233.94        27.55 o                         
  10   4   1          6.48          0.00        34.76 o                         
  11   4   1         44.73         54.91       111.10 o                         
 -11   5   1        778.86        862.63       125.84 o                         
 -10   5   1         76.62          0.00        31.38 o                         
  -9   5   1        153.44        134.58        31.54 o                         
  -8   5   1         17.16          0.00        15.79 o                         
  -7   5   1        721.44        664.31        26.49 o                         
  -6   5   1        304.92        316.89        18.54 o                         
  -5   5   1       2477.49       2419.60        39.97 o                         
  -4   5   1        386.39        423.06        15.42 o                         
  -3   5   1       1933.69       1900.43        29.13 o                         
  -2   5   1        252.64        252.45        11.74 o                         
  -1   5   1       1649.62       1515.87        22.47 o                         
   0   5   1        956.03        940.36        17.28 o                         
   1   5   1       7671.34       7478.87        81.28 o                         
   2   5   1         27.08         31.84         7.40 o                         
   3   5   1        950.61        923.03        18.26 o                         
   4   5   1         12.51          6.80         9.38 o                         
   5   5   1       2243.68       2204.74        35.76 o                         
   6   5   1         50.57         63.32        15.10 o                         
   7   5   1        632.94        636.75        24.99 o                         
   8   5   1        212.04        205.42        21.50 o                         
   9   5   1        154.13        156.82        31.97 o                         
  10   5   1         15.53         20.48        42.88 o                         
  11   5   1        987.95        828.26        84.06 o                         
 -10   6   1        233.52         99.84        70.60 o                         
  -9   6   1         70.62         81.23        31.34 o                         
  -8   6   1         70.59         69.63        21.92 o                         
  -7   6   1         43.49         58.56        16.84 o                         
  -6   6   1          1.99          0.36        13.01 o                         
  -5   6   1       1910.56       1938.74        35.75 o                         
  -4   6   1       1424.89       1510.14        27.74 o                         
  -3   6   1       4132.76       3958.40        52.47 o                         
  -2   6   1        130.00        136.05         9.89 o                         
  -1   6   1         67.30         54.03         7.71 o                         
   0   6   1        361.83        387.86        12.83 o                         
   1   6   1       3729.93       3695.66        45.69 o                         
   2   6   1        623.44        620.63        16.59 o                         
   3   6   1       1553.01       1448.83        26.27 o                         
   4   6   1         41.13         16.32        10.68 o                         
   5   6   1        872.95        862.32        24.01 o                         
   6   6   1         36.35         35.74        14.66 o                         
   7   6   1       1549.50       1409.58        38.87 o                         
   8   6   1       1186.79       1135.05        45.30 o                         
   9   6   1       2907.10       3102.16        89.88 o                         
  10   6   1        552.49        472.88        66.24 o                         
  11   6   1        355.99        437.79       116.44 o                         
 -10   7   1         17.94         83.04        67.09 o                         
  -9   7   1        685.30        643.73        88.04 o                         
  -8   7   1         78.63         66.60        28.32 o                         
  -7   7   1        100.10         96.22        19.27 o                         
  -6   7   1        259.07        259.14        17.72 o                         
  -5   7   1       1315.60       1293.64        29.39 o                         
  -4   7   1        100.40        105.64        11.36 o                         
  -3   7   1       3369.58       3259.52        46.54 o                         
  -2   7   1        269.75        269.74        12.73 o                         
  -1   7   1        747.01        728.49        20.00 o                         
   0   7   1          0.25          0.00         8.31 o                         
   1   7   1        643.14        557.42        16.98 o                         
   2   7   1         25.16         17.90         9.91 o                         
   3   7   1        654.98        669.76        19.49 o                         
   4   7   1          0.89          0.00        10.25 o                         
   5   7   1        894.46        935.65        26.68 o                         
   6   7   1        683.76        685.84        35.92 o                         
   7   7   1        493.30        490.43        27.08 o                         
   8   7   1         28.62         53.12        27.46 o                         
   9   7   1        198.55        197.28        35.12 o                         
  10   7   1        115.60        181.62        69.91 o                         
 -10   8   1          0.70         99.60        56.98 o                         
  -9   8   1        500.50        371.73        63.97 o                         
  -8   8   1         89.03         61.83        39.07 o                         
  -7   8   1        885.92        903.20        43.47 o                         
  -6   8   1        407.11        413.86        21.53 o                         
  -5   8   1        727.44        714.92        27.53 o                         
  -4   8   1        363.56        404.28        19.11 o                         
  -3   8   1       5106.16       4970.24        96.71 o                         
  -2   8   1        617.26        614.01        20.13 o                         
  -1   8   1       1156.05       1086.37        25.71 o                         
   0   8   1         93.24         83.86        10.82 o                         
   1   8   1        464.13        454.07        18.60 o                         
   2   8   1        366.62        457.02        19.25 o                         
   3   8   1       1797.19       1852.88        33.29 o                         
   4   8   1          3.06          0.00        10.95 o                         
   5   8   1       1715.46       1751.94        37.09 o                         
   6   8   1        101.68        103.83        17.55 o                         
   7   8   1        180.59        184.35        24.62 o                         
   8   8   1         49.51         38.02        28.38 o                         
   9   8   1        360.15        396.29        51.50 o                         
  10   8   1         26.35         36.67        59.75 o                         
  -9   9   1        501.42        457.93        58.97 o                         
  -8   9   1          9.39         39.33        38.58 o                         
  -7   9   1       1831.46       1659.06        80.03 o                         
  -6   9   1         27.17          0.00        24.64 o                         
  -5   9   1        710.42        743.29        33.94 o                         
  -4   9   1          1.44          0.00        17.54 o                         
  -3   9   1       2068.06       2102.98        65.91 o                         
  -2   9   1         30.56         28.31        11.92 o                         
  -1   9   1        947.30        947.77        24.09 o                         
   0   9   1         18.10         33.88        11.27 o                         
   1   9   1        684.77        729.87        21.12 o                         
   2   9   1       1238.92       1250.14        27.82 o                         
   3   9   1         61.53         65.65        15.38 o                         
   4   9   1        323.97        341.20        18.41 o                         
   5   9   1        408.25        361.84        22.77 o                         
   6   9   1       1001.95        968.46        37.88 o                         
   7   9   1       2137.36       2111.23        77.63 o                         
   8   9   1          0.11         12.56        36.67 o                         
   9   9   1         38.91         19.46        45.99 o                         
  -8  10   1        148.05        212.39        55.36 o                         
  -7  10   1        510.02        622.16        56.56 o                         
  -6  10   1          0.23          0.00        32.51 o                         
  -5  10   1        153.16        156.37        30.70 o                         
  -4  10   1          7.84          0.00        22.21 o                         
  -3  10   1        651.73        651.77        29.58 o                         
  -2  10   1         56.09         40.20        13.61 o                         
  -1  10   1        225.67        249.84        16.76 o                         
   0  10   1          4.09          2.23        13.03 o                         
   1  10   1        503.66        497.42        20.64 o                         
   2  10   1        203.22        212.52        16.86 o                         
   3  10   1        456.19        490.11        22.34 o                         
   4  10   1        335.63        337.20        21.45 o                         
   5  10   1        654.96        626.97        33.45 o                         
   6  10   1         86.17        133.92        30.11 o                         
   7  10   1        199.74        181.88        38.41 o                         
   8  10   1          5.05          0.00        40.53 o                         
  -7  11   1        306.87        195.63        98.79 o                         
  -6  11   1         44.96         42.08        57.52 o                         
  -5  11   1        542.77        691.58        95.58 o                         
  -4  11   1        115.53        106.26        36.59 o                         
  -3  11   1        203.96        257.40        49.94 o                         
  -2  11   1        933.79        924.22        54.73 o                         
  -1  11   1          7.56          0.00        15.16 o                         
   0  11   1        337.52        338.54        22.61 o                         
   1  11   1        958.70        960.91        30.65 o                         
   2  11   1          6.49         13.52        15.24 o                         
   3  11   1        333.96        362.31        27.53 o                         
   4  11   1        201.18        196.53        24.88 o                         
   5  11   1        354.63        319.12        34.87 o                         
   6  11   1        119.89        109.16        30.96 o                         
   7  11   1        928.65        882.93        70.91 o                         
  -6  12   1          2.90         40.05        93.29 o                         
  -5  12   1        419.78        426.99        74.20 o                         
  -4  12   1          0.34          0.00        91.00 o                         
  -3  12   1        644.71        723.70        79.22 o                         
  -2  12   1        353.52        352.20        41.28 o                         
  -1  12   1       2567.16       2348.08        76.52 o                         
   0  12   1         22.05         54.91        26.05 o                         
   1  12   1        415.22        374.91        34.39 o                         
   2  12   1        104.62        106.61        38.53 o                         
   3  12   1        833.45        915.10        47.22 o                         
   4  12   1        115.30        108.51        29.31 o                         
   5  12   1        495.22        472.72        40.63 o                         
   6  12   1         16.96         15.29        34.44 o                         
  -5  13   1        209.59        371.80        77.13 o                         
  -4  13   1         32.09          6.93        57.05 o                         
  -3  13   1        823.37        943.41        91.02 o                         
  -2  13   1          1.01          8.47        49.34 o                         
  -1  13   1        410.55        452.37        53.65 o                         
   0  13   1        151.51        214.35        76.24 o                         
   1  13   1        720.57        620.42        56.76 o                         
   2  13   1         39.48          6.61        30.49 o                         
   3  13   1       1449.97       1526.03        66.68 o                         
   4  13   1         60.88         84.80        35.95 o                         
   5  13   1          2.99         14.49        37.28 o                         
  -3  14   1        218.43        272.93        69.67 o                         
  -2  14   1          0.04         28.82        54.95 o                         
  -1  14   1        247.27        281.02        50.02 o                         
   0  14   1         46.03         53.73        39.82 o                         
   1  14   1        124.76        122.87        43.04 o                         
   2  14   1          0.24         41.37        39.18 o                         
  -3 -13   2         44.84         25.61        38.00 o                         
  -2 -13   2        907.81        796.87        58.03 o                         
  -1 -13   2          0.09         21.29        30.52 o                         
   0 -13   2        357.40        426.03        55.57 o                         
   1 -13   2        166.91        163.22        46.99 o                         
   2 -13   2         36.45         27.93        55.47 o                         
   3 -13   2        213.77        251.86        57.87 o                         
  -5 -12   2          0.00         61.75        40.69 o                         
  -4 -12   2        462.54        487.82        54.27 o                         
  -3 -12   2          0.17          0.00        20.34 o                         
  -2 -12   2        268.14        278.84        25.44 o                         
  -1 -12   2         36.62         23.86        21.56 o                         
   0 -12   2       1775.21       1772.14        62.17 o                         
   1 -12   2        210.30        146.38        38.87 o                         
   2 -12   2       2394.61       2296.09        92.11 o                         
   3 -12   2        490.45        511.00        65.64 o                         
   4 -12   2        355.77        404.73        65.44 o                         
   5 -12   2          1.36          0.00        47.53 o                         
  -6 -11   2        326.00        312.84        58.99 o                         
  -5 -11   2         26.98          0.00        31.38 o                         
  -4 -11   2        264.34        276.70        25.07 o                         
  -3 -11   2          0.59         27.94        19.29 o                         
  -2 -11   2        220.10        201.23        20.34 o                         
  -1 -11   2         22.99         18.27        16.51 o                         
   0 -11   2       1239.69       1266.27        37.70 o                         
   1 -11   2         13.59         15.21        22.19 o                         
   2 -11   2        182.75        219.86        31.47 o                         
   3 -11   2         36.57         81.48        35.80 o                         
   4 -11   2        497.60        568.57        54.41 o                         
   5 -11   2          0.60         39.81        50.74 o                         
   6 -11   2        720.56        762.04       196.43 o                         
   7 -11   2          0.56         52.46        83.20 o                         
  -7 -10   2         96.39         23.25        48.61 o                         
  -6 -10   2          8.59         45.83        40.20 o                         
  -5 -10   2        147.41        132.46        23.57 o                         
  -4 -10   2        335.64        359.46        24.96 o                         
  -3 -10   2         97.52        111.95        20.45 o                         
  -2 -10   2         73.67         57.60        15.09 o                         
  -1 -10   2         44.74         66.40        14.79 o                         
   0 -10   2        970.90        957.88        28.73 o                         
   1 -10   2        254.39        245.52        28.60 o                         
   2 -10   2          7.24         21.21        17.95 o                         
   3 -10   2         31.33          8.80        19.37 o                         
   4 -10   2        336.62        315.24        36.76 o                         
   5 -10   2          0.40         54.49        43.54 o                         
   6 -10   2        351.72        363.72        52.06 o                         
   7 -10   2        113.57         32.19        35.39 o                         
   8 -10   2         32.63          0.00        42.67 o                         
  -8  -9   2        126.25        109.83        43.43 o                         
  -7  -9   2        222.14        172.42        39.02 o                         
  -6  -9   2       1679.98       1739.75        72.85 o                         
  -5  -9   2       1189.04       1210.46        42.60 o                         
  -4  -9   2       1203.54       1180.14        32.11 o                         
  -3  -9   2          0.38          2.16        12.75 o                         
  -2  -9   2        538.78        554.65        30.54 o                         
  -1  -9   2         11.74          2.60        12.02 o                         
   0  -9   2        664.82        669.15        23.86 o                         
   1  -9   2        400.59        396.75        16.84 o                         
   2  -9   2        454.24        489.11        21.54 o                         
   3  -9   2         87.10         74.78        15.29 o                         
   4  -9   2        572.67        588.45        29.93 o                         
   5  -9   2        156.84         96.74        23.42 o                         
   6  -9   2        686.24        744.84        44.66 o                         
   7  -9   2         20.49          8.45        32.39 o                         
   8  -9   2        533.86        650.69        56.02 o                         
   9  -9   2         39.45          0.00        45.50 o                         
  -9  -8   2          0.71          0.00        48.41 o                         
  -8  -8   2         47.66         60.68        36.25 o                         
  -7  -8   2         50.27         44.44        29.39 o                         
  -6  -8   2        249.04        261.40        24.95 o                         
  -5  -8   2         37.27         38.34        14.81 o                         
  -4  -8   2        659.11        658.54        27.88 o                         
  -3  -8   2          0.00          8.07        11.35 o                         
  -2  -8   2       1633.39       1609.42        31.53 o                         
  -1  -8   2         19.53         18.12        10.97 o                         
   0  -8   2        783.14        774.63        18.54 o                         
   1  -8   2        214.39        223.44        12.20 o                         
   2  -8   2       1244.50       1188.29        29.19 o                         
   3  -8   2        376.62        384.49        18.84 o                         
   4  -8   2        640.65        622.61        23.09 o                         
   5  -8   2         42.41         27.36        14.73 o                         
   6  -8   2       1449.95       1397.61        47.47 o                         
   7  -8   2         11.11         55.60        30.82 o                         
   8  -8   2        167.55        232.12        39.37 o                         
   9  -8   2         18.48         16.26        52.04 o                         
  -9  -7   2          2.02         54.20        38.45 o                         
  -8  -7   2         63.03         51.16        36.00 o                         
  -7  -7   2         10.33         24.39        32.94 o                         
  -6  -7   2         35.31         34.32        16.52 o                         
  -5  -7   2         45.62         51.26        13.78 o                         
  -4  -7   2       1282.14       1268.80        29.39 o                         
  -3  -7   2         62.20         58.82        13.93 o                         
  -2  -7   2        322.44        332.74        12.32 o                         
  -1  -7   2        124.98        115.27         9.53 o                         
   0  -7   2        859.99        878.65        19.12 o                         
   1  -7   2         31.60         41.33         8.52 o                         
   2  -7   2       4559.23       4757.03        67.63 o                         
   3  -7   2        700.59        695.01        20.81 o                         
   4  -7   2        346.97        341.92        17.92 o                         
   5  -7   2         33.18          0.00        14.84 o                         
   6  -7   2        583.15        590.23        27.67 o                         
   7  -7   2         15.23          0.00        20.10 o                         
   8  -7   2        745.15        740.88        46.54 o                         
   9  -7   2         65.59         33.04        44.86 o                         
  10  -7   2        194.76        156.20        51.88 o                         
 -10  -6   2        407.29        287.35        72.58 o                         
  -9  -6   2          0.05          0.00        35.86 o                         
  -8  -6   2        199.64        242.04        37.72 o                         
  -7  -6   2        119.42         90.40        21.49 o                         
  -6  -6   2        928.94        941.69        28.48 o                         
  -5  -6   2        183.42        177.03        14.64 o                         
  -4  -6   2       2011.44       1965.66        32.78 o                         
  -3  -6   2          0.01          0.00         9.38 o                         
  -2  -6   2        824.98        784.83        16.39 o                         
  -1  -6   2         90.75        127.34         8.65 o                         
   0  -6   2       3076.13       2983.23        42.93 o                         
   1  -6   2        570.65        633.65        14.86 o                         
   2  -6   2        204.86        213.05        11.05 o                         
   3  -6   2       1039.84       1111.11        24.97 o                         
   4  -6   2        381.32        398.49        19.60 o                         
   5  -6   2         36.56         34.57        10.78 o                         
   6  -6   2        995.31        992.47        30.44 o                         
   7  -6   2         33.46         14.69        16.32 o                         
   8  -6   2        785.25        818.87        35.27 o                         
   9  -6   2          0.17         74.29        32.86 o                         
  10  -6   2        303.75        205.65        62.00 o                         
 -10  -5   2       1189.91       1381.17        96.43 o                         
  -9  -5   2        143.79        122.68        31.45 o                         
  -8  -5   2        385.69        381.43        29.20 o                         
  -7  -5   2         81.47         85.52        16.88 o                         
  -6  -5   2       1796.49       1917.84        39.28 o                         
  -5  -5   2         91.35         78.86        12.41 o                         
  -4  -5   2       1663.21       1717.70        29.57 o                         
  -3  -5   2       1504.51       1622.60        26.17 o                         
  -2  -5   2         11.00         36.86         6.53 o                         
  -1  -5   2       2436.41       2552.29        36.65 o                         
   0  -5   2        100.96        200.22        10.18 o                         
   1  -5   2        625.84        638.71        14.20 o                         
   2  -5   2        280.31        267.09        11.62 o                         
   3  -5   2        976.20       1024.05        21.81 o                         
   4  -5   2       2208.06       2234.91        37.89 o                         
   5  -5   2         24.16         26.62        11.05 o                         
   6  -5   2        233.74        229.42        15.47 o                         
   7  -5   2          4.36          0.00        13.82 o                         
   8  -5   2        745.41        822.23        32.84 o                         
   9  -5   2         16.82          5.28        22.35 o                         
  10  -5   2        181.51        190.54        52.03 o                         
  11  -5   2          1.27         47.55        54.76 o                         
 -11  -4   2         12.90          8.13        60.57 o                         
 -10  -4   2        122.06        144.74        50.75 o                         
  -9  -4   2        112.40        164.42        32.87 o                         
  -8  -4   2        158.43        144.94        28.04 o                         
  -7  -4   2        216.49        228.48        19.33 o                         
  -6  -4   2       3453.16       3504.72        56.65 o                         
  -5  -4   2          6.19          0.00         9.98 o                         
  -4  -4   2          9.67          0.67         8.94 o                         
  -3  -4   2       1010.85       1029.05        19.13 o                         
  -2  -4   2        145.83        131.70         8.50 o                         
  -1  -4   2         79.67         95.62         7.30 o                         
   0  -4   2       5257.40       5250.03        81.29 o                         
   1  -4   2        284.39        266.10         9.30 o                         
   2  -4   2       3148.03       3054.21        37.55 o                         
   3  -4   2        925.90       1026.19        21.20 o                         
   4  -4   2       2719.81       2709.08        41.22 o                         
   5  -4   2         29.53         46.77        10.53 o                         
   6  -4   2        563.35        520.93        19.97 o                         
   7  -4   2          0.56          0.00        13.10 o                         
   8  -4   2       1362.98       1354.57        36.12 o                         
   9  -4   2          5.51          0.00        21.61 o                         
  10  -4   2        638.69        671.59        51.89 o                         
  11  -4   2          0.96         10.03        52.72 o                         
 -11  -3   2        129.26        104.03        51.09 o                         
 -10  -3   2        282.13        194.21        46.43 o                         
  -9  -3   2         60.64         63.10        31.63 o                         
  -8  -3   2        732.66        709.14        31.14 o                         
  -7  -3   2          0.02          0.00        16.35 o                         
  -6  -3   2       2665.14       2635.57        42.60 o                         
  -5  -3   2        388.76        416.87        19.12 o                         
  -4  -3   2       5978.19       5973.11        69.58 o                         
  -3  -3   2       3770.81       4186.62        47.83 o                         
  -2  -3   2       6601.06       6712.33        80.26 o                         
  -1  -3   2       1401.28       1346.91        22.94 o                         
   0  -3   2       7251.07       7089.81       107.80 o                         
   1  -3   2       9361.81       9333.67       111.06 o                         
   2  -3   2       3195.43       3036.16        39.90 o                         
   3  -3   2          0.03          0.00         7.20 o                         
   4  -3   2       3160.88       3213.92        39.94 o                         
   5  -3   2         21.04         17.25         9.81 o                         
   6  -3   2        592.58        616.16        19.54 o                         
   7  -3   2       1232.97       1213.17        30.87 o                         
   8  -3   2       1050.91       1067.67        32.68 o                         
   9  -3   2        162.20        139.47        20.75 o                         
  10  -3   2        383.79        329.15        39.55 o                         
  11  -3   2          7.57         28.35        40.47 o                         
 -11  -2   2          0.03          0.00        44.99 o                         
 -10  -2   2        487.09        472.80        55.65 o                         
  -9  -2   2        176.86        182.06        35.58 o                         
  -8  -2   2        995.66        948.72        37.77 o                         
  -7  -2   2       1025.11        967.54        29.62 o                         
  -6  -2   2       2947.45       3056.87        48.79 o                         
  -5  -2   2       2349.01       2409.55        37.88 o                         
  -4  -2   2       4319.35       4591.68        53.77 o                         
  -3  -2   2        370.57        415.99        12.65 o                         
  -2  -2   2         67.72         96.59         7.62 o                         
  -1  -2   2        495.04        480.95        12.12 o                         
   1  -2   2       3031.82       2979.65        42.13 o                         
   2  -2   2         54.82         50.29         5.85 o                         
   3  -2   2       1953.69       1918.26        26.55 o                         
   4  -2   2       3077.26       2942.57        37.72 o                         
   5  -2   2       1357.93       1383.32        25.33 o                         
   6  -2   2       1640.01       1691.63        29.65 o                         
   7  -2   2         14.57         14.94        11.85 o                         
   8  -2   2       2382.00       2389.35        45.61 o                         
   9  -2   2         21.11         49.98        18.04 o                         
  10  -2   2        322.77        285.09        34.40 o                         
  11  -2   2        266.60        202.40        43.58 o                         
  12  -2   2         10.93          0.00        48.71 o                         
 -11  -1   2          2.43          7.39        47.99 o                         
 -10  -1   2        887.16        837.16        66.95 o                         
  -9  -1   2         36.57         63.07        24.77 o                         
  -8  -1   2        418.96        413.92        24.85 o                         
  -7  -1   2        481.70        515.75        23.26 o                         
  -6  -1   2        494.30        435.61        18.79 o                         
  -5  -1   2       2265.08       2147.08        33.30 o                         
  -4  -1   2        990.54        895.29        19.64 o                         
  -3  -1   2          2.84          4.34         7.96 o                         
  -2  -1   2        687.64        823.30        14.98 o                         
  -1  -1   2          7.68         28.14         6.43 o                         
   0  -1   2       5192.26       5213.05        89.28 o                         
   1  -1   2       1026.24        974.72        15.26 o                         
   2  -1   2        470.49        416.33        10.12 o                         
   3  -1   2       1474.28       1425.83        21.63 o                         
   4  -1   2        680.84        529.35        14.68 o                         
   5  -1   2        397.79        416.49        14.62 o                         
   6  -1   2       1791.98       1792.22        33.50 o                         
   7  -1   2        198.09        206.65        15.62 o                         
   8  -1   2        586.69        615.38        26.73 o                         
   9  -1   2         35.95         43.40        18.96 o                         
  10  -1   2        424.32        442.27        34.91 o                         
  11  -1   2         20.94          0.00        44.86 o                         
  12  -1   2        693.56        612.33        66.17 o                         
 -11   0   2          3.23          0.00        39.46 o                         
 -10   0   2       1003.94       1074.04        72.43 o                         
  -9   0   2        427.37        484.84        32.15 o                         
  -8   0   2        666.65        736.28        30.26 o                         
  -7   0   2        107.33         82.77        15.41 o                         
  -6   0   2       1542.44       1398.52        29.22 o                         
  -5   0   2        300.41        340.83        15.52 o                         
  -4   0   2       2766.63       2679.43        37.38 o                         
  -3   0   2       1321.51       1315.46        22.98 o                         
  -2   0   2        115.12        103.82         9.11 o                         
  -1   0   2       1351.56       1238.30        18.59 o                         
   2   0   2        121.92        123.89         7.34 o                         
   3   0   2        854.66        902.22        17.43 o                         
   4   0   2       1361.05       1272.67        22.65 o                         
   5   0   2        175.50        207.47        12.02 o                         
   6   0   2       2542.38       2421.80        37.85 o                         
   7   0   2         47.95         55.38        12.61 o                         
   8   0   2        401.88        419.32        23.89 o                         
   9   0   2          7.98         18.91        20.68 o                         
  10   0   2       1697.43       1890.50        60.38 o                         
  11   0   2         29.82          9.22        35.98 o                         
  12   0   2        442.59        388.55        59.85 o                         
 -11   1   2         38.26          0.00        41.11 o                         
 -10   1   2        814.34        774.80        63.54 o                         
  -9   1   2         35.22         25.58        19.22 o                         
  -8   1   2        569.33        587.97        28.33 o                         
  -7   1   2        356.71        367.47        20.46 o                         
  -6   1   2        670.82        644.68        21.13 o                         
  -5   1   2        662.81        646.73        19.21 o                         
  -4   1   2       3159.71       3013.25        42.48 o                         
  -3   1   2        113.58         72.70        10.71 o                         
  -2   1   2       4447.23       4792.46        60.31 o                         
  -1   1   2          2.97          6.97         6.36 o                         
   0   1   2      20518.94      19741.59       310.17 o                         
   1   1   2       1074.13       1007.79        14.29 o                         
   2   1   2         22.02         10.65         6.26 o                         
   3   1   2       2422.56       2231.90        27.25 o                         
   4   1   2         19.35         13.79         8.27 o                         
   5   1   2        461.93        527.79        15.78 o                         
   6   1   2       2080.23       1916.33        31.58 o                         
   7   1   2         35.72         45.56        12.95 o                         
   8   1   2        625.53        656.75        28.71 o                         
   9   1   2         55.24         32.61        18.74 o                         
  10   1   2        514.80        456.71        35.23 o                         
  11   1   2         30.25          0.00        35.04 o                         
  12   1   2         56.74         10.05        53.39 o                         
 -11   2   2         48.95          4.27        40.87 o                         
 -10   2   2        415.23        521.52        56.09 o                         
  -9   2   2         75.88         67.21        22.89 o                         
  -8   2   2       1262.50       1243.73        39.75 o                         
  -7   2   2        202.42        182.82        19.78 o                         
  -6   2   2       3965.96       3916.02        56.78 o                         
  -5   2   2       3047.39       3093.61        47.79 o                         
  -4   2   2       6345.16       6493.07        80.81 o                         
  -3   2   2       1874.79       2084.21        32.92 o                         
  -2   2   2       3031.34       3211.23        42.56 o                         
  -1   2   2       1832.65       1717.69        24.87 o                         
   0   2   2       6501.36       6564.48        72.08 o                         
   1   2   2        173.25        172.82         7.80 o                         
   2   2   2       1477.01       1390.11        19.87 o                         
   3   2   2        397.55        480.75        12.73 o                         
   4   2   2       1523.66       1617.80        29.77 o                         
   5   2   2       4440.82       4811.43        53.60 o                         
   6   2   2       1100.13       1100.97        22.82 o                         
   7   2   2        457.16        442.74        23.26 o                         
   8   2   2        154.93        101.64        16.76 o                         
   9   2   2        144.39        124.64        22.68 o                         
  10   2   2          4.78          0.00        30.83 o                         
  11   2   2         14.15          0.00        39.33 o                         
  12   2   2        473.90        488.42        76.81 o                         
 -11   3   2          6.15          0.00        37.35 o                         
 -10   3   2        849.19        813.49        52.00 o                         
  -9   3   2        259.06        225.09        31.14 o                         
  -8   3   2        935.08        896.53        39.17 o                         
  -7   3   2       2383.67       2266.21        66.03 o                         
  -6   3   2       1066.69       1013.99        26.84 o                         
  -5   3   2        387.25        431.95        22.71 o                         
  -4   3   2        611.70        644.56        27.68 o                         
  -3   3   2        134.89         88.10        12.23 o                         
  -2   3   2       2289.90       2259.44        31.51 o                         
  -1   3   2         60.00         75.52         8.64 o                         
   0   3   2        608.00        583.64        13.26 o                         
   1   3   2        277.90        305.35        10.95 o                         
   2   3   2       6914.73       6811.45        69.90 o                         
   3   3   2       1354.67       1334.18        20.65 o                         
   4   3   2        609.14        545.90        14.25 o                         
   5   3   2        533.10        546.50        16.06 o                         
   6   3   2        725.63        663.62        21.40 o                         
   7   3   2        468.01        478.89        19.75 o                         
   8   3   2        440.12        489.59        28.62 o                         
   9   3   2        441.57        397.43        26.13 o                         
  10   3   2        102.41         59.30        34.49 o                         
  11   3   2         13.22          0.00        41.19 o                         
 -11   4   2          1.55          0.00        39.75 o                         
 -10   4   2        794.38        747.31        71.46 o                         
  -9   4   2         32.02         18.25        25.41 o                         
  -8   4   2         99.51         89.49        21.22 o                         
  -7   4   2       1297.23       1286.73        38.63 o                         
  -6   4   2         57.50         87.82        14.73 o                         
  -5   4   2        242.64        263.30        15.26 o                         
  -4   4   2        248.06        221.51        14.97 o                         
  -3   4   2        809.59        966.00        21.19 o                         
  -2   4   2        156.25        122.10        10.13 o                         
  -1   4   2       1132.36       1202.38        20.46 o                         
   0   4   2       3503.14       3183.98        40.75 o                         
   1   4   2       1491.46       1477.76        24.13 o                         
   2   4   2      19181.65      19481.49       198.53 o                         
   3   4   2         69.47         80.50         9.63 o                         
   4   4   2       1117.07       1039.39        20.44 o                         
   5   4   2        547.79        559.69        16.89 o                         
   6   4   2       2114.62       2052.87        33.90 o                         
   7   4   2        145.02        120.50        14.58 o                         
   8   4   2        950.25        916.86        30.17 o                         
   9   4   2         88.08         64.02        19.96 o                         
  10   4   2        187.50        162.76        48.90 o                         
  11   4   2         16.10          0.00        45.34 o                         
 -11   5   2        231.97        187.95       105.90 o                         
 -10   5   2         14.81         20.03        37.45 o                         
  -9   5   2        495.88        448.49        37.86 o                         
  -8   5   2          3.80          0.00        18.07 o                         
  -7   5   2         17.63          2.29        16.53 o                         
  -6   5   2        647.37        657.82        26.23 o                         
  -5   5   2        483.11        548.65        21.14 o                         
  -4   5   2       5105.84       5259.11        65.54 o                         
  -3   5   2       2266.58       2471.97        36.39 o                         
  -2   5   2       3422.37       3469.20        43.34 o                         
  -1   5   2        839.84        897.11        18.02 o                         
   0   5   2       4842.98       4547.83        55.31 o                         
   1   5   2        188.73        162.58        11.39 o                         
   2   5   2       9016.65       9407.62       105.04 o                         
   3   5   2          5.31          6.91         8.58 o                         
   4   5   2       2963.14       2855.20        39.80 o                         
   5   5   2        187.30        164.04        14.60 o                         
   6   5   2       1368.84       1386.11        30.95 o                         
   7   5   2         85.68         64.49        14.85 o                         
   8   5   2       2104.10       2144.96        63.23 o                         
   9   5   2        131.64        152.04        25.93 o                         
  10   5   2        518.33        586.91        61.30 o                         
  11   5   2         46.57         98.53        54.18 o                         
 -10   6   2       1599.17       1681.45       134.66 o                         
  -9   6   2        214.61        128.34        34.10 o                         
  -8   6   2        189.29        192.16        30.01 o                         
  -7   6   2        102.49        100.92        19.13 o                         
  -6   6   2       1050.28       1077.25        30.92 o                         
  -5   6   2       1431.56       1477.64        32.87 o                         
  -4   6   2       3753.96       3718.02        55.08 o                         
  -3   6   2        457.42        407.84        16.50 o                         
  -2   6   2        824.53        775.97        17.49 o                         
  -1   6   2        231.86        226.25        11.53 o                         
   0   6   2        991.21        899.27        18.12 o                         
   1   6   2       6022.84       6574.72        74.09 o                         
   2   6   2         67.60         38.85         9.25 o                         
   3   6   2         39.80          4.41         8.31 o                         
   4   6   2       3396.56       3247.96        46.83 o                         
   5   6   2         99.16        119.96        13.48 o                         
   6   6   2        314.97        315.65        18.77 o                         
   7   6   2        453.96        445.81        23.64 o                         
   8   6   2        364.54        354.94        26.32 o                         
   9   6   2        848.93        783.50        43.32 o                         
  10   6   2         43.30        101.93        44.22 o                         
  11   6   2         13.23         26.40        52.14 o                         
 -10   7   2        413.70        494.31        71.69 o                         
  -9   7   2          1.36          0.00        36.32 o                         
  -8   7   2         99.32         71.31        27.17 o                         
  -7   7   2          1.92          9.70        17.95 o                         
  -6   7   2        958.27        955.52        30.47 o                         
  -5   7   2        215.47        187.23        15.99 o                         
  -4   7   2        647.92        622.79        22.83 o                         
  -3   7   2       1096.78       1084.99        29.72 o                         
  -2   7   2       3227.14       3110.58        43.78 o                         
  -1   7   2         29.80         31.69         8.96 o                         
   0   7   2       1275.56       1247.30        22.37 o                         
   1   7   2        403.82        372.97        15.20 o                         
   2   7   2       2267.02       2356.97        39.84 o                         
   3   7   2        161.74        169.18        11.76 o                         
   4   7   2        615.49        622.92        18.86 o                         
   5   7   2          5.72          8.10        11.70 o                         
   6   7   2       6536.85       6377.15        90.00 o                         
   7   7   2         58.57         62.26        16.73 o                         
   8   7   2          3.81         12.40        26.04 o                         
   9   7   2         72.17        119.43        33.14 o                         
  10   7   2        571.08        552.32        64.95 o                         
 -10   8   2        318.35        377.72        85.46 o                         
  -9   8   2          5.56         20.47        43.74 o                         
  -8   8   2        209.43        168.75        44.93 o                         
  -7   8   2          4.12          0.00        18.65 o                         
  -6   8   2        733.43        720.43        34.73 o                         
  -5   8   2         13.37          0.00        13.05 o                         
  -4   8   2        968.47        981.45        25.66 o                         
  -3   8   2       1148.22       1180.90        25.94 o                         
  -2   8   2       2939.05       2834.51        41.82 o                         
  -1   8   2         10.74         18.39        11.81 o                         
   0   8   2       2003.73       1912.76        34.25 o                         
   1   8   2         51.31         54.76        11.60 o                         
   2   8   2        116.09        126.92        13.09 o                         
   3   8   2        518.89        536.58        21.01 o                         
   4   8   2         70.47         97.23        17.75 o                         
   5   8   2       1986.65       2008.81        39.97 o                         
   6   8   2        992.14       1030.80        32.44 o                         
   7   8   2          0.23         17.74        20.57 o                         
   8   8   2       1417.66       1482.70        63.16 o                         
   9   8   2         11.42          9.08        37.99 o                         
  10   8   2         97.24        134.90        65.56 o                         
  -9   9   2         59.27         97.05        49.63 o                         
  -8   9   2        245.14        233.99        65.38 o                         
  -7   9   2        316.18        300.34        37.74 o                         
  -6   9   2         12.02          0.00        20.30 o                         
  -5   9   2         68.73         74.97        15.09 o                         
  -4   9   2        581.62        618.59        22.84 o                         
  -3   9   2        147.53        153.75        15.08 o                         
  -2   9   2       2060.41       2093.27        43.48 o                         
  -1   9   2         12.39         11.60        12.61 o                         
   0   9   2        817.81        867.03        23.83 o                         
   1   9   2        480.95        508.14        19.53 o                         
   2   9   2       1898.45       1929.01        36.37 o                         
   3   9   2        931.37        985.93        32.71 o                         
   4   9   2       5514.75       5369.26        79.40 o                         
   5   9   2        323.20        358.02        21.75 o                         
   6   9   2        555.85        606.69        32.56 o                         
   7   9   2         11.62         17.18        26.54 o                         
   8   9   2        283.92        352.82        44.69 o                         
   9   9   2        106.53         65.82        73.35 o                         
  -8  10   2        310.39        423.95        56.80 o                         
  -7  10   2          1.10          0.00        35.07 o                         
  -6  10   2        628.76        550.74        53.42 o                         
  -5  10   2        252.33        229.65        35.03 o                         
  -4  10   2        289.29        352.23        34.76 o                         
  -3  10   2        576.03        584.23        31.00 o                         
  -2  10   2        824.09        819.09        28.97 o                         
  -1  10   2        945.98        897.45        33.81 o                         
   0  10   2       2661.51       2681.67        46.86 o                         
   1  10   2        229.39        219.89        17.00 o                         
   2  10   2       1971.04       1951.68        39.46 o                         
   3  10   2         89.13         75.43        15.41 o                         
   4  10   2        784.27        792.73        29.34 o                         
   5  10   2         83.86         75.64        19.34 o                         
   6  10   2        998.12       1050.05        52.06 o                         
   7  10   2          0.31          7.58        30.92 o                         
   8  10   2        363.06        269.03        48.15 o                         
  -7  11   2         20.13         50.25        47.35 o                         
  -6  11   2        153.20         47.91        69.22 o                         
  -5  11   2          2.84          0.00        37.97 o                         
  -4  11   2         79.84         45.32        33.51 o                         
  -3  11   2         11.90         18.37        26.66 o                         
  -2  11   2       1599.47       1638.10        48.10 o                         
  -1  11   2        241.51        257.79        22.07 o                         
   0  11   2        984.43        990.43        34.30 o                         
   1  11   2        241.90        208.42        22.32 o                         
   2  11   2        204.94        190.97        21.00 o                         
   3  11   2         42.10         28.43        17.99 o                         
   4  11   2        533.85        580.57        36.04 o                         
   5  11   2        240.34        188.16        31.36 o                         
   6  11   2        498.40        518.22        42.79 o                         
   7  11   2         28.89        143.66        41.16 o                         
   8  11   2        461.71        492.76        64.86 o                         
  -6  12   2        454.81        558.33        87.97 o                         
  -5  12   2         58.57         46.33        57.33 o                         
  -4  12   2        430.29        648.46        83.43 o                         
  -3  12   2        186.62        271.13        88.48 o                         
  -2  12   2         21.27         61.06        31.93 o                         
  -1  12   2         87.33        125.21        33.68 o                         
   0  12   2        163.52        204.88        36.32 o                         
   1  12   2         47.43         15.74        37.45 o                         
   2  12   2        646.41        655.44        38.71 o                         
   3  12   2         34.47         73.16        27.58 o                         
   4  12   2        399.16        352.38        36.76 o                         
   5  12   2         36.65         54.61        29.81 o                         
   6  12   2        466.17        474.13        71.23 o                         
   7  12   2          0.87          0.00        43.01 o                         
  -5  13   2         60.49         87.22        63.66 o                         
  -4  13   2        191.98        181.88        66.57 o                         
  -3  13   2        174.85        174.47        69.68 o                         
  -2  13   2        953.25        910.48       101.04 o                         
  -1  13   2         12.35          0.00        35.83 o                         
   0  13   2        542.97        627.58        60.52 o                         
   1  13   2          0.11          0.00        37.44 o                         
   2  13   2        133.53        175.36        44.04 o                         
   3  13   2         85.88         59.87        32.92 o                         
   4  13   2        313.26        312.10        37.61 o                         
   5  13   2          5.87         16.91        32.54 o                         
  -3  14   2          0.56          0.00        59.14 o                         
  -2  14   2        315.03        255.92        68.82 o                         
  -1  14   2          4.50          0.00        45.11 o                         
   0  14   2        250.81        289.64        51.66 o                         
   1  14   2          0.24          5.06        38.65 o                         
   2  14   2        599.69        549.19        60.51 o                         
   3  14   2          9.76          0.00        39.92 o                         
  -1 -13   3        472.70        510.45        49.59 o                         
   0 -13   3          3.14          0.00        38.10 o                         
   1 -13   3        155.50        172.82        62.80 o                         
   2 -13   3          7.95         33.46        58.22 o                         
  -4 -12   3          0.00          0.00        40.43 o                         
  -3 -12   3        289.18        324.20        29.39 o                         
  -2 -12   3          6.69          0.00        26.94 o                         
  -1 -12   3        291.84        282.39        29.20 o                         
   0 -12   3          8.22          4.31        27.39 o                         
   1 -12   3        503.78        507.86        35.53 o                         
   2 -12   3         69.76         76.37        35.16 o                         
   3 -12   3        641.41        734.37        78.39 o                         
   4 -12   3        186.20        265.27        58.68 o                         
   5 -12   3        512.22        510.26        71.98 o                         
  -5 -11   3        390.58        352.47        45.79 o                         
  -4 -11   3          3.51         13.39        22.12 o                         
  -3 -11   3         42.31         43.21        19.10 o                         
  -2 -11   3         77.12         74.38        18.28 o                         
  -1 -11   3        356.30        384.23        26.13 o                         
   0 -11   3         17.62          0.00        17.23 o                         
   1 -11   3        435.70        413.95        31.55 o                         
   2 -11   3         99.67         84.81        35.73 o                         
   3 -11   3        155.19        196.05        32.31 o                         
   4 -11   3          0.62          0.00        26.77 o                         
   5 -11   3        305.67        323.06        48.20 o                         
   6 -11   3         43.95         16.12        40.94 o                         
  -7 -10   3        274.74        275.44        57.86 o                         
  -6 -10   3          1.70         24.24        45.11 o                         
  -5 -10   3        634.58        722.25        35.55 o                         
  -4 -10   3         50.40         31.70        19.09 o                         
  -3 -10   3         44.36          6.80        16.86 o                         
  -2 -10   3        205.70        212.29        19.32 o                         
  -1 -10   3        888.85        874.47        29.42 o                         
   0 -10   3          0.16          0.90        14.08 o                         
   1 -10   3        108.23        122.28        17.79 o                         
   2 -10   3        225.96        257.81        24.48 o                         
   3 -10   3        244.79        265.90        28.19 o                         
   4 -10   3          0.26         14.30        27.09 o                         
   5 -10   3        219.57        178.49        35.37 o                         
   6 -10   3        352.29        358.84        51.00 o                         
   7 -10   3        223.22        329.44        68.22 o                         
   8 -10   3          0.07         38.96        55.11 o                         
  -8  -9   3         33.24         33.37        51.97 o                         
  -7  -9   3        281.60        240.26        42.14 o                         
  -6  -9   3        133.71        116.95        34.54 o                         
  -5  -9   3       1215.42       1422.76        62.21 o                         
  -4  -9   3          1.53          0.00        16.58 o                         
  -3  -9   3        433.38        482.14        22.79 o                         
  -2  -9   3         28.70         23.18        12.90 o                         
  -1  -9   3         59.68         77.45        12.24 o                         
   0  -9   3        127.95        134.91        13.23 o                         
   1  -9   3        293.80        288.12        17.28 o                         
   2  -9   3         48.58         44.49        13.22 o                         
   3  -9   3        959.93        984.26        39.41 o                         
   4  -9   3         56.50         73.52        18.47 o                         
   5  -9   3        344.68        419.22        39.70 o                         
   6  -9   3         89.29         39.83        31.98 o                         
   7  -9   3        943.05       1030.60        59.14 o                         
   8  -9   3          2.44          0.00        38.17 o                         
  -8  -8   3         50.90         40.90        43.34 o                         
  -7  -8   3        176.25        175.89        33.79 o                         
  -6  -8   3        107.39        101.93        23.13 o                         
  -5  -8   3         71.19         65.17        17.97 o                         
  -4  -8   3          6.84          5.05        13.33 o                         
  -3  -8   3       1055.81       1033.78        30.15 o                         
  -2  -8   3         30.48         33.25        11.94 o                         
  -1  -8   3        333.85        320.66        16.23 o                         
   0  -8   3        635.33        596.04        20.61 o                         
   1  -8   3        406.03        381.91        16.63 o                         
   2  -8   3         38.68         43.44        11.85 o                         
   3  -8   3       2067.10       2009.00        54.08 o                         
   4  -8   3        141.10        152.50        17.34 o                         
   5  -8   3        455.32        479.21        26.16 o                         
   6  -8   3         40.95         72.62        22.71 o                         
   7  -8   3        576.44        607.73        66.70 o                         
   8  -8   3          0.76         50.76        39.00 o                         
   9  -8   3        335.08        381.28        69.45 o                         
  -9  -7   3        464.55        274.19        94.56 o                         
  -8  -7   3          2.92         58.98        36.92 o                         
  -7  -7   3         14.08         23.27        22.83 o                         
  -6  -7   3          8.86          0.65        15.80 o                         
  -5  -7   3        354.69        377.33        22.60 o                         
  -4  -7   3          3.46          0.00        11.54 o                         
  -3  -7   3       1135.11       1130.51        26.39 o                         
  -2  -7   3        294.85        285.48        16.78 o                         
  -1  -7   3        236.59        226.92        13.27 o                         
   0  -7   3        261.30        248.52        14.13 o                         
   1  -7   3       1274.22       1333.24        37.19 o                         
   2  -7   3         11.36         21.21         9.91 o                         
   3  -7   3       1734.20       1744.32        34.30 o                         
   4  -7   3         61.98         37.93        13.12 o                         
   5  -7   3        422.39        462.95        21.65 o                         
   6  -7   3         16.38         26.85        16.39 o                         
   7  -7   3        735.99        787.75        37.19 o                         
   8  -7   3         24.17          2.10        27.70 o                         
   9  -7   3        337.16        341.03        48.43 o                         
  10  -7   3         17.68         18.34        49.08 o                         
  -9  -6   3        228.34        256.56        45.57 o                         
  -8  -6   3          2.88          0.00        27.24 o                         
  -7  -6   3        398.05        424.65        26.70 o                         
  -6  -6   3         12.17          4.68        14.49 o                         
  -5  -6   3       1215.38       1287.76        29.85 o                         
  -4  -6   3         20.35         11.71        11.07 o                         
  -3  -6   3       3225.81       3195.39        52.72 o                         
  -2  -6   3        331.96        343.13        16.93 o                         
  -1  -6   3       3501.96       3257.36        55.48 o                         
   0  -6   3        192.02        226.96        11.79 o                         
   1  -6   3       1217.37       1202.36        39.87 o                         
   2  -6   3        371.40        364.57        14.02 o                         
   3  -6   3       2457.34       2546.62        42.32 o                         
   4  -6   3        373.31        380.84        16.75 o                         
   5  -6   3        146.04        163.50        16.11 o                         
   6  -6   3         25.86         18.94        16.51 o                         
   7  -6   3        210.26        230.01        23.97 o                         
   8  -6   3         20.33         20.56        26.05 o                         
   9  -6   3        479.16        475.93        46.27 o                         
  10  -6   3         26.40         68.77        46.92 o                         
 -10  -5   3          2.61         45.81        58.09 o                         
  -9  -5   3        186.79        270.45        44.48 o                         
  -8  -5   3          1.39         35.68        23.82 o                         
  -7  -5   3        710.00        754.26        31.30 o                         
  -6  -5   3          1.73          0.00        13.26 o                         
  -5  -5   3       3097.73       3070.31        47.06 o                         
  -4  -5   3         76.71         78.62        10.65 o                         
  -3  -5   3       2298.67       2281.76        38.35 o                         
  -2  -5   3         57.05         37.46         9.12 o                         
  -1  -5   3       3781.75       3707.99        77.46 o                         
   0  -5   3         65.24        114.82         8.82 o                         
   1  -5   3       3223.90       3160.94        52.48 o                         
   2  -5   3        321.67        296.18        10.10 o                         
   3  -5   3        326.53        416.81        16.40 o                         
   4  -5   3        106.67        156.81        13.85 o                         
   5  -5   3         27.33         35.48        14.70 o                         
   6  -5   3        102.11         73.33        13.50 o                         
   7  -5   3       1033.82       1078.06        33.40 o                         
   8  -5   3         12.61          0.00        16.76 o                         
   9  -5   3        114.18        154.08        30.72 o                         
  10  -5   3        117.70         71.43        42.15 o                         
  11  -5   3        348.98        426.54        90.16 o                         
 -10  -4   3         39.74         37.07        54.61 o                         
  -9  -4   3         17.82         34.84        32.12 o                         
  -8  -4   3         19.11         18.75        19.81 o                         
  -7  -4   3        626.43        634.44        26.33 o                         
  -6  -4   3          1.32          7.20        13.15 o                         
  -5  -4   3       1005.00       1003.93        24.10 o                         
  -4  -4   3       2492.08       2751.23        44.66 o                         
  -3  -4   3       3292.00       3316.32        43.78 o                         
  -2  -4   3       5161.43       5548.87        78.58 o                         
  -1  -4   3       2999.18       3127.22        52.45 o                         
   0  -4   3        133.86        193.91        38.97 o                         
   1  -4   3       2308.37       2228.46        45.81 o                         
   2  -4   3       1729.43       1871.60        27.09 o                         
   3  -4   3       2494.76       2586.10        39.76 o                         
   4  -4   3          3.18         13.43         9.27 o                         
   5  -4   3         91.61        110.29        11.52 o                         
   6  -4   3          0.00          9.45        11.42 o                         
   7  -4   3          7.67          9.43        13.14 o                         
   8  -4   3        821.00        839.40        34.31 o                         
   9  -4   3         78.02         87.55        23.56 o                         
  10  -4   3         82.47         17.50        38.28 o                         
  11  -4   3        268.69        342.92        66.97 o                         
 -11  -3   3        158.55         93.43        65.15 o                         
 -10  -3   3        103.81         84.75        47.17 o                         
  -9  -3   3        374.17        361.69        43.15 o                         
  -8  -3   3         98.10         53.42        19.79 o                         
  -7  -3   3        991.78       1015.60        34.36 o                         
  -6  -3   3         25.56         30.13        15.82 o                         
  -5  -3   3       3357.45       3371.25        50.45 o                         
  -4  -3   3        333.15        364.54        14.37 o                         
  -3  -3   3       2122.57       2012.45        34.11 o                         
  -2  -3   3         25.36         24.57         6.85 o                         
  -1  -3   3        487.95        402.47        14.60 o                         
   1  -3   3       4545.11       4647.06        67.05 o                         
   2  -3   3       2798.11       2784.63        36.56 o                         
   3  -3   3       6956.91       7064.96        82.33 o                         
   4  -3   3        277.52        378.01        13.23 o                         
   5  -3   3         16.85         35.24         9.77 o                         
   6  -3   3          0.33          0.68        10.45 o                         
   7  -3   3       3827.04       3833.30        56.12 o                         
   8  -3   3       1074.72       1018.78        31.68 o                         
   9  -3   3       2267.42       2219.34        57.00 o                         
  10  -3   3        104.01        105.17        31.82 o                         
  11  -3   3         29.03         24.93        51.35 o                         
 -11  -2   3        151.27         71.47        52.01 o                         
 -10  -2   3        275.20        296.61        48.70 o                         
  -9  -2   3       1061.49        921.38        56.89 o                         
  -8  -2   3          9.83          0.00        18.57 o                         
  -7  -2   3        473.34        496.33        25.09 o                         
  -6  -2   3       1070.81       1132.39        27.99 o                         
  -5  -2   3        549.13        623.51        20.15 o                         
  -4  -2   3        430.94        443.97        15.78 o                         
  -3  -2   3       1713.27       1618.87        27.12 o                         
  -2  -2   3          1.31          0.89         6.79 o                         
  -1  -2   3       6469.74       6391.54        91.12 o                         
   1  -2   3        786.44        873.38        17.45 o                         
   2  -2   3        433.47        389.78        11.21 o                         
   3  -2   3       7290.10       7081.90        78.52 o                         
   4  -2   3       1614.93       1680.13        25.68 o                         
   5  -2   3         41.56         36.11        10.12 o                         
   6  -2   3         54.62         27.56        11.07 o                         
   7  -2   3       3502.32       3575.30        51.96 o                         
   8  -2   3        119.08        134.00        18.65 o                         
   9  -2   3        662.08        655.61        29.21 o                         
  10  -2   3        138.49        122.48        32.71 o                         
  11  -2   3        102.15        114.97        68.84 o                         
  12  -2   3         38.28          0.00       102.69 o                         
 -11  -1   3         68.90         88.88        76.60 o                         
 -10  -1   3        115.56        132.68        43.79 o                         
  -9  -1   3        205.87        204.35        32.14 o                         
  -8  -1   3        483.79        520.37        31.36 o                         
  -7  -1   3        815.11        780.81        27.78 o                         
  -6  -1   3        147.80        141.55        16.47 o                         
  -5  -1   3       1283.17       1195.26        24.78 o                         
  -4  -1   3         84.78         77.36         9.80 o                         
  -3  -1   3       8858.06       8578.58        92.22 o                         
  -2  -1   3        612.12        562.99        14.15 o                         
  -1  -1   3       2112.26       2431.57        32.96 o                         
   0  -1   3      43548.79      44848.08       503.82 o                         
   1  -1   3      12552.19      13372.74       157.25 o                         
   2  -1   3        563.11        481.30        11.11 o                         
   3  -1   3       2913.26       2690.39        34.11 o                         
   4  -1   3         33.82         43.07         9.19 o                         
   5  -1   3        506.09        479.07        15.34 o                         
   6  -1   3        100.06         99.79        11.74 o                         
   7  -1   3       1137.85       1193.99        28.11 o                         
   8  -1   3       1183.49       1176.15        31.23 o                         
   9  -1   3        449.69        481.79        26.47 o                         
  10  -1   3        148.32        167.52        27.07 o                         
  11  -1   3        379.81        428.28        49.75 o                         
  12  -1   3          0.78         32.51        47.77 o                         
 -11   0   3        190.07        182.80        59.33 o                         
 -10   0   3         52.98          8.01        39.47 o                         
  -9   0   3        536.04        573.63        42.48 o                         
  -8   0   3        410.03        369.76        24.54 o                         
  -7   0   3       2055.70       2041.62        43.46 o                         
  -6   0   3       1153.42       1114.21        27.18 o                         
  -5   0   3       2679.53       2590.12        39.06 o                         
  -4   0   3        695.28        698.46        18.37 o                         
  -3   0   3       3814.64       3715.15        50.73 o                         
  -2   0   3        442.29        480.33        13.55 o                         
  -1   0   3      11320.69      11229.26       117.97 o                         
   0   0   3       1441.04       1531.64        18.15 o                         
   1   0   3       9664.62       9671.97        98.27 o                         
   2   0   3        449.35        401.73        13.08 o                         
   3   0   3        977.83       1027.54        17.01 o                         
   4   0   3        194.45        228.48        11.19 o                         
   5   0   3        766.31        708.62        17.45 o                         
   6   0   3         24.74         38.18        10.41 o                         
   7   0   3        797.34        811.72        23.48 o                         
   8   0   3        413.36        396.90        26.75 o                         
   9   0   3        720.22        726.82        31.82 o                         
  10   0   3        193.60        199.95        28.50 o                         
  11   0   3        119.62         77.38        38.77 o                         
  12   0   3        326.57        302.36        50.04 o                         
 -11   1   3        276.23        229.03        52.70 o                         
 -10   1   3          4.60          0.00        35.53 o                         
  -9   1   3        844.43        864.01        44.10 o                         
  -8   1   3        355.49        357.99        24.55 o                         
  -7   1   3        906.87        886.86        29.09 o                         
  -6   1   3        371.82        360.97        18.19 o                         
  -5   1   3       1412.30       1384.01        27.76 o                         
  -4   1   3        542.79        562.13        17.46 o                         
  -3   1   3       1620.88       1670.96        30.51 o                         
  -2   1   3       1317.49       1375.75        24.79 o                         
  -1   1   3      32907.30      33512.69       356.28 o                         
   0   1   3       1847.24       1729.34        22.68 o                         
   1   1   3       1691.88       1720.86        22.74 o                         
   2   1   3        277.37        319.87         9.32 o                         
   3   1   3       4379.40       4410.17        47.43 o                         
   4   1   3       1893.68       1959.64        27.88 o                         
   5   1   3       7044.82       7236.35        76.35 o                         
   6   1   3         51.86         45.02        10.69 o                         
   7   1   3        173.03        176.41        14.32 o                         
   8   1   3       1145.28       1196.42        32.65 o                         
   9   1   3         81.62         86.01        19.99 o                         
  10   1   3         23.73          0.00        23.48 o                         
  11   1   3        157.00        142.15        39.58 o                         
  12   1   3          0.98          0.00        50.00 o                         
 -11   2   3        269.24        237.83        51.71 o                         
 -10   2   3         46.45         18.71        46.32 o                         
  -9   2   3          8.78          0.00        22.13 o                         
  -8   2   3       1144.75       1073.46        37.49 o                         
  -7   2   3        293.46        262.26        20.80 o                         
  -6   2   3        389.08        411.57        18.77 o                         
  -5   2   3       1253.14       1173.92        26.08 o                         
  -4   2   3         97.24         89.17        12.39 o                         
  -3   2   3       3978.34       3979.57        55.05 o                         
  -2   2   3       1904.23       1915.95        29.18 o                         
  -1   2   3       4111.55       4443.27        51.06 o                         
   0   2   3        172.97        168.96         9.63 o                         
   1   2   3         87.77        141.89         8.72 o                         
   2   2   3        207.43        223.00         9.28 o                         
   3   2   3       6551.33       6394.96        62.06 o                         
   4   2   3        501.25        515.38        14.21 o                         
   5   2   3         75.56         37.30         9.44 o                         
   6   2   3         21.04         15.95         8.47 o                         
   7   2   3       1730.31       1787.32        33.16 o                         
   8   2   3         87.87         76.15        17.13 o                         
   9   2   3        335.93        417.51        28.79 o                         
  10   2   3        639.03        650.43        66.87 o                         
  11   2   3         27.44         34.92        39.98 o                         
  12   2   3          1.05          0.00        52.28 o                         
 -11   3   3        342.60        353.02        57.51 o                         
 -10   3   3         37.74         20.17        39.04 o                         
  -9   3   3        634.39        673.78        39.50 o                         
  -8   3   3        509.49        513.63        29.62 o                         
  -7   3   3       1358.96       1361.12        37.47 o                         
  -6   3   3        459.13        485.79        21.22 o                         
  -5   3   3         78.27         62.42        12.37 o                         
  -4   3   3        197.22        155.07        14.27 o                         
  -3   3   3         22.37          9.85        10.09 o                         
  -2   3   3       2118.18       1994.31        32.36 o                         
  -1   3   3         36.58         63.87         9.49 o                         
   0   3   3        201.36        205.87        11.18 o                         
   1   3   3       3252.20       3274.22        43.66 o                         
   2   3   3       1116.46       1114.89        19.95 o                         
   3   3   3      12041.29      11855.69       114.74 o                         
   4   3   3        279.78        310.26        12.20 o                         
   5   3   3       3995.65       3867.85        47.37 o                         
   6   3   3       1308.21       1399.55        26.15 o                         
   7   3   3       3949.66       4052.44        56.25 o                         
   8   3   3        149.33        172.95        19.98 o                         
   9   3   3        221.92        203.60        22.75 o                         
  10   3   3          0.14          0.00        34.95 o                         
  11   3   3         24.96          0.00        61.60 o                         
  12   3   3          0.82          0.00        61.14 o                         
 -11   4   3         67.44        115.70        53.20 o                         
 -10   4   3         87.35         77.67        46.43 o                         
  -9   4   3       1357.43       1386.69        61.01 o                         
  -8   4   3         86.43        131.21        22.59 o                         
  -7   4   3        739.76        749.20        36.91 o                         
  -6   4   3        179.54        173.61        18.02 o                         
  -5   4   3        486.81        487.78        19.72 o                         
  -4   4   3       1858.83       2001.81        53.27 o                         
  -3   4   3       4201.60       4272.40        56.21 o                         
  -2   4   3        580.42        606.41        18.16 o                         
  -1   4   3        411.98        459.17        14.49 o                         
   0   4   3       1200.02       1124.36        21.23 o                         
   1   4   3       6474.54       6162.74        69.31 o                         
   2   4   3        454.90        455.66        13.45 o                         
   3   4   3       8527.08       8756.93        87.99 o                         
   4   4   3       1402.10       1483.53        25.56 o                         
   5   4   3       1870.21       1701.80        26.89 o                         
   6   4   3        309.05        346.37        16.82 o                         
   7   4   3        912.53        897.51        27.09 o                         
   8   4   3         10.97          0.00        14.81 o                         
   9   4   3        196.78        199.51        22.78 o                         
  10   4   3          1.18          1.58        31.44 o                         
  11   4   3         68.66         58.79        49.76 o                         
 -11   5   3        602.13        617.03       133.86 o                         
 -10   5   3        459.47        382.93        71.82 o                         
  -9   5   3       1459.72       1602.96        59.30 o                         
  -8   5   3        231.68        192.27        29.65 o                         
  -7   5   3        408.29        426.21        28.98 o                         
  -6   5   3         17.14         15.01        14.54 o                         
  -5   5   3       1407.11       1449.55        30.80 o                         
  -4   5   3        350.62        362.96        16.72 o                         
  -3   5   3        308.25        246.53        13.50 o                         
  -2   5   3        502.69        441.92        15.58 o                         
  -1   5   3         12.30         24.83         9.59 o                         
   0   5   3       1264.61       1281.99        22.86 o                         
   1   5   3        543.20        435.65        14.85 o                         
   2   5   3       1084.34       1129.09        22.63 o                         
   3   5   3        514.02        510.13        14.85 o                         
   4   5   3          3.70         12.55         9.79 o                         
   5   5   3       1392.00       1295.54        27.65 o                         
   6   5   3        290.04        316.39        19.53 o                         
   7   5   3        970.47       1025.83        28.01 o                         
   8   5   3         73.21         43.25        16.45 o                         
   9   5   3        660.40        664.82        38.94 o                         
  10   5   3        177.03        131.26        39.55 o                         
  11   5   3        259.74        160.50        58.56 o                         
 -10   6   3        217.58        142.50        57.55 o                         
  -9   6   3        186.55        211.35        35.19 o                         
  -8   6   3        118.45        109.35        25.16 o                         
  -7   6   3        561.87        554.39        27.94 o                         
  -6   6   3        806.67        790.78        28.04 o                         
  -5   6   3       2071.82       2011.69        41.08 o                         
  -4   6   3        355.42        350.02        17.82 o                         
  -3   6   3        776.49        753.32        20.14 o                         
  -2   6   3       1062.52       1115.07        22.76 o                         
  -1   6   3        552.23        523.31        15.55 o                         
   0   6   3        126.24        142.78        11.38 o                         
   1   6   3       2008.62       1909.18        30.24 o                         
   2   6   3        143.84        155.04        11.79 o                         
   3   6   3       3735.23       3650.73        47.39 o                         
   4   6   3          1.43          0.00         9.94 o                         
   5   6   3        545.35        560.29        20.01 o                         
   6   6   3         57.26         77.73        13.74 o                         
   7   6   3        169.84        141.98        18.45 o                         
   8   6   3        108.07        116.34        20.43 o                         
   9   6   3        413.98        431.12        35.94 o                         
  10   6   3          3.20         37.78        39.20 o                         
  11   6   3        314.85        357.64        65.33 o                         
 -10   7   3          6.38          0.00        63.49 o                         
  -9   7   3        204.55        270.80        59.49 o                         
  -8   7   3          4.13          0.00        24.43 o                         
  -7   7   3        990.26        989.91        34.66 o                         
  -6   7   3        232.22        201.71        19.43 o                         
  -5   7   3        870.44        820.20        28.15 o                         
  -4   7   3        281.41        302.67        18.61 o                         
  -3   7   3       1756.85       1586.10        31.40 o                         
  -2   7   3          3.33          0.00        10.14 o                         
  -1   7   3        530.87        468.03        16.12 o                         
   0   7   3        723.70        752.95        18.52 o                         
   1   7   3       1562.74       1480.83        27.84 o                         
   2   7   3         24.33         19.74        10.69 o                         
   3   7   3       1979.75       1963.49        35.58 o                         
   4   7   3         34.87         27.68        11.10 o                         
   5   7   3          4.75          8.15        12.08 o                         
   6   7   3          4.13          4.70        13.89 o                         
   7   7   3       1026.39        975.13        32.10 o                         
   8   7   3         79.85         36.97        24.30 o                         
   9   7   3        203.02        173.51        38.01 o                         
  10   7   3         98.42         98.06        45.73 o                         
  -9   8   3        206.66        257.95        61.95 o                         
  -8   8   3        185.03        117.84        47.98 o                         
  -7   8   3        224.16        268.33        31.11 o                         
  -6   8   3        623.38        536.44        28.22 o                         
  -5   8   3         42.09         37.87        15.72 o                         
  -4   8   3        211.69        195.38        21.00 o                         
  -3   8   3       1934.20       1833.53        33.98 o                         
  -2   8   3        246.20        274.56        15.75 o                         
  -1   8   3        384.61        380.13        16.59 o                         
   0   8   3         23.32         13.32         9.83 o                         
   1   8   3       1541.03       1582.48        29.62 o                         
   2   8   3        216.27        285.00        15.47 o                         
   3   8   3       5777.40       5683.75        75.48 o                         
   4   8   3       1276.98       1253.23        28.46 o                         
   5   8   3        449.60        478.11        20.72 o                         
   6   8   3         18.37          5.30        14.92 o                         
   7   8   3        514.98        560.75        35.21 o                         
   8   8   3        249.26        224.49        34.97 o                         
   9   8   3        677.22        692.61        65.55 o                         
  10   8   3          3.81          0.00        74.49 o                         
  -9   9   3        460.86        639.15        96.30 o                         
  -8   9   3          9.84          0.00        38.10 o                         
  -7   9   3        252.68        221.87        44.90 o                         
  -6   9   3          1.14         17.83        17.92 o                         
  -5   9   3        157.97        171.31        23.01 o                         
  -4   9   3          0.06          0.00        13.34 o                         
  -3   9   3       1474.38       1484.43        32.32 o                         
  -2   9   3         73.92         73.24        12.89 o                         
  -1   9   3        775.83        835.46        22.17 o                         
   0   9   3        204.88        211.93        13.60 o                         
   1   9   3       2724.09       2688.24        56.35 o                         
   2   9   3         31.70         48.25        13.48 o                         
   3   9   3       4026.29       3928.31        64.92 o                         
   4   9   3        236.66        248.77        18.61 o                         
   5   9   3          8.95          0.00        15.11 o                         
   6   9   3         36.04         29.16        20.00 o                         
   7   9   3       1278.38       1309.01        53.49 o                         
   8   9   3         22.17         21.69        29.22 o                         
   9   9   3        754.64        926.11        87.30 o                         
  -8  10   3          0.08          0.00        41.20 o                         
  -7  10   3        711.42        739.14        63.99 o                         
  -6  10   3          1.30         15.39        28.98 o                         
  -5  10   3        114.88        156.72        30.37 o                         
  -4  10   3          9.12          0.00        19.61 o                         
  -3  10   3        959.63       1041.00        30.48 o                         
  -2  10   3        121.58        121.66        17.47 o                         
  -1  10   3       1788.87       1833.36        40.74 o                         
   0  10   3         75.89         52.49        15.48 o                         
   1  10   3        424.56        396.47        21.99 o                         
   2  10   3       2288.15       2221.21        45.36 o                         
   3  10   3        322.78        382.95        23.01 o                         
   4  10   3         63.96         32.99        16.16 o                         
   5  10   3        444.11        458.79        29.73 o                         
   6  10   3        435.57        427.41        33.38 o                         
   7  10   3        381.68        337.24        38.43 o                         
   8  10   3          0.02         17.29        37.68 o                         
   9  10   3        286.97        325.35        77.92 o                         
  -7  11   3        506.87        544.06        91.71 o                         
  -6  11   3         16.89         30.11        37.62 o                         
  -5  11   3        306.23        338.10        55.03 o                         
  -4  11   3        179.74        141.61        49.16 o                         
  -3  11   3         24.13         41.87        24.51 o                         
  -2  11   3       1806.11       1688.81        50.10 o                         
  -1  11   3         66.16         76.64        18.89 o                         
   0  11   3        343.89        322.66        21.79 o                         
   1  11   3         74.32         61.12        15.87 o                         
   2  11   3          0.27         24.70        16.99 o                         
   3  11   3        812.17        773.28        33.80 o                         
   4  11   3         29.45         14.70        19.93 o                         
   5  11   3        341.65        314.93        36.05 o                         
   6  11   3         58.33         46.52        30.41 o                         
   7  11   3        313.27        338.00        43.81 o                         
   8  11   3         13.33         50.27        59.37 o                         
  -6  12   3          0.01          0.00        58.76 o                         
  -5  12   3         85.18         78.28        74.95 o                         
  -4  12   3         29.03         50.23        90.08 o                         
  -3  12   3        282.29        404.82        47.71 o                         
  -2  12   3         11.96         37.66        47.97 o                         
  -1  12   3       3544.80       3560.37        89.38 o                         
   0  12   3        402.49        409.72        35.28 o                         
   1  12   3        429.47        481.28        36.07 o                         
   2  12   3          1.82         23.49        27.26 o                         
   3  12   3         58.47         88.28        30.68 o                         
   4  12   3         71.58         60.56        28.46 o                         
   5  12   3        411.96        386.97        40.39 o                         
   6  12   3          6.10          0.00        28.70 o                         
   7  12   3         16.80          0.00        36.98 o                         
  -5  13   3        965.10       1069.30       136.15 o                         
  -4  13   3        536.50        492.35        83.66 o                         
  -3  13   3       1329.95       1263.29       106.48 o                         
  -2  13   3        407.87        284.43        52.94 o                         
  -1  13   3        800.05        827.77        70.19 o                         
   0  13   3          4.88         16.83        39.78 o                         
   1  13   3         51.67         22.78        39.80 o                         
   2  13   3        396.35        344.16        79.88 o                         
   3  13   3         50.76         59.67        45.46 o                         
   4  13   3         13.04         43.94        30.70 o                         
   5  13   3         76.50         27.43        34.60 o                         
  -3  14   3        194.31        148.11       109.56 o                         
  -2  14   3         19.68          0.00        40.91 o                         
  -1  14   3        468.13        423.91        65.66 o                         
   0  14   3          9.35          0.00        48.80 o                         
   1  14   3        161.18        125.87        47.01 o                         
   2  14   3          2.21          0.00        40.40 o                         
   3  14   3        348.21        349.12        56.20 o                         
   4  14   3          5.37         16.13        38.13 o                         
  -3 -12   4          6.14          0.00        29.57 o                         
  -2 -12   4        599.06        637.18        48.43 o                         
  -1 -12   4          3.68         63.95        29.88 o                         
   0 -12   4        392.29        369.66        42.77 o                         
   1 -12   4        308.14        292.43        31.96 o                         
   2 -12   4         69.18         83.27        98.79 o                         
   3 -12   4        291.76        173.28        66.01 o                         
   4 -12   4          8.63         69.61        47.53 o                         
  -5 -11   4        114.39         48.34        46.00 o                         
  -4 -11   4        320.74        313.57        32.18 o                         
  -3 -11   4          2.67         34.80        21.81 o                         
  -2 -11   4        174.11        133.40        23.18 o                         
  -1 -11   4          0.01          0.00        18.15 o                         
   0 -11   4        419.27        389.76        28.32 o                         
   1 -11   4        223.78        232.80        33.94 o                         
   2 -11   4        136.69        143.35        23.48 o                         
   3 -11   4        377.25        378.84        35.98 o                         
   4 -11   4         86.07        130.69        32.11 o                         
   5 -11   4        221.40        235.14        55.73 o                         
   6 -11   4        278.98        418.31        70.56 o                         
  -6 -10   4       1170.93       1047.87        69.16 o                         
  -5 -10   4         89.33         96.72        25.40 o                         
  -4 -10   4        428.90        340.31        24.96 o                         
  -3 -10   4         23.36         14.60        18.03 o                         
  -2 -10   4         38.51         19.50        13.89 o                         
  -1 -10   4         10.53          0.00        14.36 o                         
   0 -10   4        494.26        520.78        23.53 o                         
   1 -10   4        255.87        315.07        26.40 o                         
   2 -10   4       1181.88       1132.49        44.22 o                         
   3 -10   4         16.13          0.00        19.56 o                         
   4 -10   4        448.51        515.20        40.08 o                         
   5 -10   4          1.97          0.00        32.24 o                         
   6 -10   4        962.60        963.18        67.63 o                         
   7 -10   4         77.89         33.47        49.49 o                         
  -7  -9   4        189.31        103.99        51.04 o                         
  -6  -9   4          3.48          0.00        24.00 o                         
  -5  -9   4        158.79        154.15        22.57 o                         
  -4  -9   4        303.03        350.72        26.31 o                         
  -3  -9   4        297.24        314.19        22.51 o                         
  -2  -9   4        871.14        828.04        24.32 o                         
  -1  -9   4         89.21         49.62        13.42 o                         
   0  -9   4       1037.16        962.74        30.63 o                         
   1  -9   4        159.46        127.38        13.13 o                         
   2  -9   4        978.71        900.74        33.62 o                         
   3  -9   4         56.14         96.71        19.31 o                         
   4  -9   4        540.36        517.33        28.90 o                         
   5  -9   4         37.83         47.79        28.22 o                         
   6  -9   4        685.65        668.02        68.42 o                         
   7  -9   4          0.27         16.16        32.44 o                         
   8  -9   4        169.64        168.23        44.65 o                         
  -8  -8   4        217.31        300.72        60.08 o                         
  -7  -8   4          0.88          0.00        30.43 o                         
  -6  -8   4        115.94        183.21        25.75 o                         
  -5  -8   4        124.94        195.88        22.40 o                         
  -4  -8   4       1306.14       1326.31        41.65 o                         
  -3  -8   4        235.26        194.24        18.48 o                         
  -2  -8   4        115.94        116.49        14.06 o                         
  -1  -8   4       1023.26       1062.47        34.04 o                         
   0  -8   4         31.52          8.72        11.39 o                         
   1  -8   4        579.09        615.93        24.76 o                         
   2  -8   4       1792.36       1748.70        36.98 o                         
   3  -8   4         40.01         42.95        14.21 o                         
   4  -8   4       1565.68       1519.66        38.79 o                         
   5  -8   4         29.47          9.61        18.40 o                         
   6  -8   4         88.37         86.63        27.46 o                         
   7  -8   4         15.66         19.70        29.20 o                         
   8  -8   4        247.73        211.26        44.60 o                         
   9  -8   4          6.11          0.00        41.66 o                         
  -9  -7   4          1.62          0.00        40.11 o                         
  -8  -7   4        175.13        100.82        37.12 o                         
  -7  -7   4         42.41         64.05        26.44 o                         
  -6  -7   4        483.30        529.20        31.93 o                         
  -5  -7   4         72.93         73.18        16.28 o                         
  -4  -7   4        575.35        585.93        22.76 o                         
  -3  -7   4        129.42        105.47        14.61 o                         
  -2  -7   4       1637.74       1678.28        40.46 o                         
  -1  -7   4          3.33          0.00        13.98 o                         
   0  -7   4       1312.65       1354.28        37.91 o                         
   1  -7   4        580.55        556.82        20.19 o                         
   2  -7   4       4319.44       4417.58        68.40 o                         
   3  -7   4        308.90        345.56        16.59 o                         
   4  -7   4       1803.08       1938.24        42.87 o                         
   5  -7   4          0.25          0.00        14.27 o                         
   6  -7   4        364.59        396.20        26.22 o                         
   7  -7   4          0.04          0.00        21.28 o                         
   8  -7   4        316.13        292.27        37.57 o                         
   9  -7   4         48.45          0.00        35.31 o                         
  10  -7   4        178.47         35.62        50.82 o                         
  -9  -6   4          4.64         51.10        41.78 o                         
  -8  -6   4        386.44        361.71        41.95 o                         
  -7  -6   4         52.71         50.21        23.03 o                         
  -6  -6   4        143.51        137.47        18.75 o                         
  -5  -6   4        125.79         95.45        17.39 o                         
  -4  -6   4       1637.62       1662.04        34.84 o                         
  -3  -6   4        144.35        174.75        16.42 o                         
  -2  -6   4       3775.62       3693.28        70.86 o                         
  -1  -6   4        149.88        139.08        16.01 o                         
   0  -6   4       1972.74       1926.88        55.74 o                         
   1  -6   4         19.54          0.00         9.58 o                         
   2  -6   4       1874.32       1838.26        44.68 o                         
   3  -6   4        259.18        331.14        15.74 o                         
   4  -6   4          4.41          9.31        10.11 o                         
   5  -6   4         68.58         70.14        13.44 o                         
   6  -6   4        550.13        545.78        27.23 o                         
   7  -6   4         93.51         29.16        20.28 o                         
   8  -6   4        175.78        125.31        29.98 o                         
   9  -6   4          0.30         51.60        32.08 o                         
  10  -6   4        347.72        389.00        63.60 o                         
 -10  -5   4        156.02         83.85        59.35 o                         
  -9  -5   4         59.33         56.71        37.97 o                         
  -8  -5   4         15.34          0.00        28.48 o                         
  -7  -5   4          5.23         18.01        17.51 o                         
  -6  -5   4        661.65        659.86        25.79 o                         
  -5  -5   4          6.95          6.29        12.04 o                         
  -4  -5   4       1787.73       1804.02        33.69 o                         
  -3  -5   4         64.56         59.78        10.77 o                         
  -2  -5   4        760.10        700.36        23.44 o                         
  -1  -5   4         88.63         64.85        12.41 o                         
   0  -5   4       2283.85       2046.85       115.98 o                         
   1  -5   4         48.96         59.49         9.82 o                         
   2  -5   4       1307.54       1147.08        21.58 o                         
   3  -5   4         55.97         58.30         9.91 o                         
   4  -5   4        207.90        169.88        13.57 o                         
   5  -5   4          8.45          2.19        12.07 o                         
   6  -5   4         73.06         42.61        17.22 o                         
   7  -5   4        159.18        166.79        18.59 o                         
   8  -5   4         40.13         18.11        20.47 o                         
   9  -5   4        216.80        185.73        42.21 o                         
  10  -5   4        519.76        563.09        59.98 o                         
  11  -5   4         36.07         21.39        45.99 o                         
 -10  -4   4        540.42        463.32        79.08 o                         
  -9  -4   4          9.84          0.00        37.04 o                         
  -8  -4   4        380.07        379.47        34.61 o                         
  -7  -4   4         49.07         17.55        17.57 o                         
  -6  -4   4        615.84        612.53        24.63 o                         
  -5  -4   4        249.07        289.91        15.30 o                         
  -4  -4   4       1456.18       1380.07        25.47 o                         
  -3  -4   4        292.53        283.80        11.40 o                         
  -2  -4   4        434.79        367.90        17.77 o                         
  -1  -4   4        173.35         83.15        32.32 o                         
   0  -4   4       3120.21       3134.22       154.49 o                         
   1  -4   4         47.94         38.63         9.03 o                         
   2  -4   4       3186.23       3178.59        47.66 o                         
   3  -4   4          1.25          0.00         8.16 o                         
   4  -4   4        870.87        872.28        21.02 o                         
   5  -4   4         16.15         14.77         9.02 o                         
   6  -4   4        201.79        201.96        14.30 o                         
   7  -4   4         36.71          1.39        14.68 o                         
   8  -4   4       1604.62       1532.21        44.99 o                         
   9  -4   4        149.78        156.75        27.18 o                         
  10  -4   4         76.31        101.22        43.63 o                         
  11  -4   4         30.73          0.00        42.91 o                         
 -10  -3   4        674.44        682.15        89.78 o                         
  -9  -3   4        135.19        177.47        37.41 o                         
  -8  -3   4        787.88        792.23        42.02 o                         
  -7  -3   4         92.96        129.42        18.53 o                         
  -6  -3   4          7.55          6.16        13.83 o                         
  -5  -3   4          0.83          0.00        10.76 o                         
  -4  -3   4        913.93       1000.18        24.93 o                         
  -3  -3   4       1059.95       1209.63        24.02 o                         
  -2  -3   4       2451.47       2233.61        34.67 o                         
  -1  -3   4        196.59        242.65        10.51 o                         
   1  -3   4         28.60         61.48        12.52 o                         
   2  -3   4       4818.61       4852.90        64.14 o                         
   3  -3   4         32.50         16.31         8.29 o                         
   4  -3   4       4134.34       4118.49        53.53 o                         
   5  -3   4        348.45        358.51        15.18 o                         
   6  -3   4        482.76        501.72        21.54 o                         
   7  -3   4         72.36         68.02        14.33 o                         
   8  -3   4       1798.85       1819.70        41.33 o                         
   9  -3   4         57.75         24.99        20.05 o                         
  10  -3   4        427.99        335.91        46.45 o                         
  11  -3   4         25.98         29.80        49.48 o                         
 -10  -2   4        219.87        170.50        87.64 o                         
  -9  -2   4         38.98         24.28        31.16 o                         
  -8  -2   4        489.85        486.21        35.79 o                         
  -7  -2   4         98.19         85.96        19.81 o                         
  -6  -2   4        160.87        171.83        15.02 o                         
  -5  -2   4          3.20          0.00        11.15 o                         
  -4  -2   4        588.18        656.20        19.05 o                         
  -3  -2   4         75.55         38.26         9.53 o                         
  -2  -2   4       2938.63       2845.56        38.30 o                         
  -1  -2   4        727.31        678.43        14.11 o                         
   0  -2   4       1891.94       2159.33        36.39 o                         
   1  -2   4       1812.64       2024.27        30.99 o                         
   2  -2   4       5828.24       5806.71        69.27 o                         
   3  -2   4        436.49        493.07        14.22 o                         
   4  -2   4       1836.58       1899.99        29.50 o                         
   5  -2   4         79.88         80.35        10.69 o                         
   6  -2   4       1318.00       1319.88        26.78 o                         
   7  -2   4          7.97          4.26        12.19 o                         
   8  -2   4       1686.00       1733.02        37.10 o                         
   9  -2   4          0.01          0.00        16.61 o                         
  10  -2   4        531.38        638.84        43.19 o                         
  11  -2   4         14.92          0.00        44.86 o                         
 -11  -1   4         17.43         21.21        50.82 o                         
 -10  -1   4        194.21        125.57        44.07 o                         
  -9  -1   4         21.97          0.00        25.52 o                         
  -8  -1   4       1964.13       1985.24        55.25 o                         
  -7  -1   4        237.06        231.32        21.26 o                         
  -6  -1   4       1785.35       1708.84        42.39 o                         
  -5  -1   4         50.33         69.44        11.84 o                         
  -4  -1   4       1327.75       1294.21        23.35 o                         
  -3  -1   4         11.96         13.89         9.24 o                         
  -2  -1   4       5424.10       5221.21        59.90 o                         
  -1  -1   4         24.78         15.48         6.63 o                         
   0  -1   4       4997.69       5000.36        59.23 o                         
   1  -1   4       2236.52       2420.18        31.26 o                         
   2  -1   4        709.74        686.17        14.65 o                         
   3  -1   4          0.00          7.10         7.45 o                         
   4  -1   4        873.67        800.67        17.58 o                         
   5  -1   4        210.81        176.43        11.92 o                         
   6  -1   4       2309.02       2264.77        35.65 o                         
   7  -1   4         66.94         61.88        12.65 o                         
   8  -1   4        373.10        384.56        20.45 o                         
   9  -1   4          3.52         12.96        17.43 o                         
  10  -1   4        631.48        715.25        42.38 o                         
  11  -1   4          2.36          9.90        32.80 o                         
  12  -1   4          7.34         30.45        45.40 o                         
 -11   0   4        148.20         83.72        54.60 o                         
 -10   0   4        820.12        764.46        66.44 o                         
  -9   0   4        123.29        160.43        30.94 o                         
  -8   0   4        395.01        431.47        30.45 o                         
  -7   0   4         23.62          8.93        14.68 o                         
  -6   0   4        854.49        866.44        25.72 o                         
  -5   0   4          0.49          3.59        12.44 o                         
  -4   0   4       3501.66       3399.83        48.14 o                         
  -3   0   4         11.57         18.70         9.15 o                         
  -2   0   4       3206.96       3031.96        39.80 o                         
  -1   0   4         64.12         62.90         7.38 o                         
   0   0   4       9186.42       9222.16        89.02 o                         
   1   0   4          3.02          0.00         5.92 o                         
   2   0   4        262.83        313.97         9.61 o                         
   3   0   4        919.81        900.98        17.59 o                         
   4   0   4       2793.23       2746.07        33.48 o                         
   5   0   4          8.00          1.72         9.00 o                         
   6   0   4       2883.04       2859.90        38.43 o                         
   7   0   4          6.98          3.72        11.19 o                         
   8   0   4         53.28         47.87        13.79 o                         
   9   0   4         60.43         26.33        17.24 o                         
  10   0   4        618.73        659.19        37.90 o                         
  11   0   4          5.94          0.00        32.10 o                         
  12   0   4        349.03        366.28        66.83 o                         
 -11   1   4        292.48        254.89        64.20 o                         
 -10   1   4         29.90         47.24        50.15 o                         
  -9   1   4         73.51         44.09        31.50 o                         
  -8   1   4        517.13        508.00        29.26 o                         
  -7   1   4        857.19        784.09        28.36 o                         
  -6   1   4        614.83        585.39        26.95 o                         
  -5   1   4        239.82        280.92        15.21 o                         
  -4   1   4       2280.76       2235.55        35.28 o                         
  -3   1   4         47.73         24.65         9.85 o                         
  -2   1   4       6673.12       6665.04        85.32 o                         
  -1   1   4         64.20         77.17         8.95 o                         
   0   1   4       4422.48       4397.72        49.18 o                         
   1   1   4        479.50        427.29        11.77 o                         
   2   1   4       1258.63       1292.35        19.61 o                         
   3   1   4        195.23        206.86         9.23 o                         
   4   1   4       2424.48       2287.86        30.05 o                         
   5   1   4        356.22        343.02        14.18 o                         
   6   1   4        925.41        876.11        22.11 o                         
   7   1   4          6.19          5.91        12.60 o                         
   8   1   4       1010.06        999.82        30.84 o                         
   9   1   4        315.79        321.10        25.14 o                         
  10   1   4        805.55        864.13        42.40 o                         
  11   1   4         13.83          0.00        34.98 o                         
  12   1   4        181.31        178.34        47.95 o                         
 -11   2   4         18.78         67.53        66.05 o                         
 -10   2   4        589.91        552.82        67.38 o                         
  -9   2   4          0.00          0.00        48.77 o                         
  -8   2   4        592.60        586.27        30.75 o                         
  -7   2   4         22.43          6.63        14.95 o                         
  -6   2   4       1616.11       1640.15        35.06 o                         
  -5   2   4        366.66        410.53        17.63 o                         
  -4   2   4        872.60        849.79        21.67 o                         
  -3   2   4       3634.19       3786.59        51.98 o                         
  -2   2   4       5802.91       5946.07        69.71 o                         
  -1   2   4       1823.57       1949.60        27.30 o                         
   0   2   4         13.40         28.86         8.18 o                         
   1   2   4         76.25         80.52         9.34 o                         
   2   2   4        869.30        769.61        15.75 o                         
   3   2   4       3103.25       3113.94        36.18 o                         
   4   2   4       1321.99       1268.36        21.46 o                         
   5   2   4       1272.97       1313.54        23.65 o                         
   6   2   4       4081.22       4195.77        61.71 o                         
   7   2   4        836.10        872.93        25.71 o                         
   8   2   4       1417.46       1403.66        36.12 o                         
   9   2   4         50.79          0.00        18.99 o                         
  10   2   4        226.83        267.33        31.61 o                         
  11   2   4          1.21          0.00        34.84 o                         
  12   2   4        426.55        411.62        75.52 o                         
 -11   3   4         43.57         45.14        52.17 o                         
 -10   3   4        825.93        858.83        77.67 o                         
  -9   3   4          0.66          0.00        45.19 o                         
  -8   3   4       2627.32       2596.34        67.77 o                         
  -7   3   4          0.04          0.00        16.27 o                         
  -6   3   4        970.86        982.83        29.85 o                         
  -5   3   4          0.75          0.00        11.37 o                         
  -4   3   4       2243.94       2258.41        38.95 o                         
  -3   3   4       2079.18       2139.58        36.19 o                         
  -2   3   4       4903.83       4988.31        61.72 o                         
  -1   3   4       1691.56       1708.50        26.93 o                         
   0   3   4       3667.19       4004.95        50.35 o                         
   1   3   4        150.35        122.98        10.03 o                         
   2   3   4       2179.48       2078.20        29.52 o                         
   3   3   4        161.02        200.54        14.13 o                         
   4   3   4       4700.95       4794.57        51.49 o                         
   5   3   4         10.49         16.42         9.17 o                         
   6   3   4        241.49        203.27        14.53 o                         
   7   3   4        220.49        202.26        16.57 o                         
   8   3   4        834.32        767.74        32.88 o                         
   9   3   4         31.73         28.54        18.06 o                         
  10   3   4        633.33        602.01        46.68 o                         
  11   3   4          0.11          0.00        35.61 o                         
  12   3   4        379.08        416.53        73.96 o                         
 -11   4   4         42.26          0.00        48.85 o                         
 -10   4   4        840.29        826.98        77.88 o                         
  -9   4   4          1.07         14.73        27.51 o                         
  -8   4   4       1823.96       1784.18        78.01 o                         
  -7   4   4        178.22        185.54        22.58 o                         
  -6   4   4       2339.95       2413.02        51.35 o                         
  -5   4   4       1134.03       1068.10        27.79 o                         
  -4   4   4       1200.71       1162.27        26.07 o                         
  -3   4   4         48.84         54.70        10.72 o                         
  -2   4   4        225.70        192.41        12.57 o                         
  -1   4   4        336.21        281.07        13.38 o                         
   0   4   4         55.31         24.54        10.05 o                         
   1   4   4        571.34        601.27        17.20 o                         
   2   4   4        352.70        483.16        14.99 o                         
   3   4   4       3541.27       3947.27        46.00 o                         
   4   4   4        168.88        126.01        10.70 o                         
   5   4   4        267.94        336.56        14.94 o                         
   6   4   4        521.05        508.97        18.52 o                         
   7   4   4        767.59        768.71        25.10 o                         
   8   4   4        625.17        635.34        27.17 o                         
   9   4   4         49.63         42.28        18.67 o                         
  10   4   4        192.85        166.35        55.46 o                         
  11   4   4          1.38          0.00        48.02 o                         
 -10   5   4        304.39        421.80        57.23 o                         
  -9   5   4         67.63         52.32        28.66 o                         
  -8   5   4        268.24        271.83        29.29 o                         
  -7   5   4         17.18          7.21        18.71 o                         
  -6   5   4       1699.41       1620.44        44.29 o                         
  -5   5   4         59.94         59.49        13.88 o                         
  -4   5   4        250.55        204.91        15.73 o                         
  -3   5   4       1265.19       1334.58        27.43 o                         
  -2   5   4        551.07        519.92        20.01 o                         
  -1   5   4       1969.13       2012.65        31.16 o                         
   0   5   4        146.24         73.24        10.52 o                         
   1   5   4        432.27        447.34        15.31 o                         
   2   5   4        135.48        204.67        12.14 o                         
   3   5   4          7.33         13.87         9.01 o                         
   4   5   4       3923.12       4098.90        55.53 o                         
   5   5   4         93.29        126.08        12.74 o                         
   6   5   4       2246.52       2285.02        38.33 o                         
   7   5   4         75.43         58.91        14.94 o                         
   8   5   4        712.26        795.63        30.83 o                         
   9   5   4         39.41          2.64        23.31 o                         
  10   5   4        545.44        525.18        57.46 o                         
  11   5   4        108.46         76.43        52.53 o                         
 -10   6   4         61.85         59.59        43.00 o                         
  -9   6   4         17.19         18.17        32.70 o                         
  -8   6   4         20.66         15.54        22.33 o                         
  -7   6   4        261.05        289.93        23.71 o                         
  -6   6   4       2610.13       2458.88        48.71 o                         
  -5   6   4         17.56         30.66        14.26 o                         
  -4   6   4        947.27        873.09        24.48 o                         
  -3   6   4         63.69         59.76        11.41 o                         
  -2   6   4        687.88        753.18        20.68 o                         
  -1   6   4        108.37        123.66        11.88 o                         
   0   6   4       6907.13       6742.27        76.12 o                         
   1   6   4       1614.64       1738.28        29.81 o                         
   2   6   4       7835.59       8107.06        92.13 o                         
   3   6   4         30.61         29.46        10.32 o                         
   4   6   4       2834.10       2804.33        39.93 o                         
   5   6   4         22.38         31.82        11.54 o                         
   6   6   4       1624.01       1595.77        37.14 o                         
   7   6   4         90.55         83.34        17.11 o                         
   8   6   4        502.85        476.18        27.87 o                         
   9   6   4        190.24        151.51        38.06 o                         
  10   6   4        382.60        428.38        54.89 o                         
  11   6   4          1.68          0.00        42.61 o                         
 -10   7   4        222.21        250.21       183.37 o                         
  -9   7   4        130.49         82.21        36.42 o                         
  -8   7   4        323.74        277.76        37.02 o                         
  -7   7   4         76.70         51.85        18.87 o                         
  -6   7   4       1326.82       1312.41        38.42 o                         
  -5   7   4          5.62          5.18        14.71 o                         
  -4   7   4       1556.15       1496.00        35.36 o                         
  -3   7   4        744.20        748.78        23.26 o                         
  -2   7   4       1566.67       1509.94        29.02 o                         
  -1   7   4        197.08        214.12        13.94 o                         
   0   7   4       2731.38       2728.77        40.61 o                         
   1   7   4          9.41         18.04        10.67 o                         
   2   7   4       1453.01       1270.63        25.98 o                         
   3   7   4          3.65          4.78        11.24 o                         
   4   7   4       1831.49       1901.04        34.46 o                         
   5   7   4        807.04        806.69        24.12 o                         
   6   7   4        940.62        967.09        30.45 o                         
   7   7   4         44.62         68.44        16.30 o                         
   8   7   4        780.49        684.07        38.15 o                         
   9   7   4         36.19         72.94        35.88 o                         
  10   7   4        363.17        205.67        50.57 o                         
  -9   8   4         23.80          0.00        49.35 o                         
  -8   8   4        276.29        241.52        42.87 o                         
  -7   8   4        132.73        100.40        29.42 o                         
  -6   8   4        186.62        205.10        21.81 o                         
  -5   8   4         61.61         68.75        17.31 o                         
  -4   8   4        930.53        891.18        29.04 o                         
  -3   8   4        122.14        117.79        19.39 o                         
  -2   8   4       1023.16        987.63        26.24 o                         
  -1   8   4        263.08        344.77        17.10 o                         
   0   8   4        669.40        684.86        22.15 o                         
   1   8   4         14.88          3.36        11.78 o                         
   2   8   4       1572.90       1474.53        31.26 o                         
   3   8   4         14.97         17.44        12.04 o                         
   4   8   4        484.99        512.11        20.77 o                         
   5   8   4        219.43        200.25        20.26 o                         
   6   8   4        966.15        911.18        29.61 o                         
   7   8   4        722.05        726.04        31.64 o                         
   8   8   4        710.77        689.44        40.78 o                         
   9   8   4        261.01        354.42        52.54 o                         
  10   8   4        546.89        459.24       111.36 o                         
  -9   9   4          1.20          0.00        50.00 o                         
  -8   9   4        415.68        467.65        58.62 o                         
  -7   9   4         54.54         97.05        40.87 o                         
  -6   9   4        546.26        500.30        38.33 o                         
  -5   9   4        239.51        237.72        27.51 o                         
  -4   9   4        456.70        537.11        27.99 o                         
  -3   9   4         61.12         46.43        14.20 o                         
  -2   9   4       1558.77       1595.72        34.05 o                         
  -1   9   4        119.48        110.04        14.10 o                         
   0   9   4        580.71        606.16        23.30 o                         
   1   9   4        302.93        340.90        17.08 o                         
   2   9   4        526.69        501.19        22.95 o                         
   3   9   4         48.65         37.38        14.48 o                         
   4   9   4        641.81        625.48        22.93 o                         
   5   9   4          8.76          0.00        13.54 o                         
   6   9   4        226.03        186.62        24.62 o                         
   7   9   4        119.19        100.68        27.91 o                         
   8   9   4        328.97        380.81        41.18 o                         
   9   9   4          0.33          0.00        71.13 o                         
  -8  10   4        342.34        376.60        74.17 o                         
  -7  10   4         17.57          8.51        39.44 o                         
  -6  10   4        212.71        157.56        41.54 o                         
  -5  10   4          6.74          0.00        24.99 o                         
  -4  10   4        280.59        274.17        24.06 o                         
  -3  10   4        464.96        503.38        30.25 o                         
  -2  10   4       2783.65       2873.84        52.04 o                         
  -1  10   4       1616.32       1579.25        35.99 o                         
   0  10   4        840.82        856.27        29.68 o                         
   1  10   4          2.90          1.12        15.95 o                         
   2  10   4        785.90        761.80        29.79 o                         
   3  10   4         98.22         82.23        17.25 o                         
   4  10   4       1092.89       1053.80        32.02 o                         
   5  10   4        177.46        180.47        23.86 o                         
   6  10   4        419.07        501.23        37.92 o                         
   7  10   4         19.74          8.86        27.06 o                         
   8  10   4         32.51          0.00        46.85 o                         
   9  10   4         78.73         22.81        63.01 o                         
  -7  11   4         20.33         50.78        44.22 o                         
  -6  11   4        295.04        305.64        50.08 o                         
  -5  11   4          2.26          0.00        41.07 o                         
  -4  11   4         15.99          0.00        34.53 o                         
  -3  11   4         90.82        109.56        40.28 o                         
  -2  11   4        196.88        257.72        24.71 o                         
  -1  11   4       1770.92       1747.65        42.66 o                         
   0  11   4       2404.57       2311.70        48.90 o                         
   1  11   4        143.33        154.24        19.48 o                         
   2  11   4        587.92        642.88        31.85 o                         
   3  11   4         28.59         27.14        19.36 o                         
   4  11   4        620.55        647.99        34.05 o                         
   5  11   4          5.16          0.00        26.51 o                         
   6  11   4        459.19        525.31        45.79 o                         
   7  11   4          0.00          0.00        32.21 o                         
   8  11   4        147.46        114.21       135.00 o                         
  -6  12   4        441.29        439.58        85.62 o                         
  -5  12   4        187.85        185.93        53.61 o                         
  -4  12   4        669.59        825.17       104.70 o                         
  -3  12   4        798.11        902.19        63.44 o                         
  -2  12   4       1557.04       1560.00        77.28 o                         
  -1  12   4         10.36          4.20        30.10 o                         
   0  12   4        887.11        937.41        73.73 o                         
   1  12   4        210.30        239.08        28.82 o                         
   2  12   4          3.88         23.33        23.33 o                         
   3  12   4        431.72        428.80        46.02 o                         
   4  12   4        279.08        317.01        36.96 o                         
   5  12   4        100.53         68.57        31.13 o                         
   6  12   4        162.19        182.29        45.76 o                         
   7  12   4        285.72        285.46        49.43 o                         
  -5  13   4         25.70          0.00        62.67 o                         
  -4  13   4          2.87         37.56       115.29 o                         
  -3  13   4        202.73        110.52        93.15 o                         
  -2  13   4        472.20        560.13       100.39 o                         
  -1  13   4         30.98         87.14        45.19 o                         
   0  13   4        392.78        378.41        56.63 o                         
   1  13   4        594.63        547.00        61.58 o                         
   2  13   4        466.55        449.91        63.69 o                         
   3  13   4          7.00          0.00        45.70 o                         
   4  13   4        738.64        719.78        49.16 o                         
   5  13   4          8.95          0.00        32.56 o                         
   6  13   4        420.94        447.16        55.86 o                         
  -3  14   4         36.76        109.26        66.29 o                         
  -2  14   4        813.84        865.20        79.30 o                         
  -1  14   4         83.45         54.95        46.61 o                         
   0  14   4         75.94         42.05        51.79 o                         
   1  14   4        164.27        155.98        50.27 o                         
   2  14   4        595.95        571.02        66.82 o                         
   3  14   4         14.56          2.29        44.95 o                         
   4  14   4        303.25        405.38        54.00 o                         
  -1 -12   5        497.22        454.40        56.84 o                         
   0 -12   5         29.01         20.45        48.91 o                         
   1 -12   5         77.58         92.03        35.50 o                         
   2 -12   5         97.16        113.29        26.69 o                         
   3 -12   5        261.28        222.33        66.01 o                         
  -4 -11   5          1.99          5.10        28.16 o                         
  -3 -11   5        203.75        227.83        35.00 o                         
  -2 -11   5         30.27         12.15        22.18 o                         
  -1 -11   5        115.21         94.23        24.95 o                         
   0 -11   5         88.33        102.76        27.35 o                         
   1 -11   5        759.15        801.15        50.31 o                         
   2 -11   5        144.49        144.13        26.68 o                         
   3 -11   5        525.88        495.62        43.77 o                         
   4 -11   5         54.18         35.08        35.55 o                         
   5 -11   5        543.34        589.45        70.30 o                         
  -5 -10   5         54.34          0.00        25.11 o                         
  -4 -10   5         80.42        103.52        24.66 o                         
  -3 -10   5        163.10        185.31        32.82 o                         
  -2 -10   5         66.39         58.29        20.37 o                         
  -1 -10   5        752.46        655.81        70.24 o                         
   0 -10   5        154.55         71.20        67.16 o                         
   1 -10   5        770.18        760.78        48.45 o                         
   2 -10   5         89.91         88.97        18.69 o                         
   3 -10   5        466.73        479.85        38.34 o                         
   4 -10   5          0.62         33.46        26.32 o                         
   5 -10   5        686.47        773.25        48.71 o                         
   6 -10   5         27.92         18.74        41.48 o                         
   7 -10   5        416.36        378.04        88.48 o                         
  -6  -9   5          0.68         43.65        36.61 o                         
  -5  -9   5        884.12        885.79        37.20 o                         
  -4  -9   5          5.19          0.00        21.24 o                         
  -3  -9   5        490.03        470.90        26.60 o                         
  -2  -9   5        113.22        162.23        48.50 o                         
  -1  -9   5        281.26        347.63        90.91 o                         
   0  -9   5          1.39         33.41        23.59 o                         
   1  -9   5        159.12        207.02        24.25 o                         
   2  -9   5         95.85        115.78        13.51 o                         
   3  -9   5       1386.81       1362.33        44.65 o                         
   4  -9   5         86.00         48.60        21.11 o                         
   5  -9   5        454.50        474.02        40.32 o                         
   6  -9   5        141.50        223.69        43.33 o                         
   7  -9   5        210.12         49.64        49.89 o                         
   8  -9   5          9.66        125.26        55.57 o                         
  -7  -8   5       1298.06       1300.09       101.35 o                         
  -6  -8   5        310.38        315.55        29.16 o                         
  -5  -8   5        621.25        595.28        37.60 o                         
  -4  -8   5         68.90         52.01        16.36 o                         
  -3  -8   5        171.11        201.26        16.63 o                         
  -2  -8   5        662.00        636.01        40.89 o                         
  -1  -8   5        269.59        270.83        37.73 o                         
   0  -8   5        101.91        116.92        23.47 o                         
   1  -8   5        182.85        142.18        19.95 o                         
   2  -8   5        110.70        114.14        12.54 o                         
   3  -8   5       2143.48       2113.22        52.41 o                         
   4  -8   5          0.00          0.00        15.14 o                         
   5  -8   5        164.93        154.66        28.22 o                         
   6  -8   5        208.67        218.40        39.93 o                         
   7  -8   5        508.00        535.31        44.23 o                         
   8  -8   5         19.82          3.42        33.80 o                         
   9  -8   5         87.20        105.84        64.02 o                         
  -8  -7   5          0.99          6.21        34.94 o                         
  -7  -7   5        254.56        329.89        47.38 o                         
  -6  -7   5        176.63        187.59        24.73 o                         
  -5  -7   5         11.98         41.68        17.89 o                         
  -4  -7   5          8.91         25.14        16.38 o                         
  -3  -7   5        763.13        715.87        27.72 o                         
  -2  -7   5          0.36          0.00        14.09 o                         
  -1  -7   5        304.47        364.27        49.21 o                         
   0  -7   5        391.54        341.52        57.30 o                         
   1  -7   5        470.71        522.53        42.63 o                         
   2  -7   5          2.47          6.40        10.65 o                         
   3  -7   5       2120.60       2120.79        46.84 o                         
   4  -7   5        168.72        158.65        16.73 o                         
   5  -7   5        271.02        288.72        23.79 o                         
   6  -7   5         51.11         36.11        19.37 o                         
   7  -7   5        385.12        379.39        40.16 o                         
   8  -7   5         14.86         11.22        32.24 o                         
   9  -7   5        254.39        215.06        43.84 o                         
  -9  -6   5        118.91        122.27        53.89 o                         
  -8  -6   5          0.02          0.00        33.24 o                         
  -7  -6   5        257.36        205.44        30.38 o                         
  -6  -6   5         17.43          0.00        19.05 o                         
  -5  -6   5       1301.30       1278.19        33.38 o                         
  -4  -6   5         27.68         39.02        11.51 o                         
  -3  -6   5       1371.61       1362.92        35.56 o                         
  -2  -6   5        192.51        221.01        16.29 o                         
  -1  -6   5         69.74         51.91        32.76 o                         
   0  -6   5          7.68          0.00        32.55 o                         
   1  -6   5       2534.29       2571.77        59.56 o                         
   2  -6   5         95.35         84.77        21.36 o                         
   3  -6   5        611.08        610.81        18.77 o                         
   4  -6   5         11.93         15.21        11.60 o                         
   5  -6   5        364.67        382.14        20.76 o                         
   6  -6   5         22.91         42.78        16.74 o                         
   7  -6   5        830.68        945.74        40.70 o                         
   8  -6   5          1.66          0.00        26.04 o                         
   9  -6   5        676.25        539.73        53.77 o                         
  10  -6   5         10.97         87.06        50.05 o                         
  -9  -5   5       1038.56       1129.07        73.70 o                         
  -8  -5   5         27.74         14.88        29.84 o                         
  -7  -5   5        675.69        682.46        37.76 o                         
  -6  -5   5         11.13         11.64        18.04 o                         
  -5  -5   5        653.70        685.38        23.25 o                         
  -4  -5   5        143.04        160.61        13.17 o                         
  -3  -5   5       1007.94        975.51        25.87 o                         
  -2  -5   5        131.04        141.33        11.84 o                         
  -1  -5   5       1226.76       1067.17        65.09 o                         
   0  -5   5         11.14         79.31        38.51 o                         
   1  -5   5        598.22        568.31        36.44 o                         
   2  -5   5          0.66          0.00        11.60 o                         
   3  -5   5        834.39        739.16        24.90 o                         
   4  -5   5          0.98          1.19        10.00 o                         
   5  -5   5        619.87        588.20        21.89 o                         
   6  -5   5        128.78        101.36        18.37 o                         
   7  -5   5        194.19        198.26        22.40 o                         
   8  -5   5         10.62          0.00        35.67 o                         
   9  -5   5        222.44        296.65        40.16 o                         
  10  -5   5         78.85         53.13        42.41 o                         
 -10  -4   5        134.02         97.95        60.23 o                         
  -9  -4   5        816.91        866.30        72.04 o                         
  -8  -4   5         38.23         29.90        30.11 o                         
  -7  -4   5        487.81        456.06        27.06 o                         
  -6  -4   5         75.60        100.96        17.43 o                         
  -5  -4   5        297.33        293.19        17.94 o                         
  -4  -4   5        828.01        863.01        22.48 o                         
  -3  -4   5        401.02        401.97        14.73 o                         
  -2  -4   5        323.53        399.79        16.43 o                         
  -1  -4   5        291.04        221.34        36.30 o                         
   0  -4   5        674.29        684.42        67.85 o                         
   1  -4   5         99.49        101.29         8.89 o                         
   2  -4   5         49.33         38.77         7.82 o                         
   3  -4   5       2504.78       2387.72        36.15 o                         
   4  -4   5         15.38         12.56        10.19 o                         
   5  -4   5        142.50        132.39        13.32 o                         
   6  -4   5         26.41         40.31        12.07 o                         
   7  -4   5        829.96        870.99        27.34 o                         
   8  -4   5        606.61        652.86        29.37 o                         
   9  -4   5        575.34        490.88        37.76 o                         
  10  -4   5          1.73          0.00        39.16 o                         
  11  -4   5        368.93        308.58        55.90 o                         
 -10  -3   5         53.51         51.80        59.00 o                         
  -9  -3   5        377.18        367.90        55.69 o                         
  -8  -3   5          2.59          0.00        24.57 o                         
  -7  -3   5       1944.03       2047.92        49.04 o                         
  -6  -3   5          4.16          0.00        14.86 o                         
  -5  -3   5        364.28        334.38        17.96 o                         
  -4  -3   5        713.69        805.55        25.92 o                         
  -3  -3   5        555.80        507.64        15.41 o                         
  -2  -3   5        688.09        681.53        15.33 o                         
  -1  -3   5       3206.56       3103.92        54.86 o                         
   0  -3   5        285.82        337.98        33.01 o                         
   1  -3   5       1177.57       1071.60        26.27 o                         
   2  -3   5         74.42         77.78         7.96 o                         
   3  -3   5       5936.84       5808.01        72.11 o                         
   4  -3   5         56.02         58.30        10.74 o                         
   5  -3   5        590.94        526.08        16.35 o                         
   6  -3   5         17.20          0.00        11.27 o                         
   7  -3   5       1506.77       1472.54        33.85 o                         
   8  -3   5        979.77       1030.04        38.60 o                         
   9  -3   5       1133.15       1128.20        40.17 o                         
  10  -3   5         21.86         32.38        33.49 o                         
  11  -3   5        330.73        362.94        52.24 o                         
 -10  -2   5         88.34        168.27        64.83 o                         
  -9  -2   5        454.68        405.11        92.36 o                         
  -8  -2   5        120.70        154.45        28.08 o                         
  -7  -2   5       1504.89       1566.38        45.17 o                         
  -6  -2   5          1.14          0.00        14.32 o                         
  -5  -2   5         79.53         55.74        12.79 o                         
  -4  -2   5         42.47         47.14        11.53 o                         
  -3  -2   5       3521.92       3378.52        46.23 o                         
  -2  -2   5        336.39        348.14        12.60 o                         
  -1  -2   5       2413.39       2223.24        36.86 o                         
   0  -2   5        134.21        108.59         9.65 o                         
   1  -2   5        796.49        767.38        18.09 o                         
   2  -2   5          1.12          0.00         6.40 o                         
   3  -2   5       3414.94       3386.66        41.69 o                         
   4  -2   5        147.55        169.63        10.37 o                         
   5  -2   5       2132.72       2164.52        34.41 o                         
   6  -2   5         11.32          7.03        10.73 o                         
   7  -2   5       1687.36       1707.42        32.26 o                         
   8  -2   5          0.52         15.99        13.90 o                         
   9  -2   5        462.29        538.07        30.48 o                         
  10  -2   5         68.98         69.61        37.95 o                         
  11  -2   5         27.38         51.47        38.80 o                         
 -10  -1   5          1.80          0.00        58.87 o                         
  -9  -1   5        147.12        215.46        37.32 o                         
  -8  -1   5         12.21         25.10        21.49 o                         
  -7  -1   5        567.67        613.29        29.12 o                         
  -6  -1   5         22.33         15.41        13.14 o                         
  -5  -1   5        605.36        553.98        18.70 o                         
  -4  -1   5          1.62          7.95        10.33 o                         
  -3  -1   5       3533.55       3504.44        45.72 o                         
  -2  -1   5         16.54          6.49         7.60 o                         
  -1  -1   5       6238.85       6362.94        65.28 o                         
   0  -1   5       3197.12       3405.12        43.08 o                         
   1  -1   5       5251.11       5182.15        53.49 o                         
   2  -1   5         92.99         88.96         8.59 o                         
   3  -1   5       1209.99       1153.14        19.20 o                         
   4  -1   5          9.86         16.59         7.90 o                         
   5  -1   5        376.42        307.57        13.38 o                         
   6  -1   5       1098.13       1173.84        23.91 o                         
   7  -1   5        757.51        778.75        23.20 o                         
   8  -1   5        212.88        184.15        16.77 o                         
   9  -1   5        342.94        378.48        24.78 o                         
  10  -1   5        392.38        459.13        37.24 o                         
  11  -1   5        190.63         93.41        59.51 o                         
 -10   0   5        168.24        265.96        72.25 o                         
  -9   0   5         84.70         61.61        31.68 o                         
  -8   0   5        286.14        275.90        29.38 o                         
  -7   0   5       1245.74       1291.72        38.99 o                         
  -6   0   5        114.17        135.48        16.39 o                         
  -5   0   5       2125.95       2117.29        38.91 o                         
  -4   0   5          0.22          5.69         9.88 o                         
  -3   0   5       2744.79       2804.19        40.19 o                         
  -2   0   5          0.61          6.12         9.04 o                         
  -1   0   5       9139.37       9116.80        95.82 o                         
   0   0   5       7741.33       8222.30        80.81 o                         
   1   0   5       1339.71       1227.91        19.31 o                         
   2   0   5        653.45        706.19        13.39 o                         
   3   0   5       1385.70       1404.16        23.08 o                         
   4   0   5       1397.75       1473.74        24.79 o                         
   5   0   5       1460.10       1430.70        24.83 o                         
   6   0   5        162.83        202.78        13.90 o                         
   7   0   5        489.70        516.69        20.07 o                         
   8   0   5        347.67        352.52        19.92 o                         
   9   0   5        109.92         98.72        19.07 o                         
  10   0   5        131.98        120.34        30.89 o                         
  11   0   5        399.85        522.96        49.40 o                         
  12   0   5          3.65         15.16        45.94 o                         
 -11   1   5        508.97        521.22       133.86 o                         
 -10   1   5         23.95         27.90        46.31 o                         
  -9   1   5         90.29         38.95        38.84 o                         
  -8   1   5         42.61         16.97        20.04 o                         
  -7   1   5        307.14        316.60        22.17 o                         
  -6   1   5         68.68         68.96        14.31 o                         
  -5   1   5       1043.32       1043.93        24.84 o                         
  -4   1   5        350.56        327.78        15.84 o                         
  -3   1   5       7297.45       7320.35        88.43 o                         
  -2   1   5          1.25          4.21         9.27 o                         
  -1   1   5       3401.51       3386.71        47.10 o                         
   0   1   5       8583.89       8705.62        88.85 o                         
   1   1   5         49.84         33.21         7.88 o                         
   2   1   5        116.82        114.78         8.49 o                         
   3   1   5         70.95         66.01         7.86 o                         
   4   1   5        551.83        571.93        15.21 o                         
   5   1   5        116.40        174.94        12.14 o                         
   6   1   5        214.77        256.48        14.47 o                         
   7   1   5        175.29        170.99        15.25 o                         
   8   1   5         40.03         35.93        14.78 o                         
   9   1   5        364.12        374.48        24.79 o                         
  10   1   5         11.13         53.50        24.56 o                         
  11   1   5        627.79        628.90        65.17 o                         
  12   1   5         34.58          0.00        55.38 o                         
 -11   2   5        604.85        469.40       165.49 o                         
 -10   2   5         95.43         54.98        62.89 o                         
  -9   2   5         86.03        153.75        47.28 o                         
  -8   2   5        211.02        247.63        27.04 o                         
  -7   2   5       2196.65       2180.26        47.70 o                         
  -6   2   5         98.73        105.80        14.89 o                         
  -5   2   5        378.76        346.40        17.24 o                         
  -4   2   5        231.37        207.71        14.69 o                         
  -3   2   5       3154.31       2998.63        43.00 o                         
  -2   2   5       1326.04       1383.42        24.70 o                         
  -1   2   5       2840.85       2894.44        37.95 o                         
   0   2   5        725.02        723.84        15.87 o                         
   1   2   5        426.60        511.59        13.68 o                         
   2   2   5        290.95        245.56        10.42 o                         
   3   2   5        880.25        772.79        16.56 o                         
   4   2   5        442.54        506.74        13.86 o                         
   5   2   5       1220.45       1202.20        23.77 o                         
   6   2   5          2.49          0.00         9.44 o                         
   7   2   5        283.64        283.24        17.45 o                         
   8   2   5          0.07          0.00        14.73 o                         
   9   2   5       2650.76       2611.65        84.46 o                         
  10   2   5        121.92         87.94        29.47 o                         
  11   2   5       1119.64       1207.25        72.31 o                         
  12   2   5         14.45         39.53        90.90 o                         
 -10   3   5          1.32         66.45        44.23 o                         
  -9   3   5        306.83        293.77        48.04 o                         
  -8   3   5          1.69          0.00        18.28 o                         
  -7   3   5       1007.19        973.27        32.53 o                         
  -6   3   5         93.05        104.98        15.24 o                         
  -5   3   5       1647.55       1664.90        33.98 o                         
  -4   3   5        180.42        228.84        15.28 o                         
  -3   3   5       8218.17       8426.25        98.76 o                         
  -2   3   5       1616.53       1679.59        29.92 o                         
  -1   3   5       3756.10       3775.32        47.84 o                         
   0   3   5         35.53         31.55         9.97 o                         
   1   3   5         56.72         49.40        10.14 o                         
   2   3   5        633.01        650.84        17.79 o                         
   3   3   5       2708.45       2396.21        32.11 o                         
   4   3   5       6053.15       6425.65        69.25 o                         
   5   3   5       1190.37       1082.27        21.77 o                         
   6   3   5          3.41          6.65        10.17 o                         
   7   3   5        955.51       1011.24        27.03 o                         
   8   3   5        402.37        410.05        22.54 o                         
   9   3   5        145.51        150.07        23.26 o                         
  10   3   5          5.64          0.00        25.72 o                         
  11   3   5        320.25        348.42        58.82 o                         
 -10   4   5         52.33          0.00        40.79 o                         
  -9   4   5        164.33        138.06        42.60 o                         
  -8   4   5         34.07         13.72        20.77 o                         
  -7   4   5       1156.20       1165.10        49.34 o                         
  -6   4   5         11.52         42.83        16.19 o                         
  -5   4   5        633.84        638.84        23.25 o                         
  -4   4   5       2398.91       2560.35        48.13 o                         
  -3   4   5        232.05        146.81        13.77 o                         
  -2   4   5       1629.52       1784.69        31.80 o                         
  -1   4   5       2340.74       2180.23        34.66 o                         
   0   4   5        336.22        339.68        14.43 o                         
   1   4   5        277.25        418.76        15.66 o                         
   2   4   5         70.51         82.53        10.60 o                         
   3   4   5       2787.92       2613.67        34.88 o                         
   4   4   5         53.42         34.87         9.41 o                         
   5   4   5       1488.19       1571.05        28.24 o                         
   6   4   5         16.16         26.42        11.33 o                         
   7   4   5        122.67        127.59        17.99 o                         
   8   4   5        146.08        130.10        18.16 o                         
   9   4   5         20.82          0.00        18.87 o                         
  10   4   5          1.19         10.30        34.28 o                         
  11   4   5        755.15        631.66        77.39 o                         
 -10   5   5          2.35          0.00        38.56 o                         
  -9   5   5          6.60         11.78        32.51 o                         
  -8   5   5        135.80        140.86        27.03 o                         
  -7   5   5        130.27        149.26        23.52 o                         
  -6   5   5         12.27          0.00        22.92 o                         
  -5   5   5        487.45        419.79        21.20 o                         
  -4   5   5       1572.90       1576.26        31.75 o                         
  -3   5   5        551.82        484.63        24.14 o                         
  -2   5   5          3.35          3.28        10.11 o                         
  -1   5   5       1950.33       1958.06        32.83 o                         
   0   5   5       1890.12       1927.55        33.38 o                         
   1   5   5      18690.54      19345.28       216.81 o                         
   2   5   5         41.61         55.68        10.43 o                         
   3   5   5       4614.95       4736.55        56.37 o                         
   4   5   5         58.72         61.32        10.48 o                         
   5   5   5       1141.98       1093.88        24.25 o                         
   6   5   5         35.05         38.49        12.41 o                         
   7   5   5       1857.98       1964.37        41.53 o                         
   8   5   5          0.30          5.81        16.50 o                         
   9   5   5         10.63          4.61        24.02 o                         
  10   5   5         34.53         19.80        31.60 o                         
  11   5   5        512.60        549.62        74.65 o                         
 -10   6   5          0.04          0.00        40.04 o                         
  -9   6   5         27.12         12.11        37.49 o                         
  -8   6   5         89.98        114.01        25.96 o                         
  -7   6   5        605.34        594.98        32.01 o                         
  -6   6   5        164.43        178.02        23.44 o                         
  -5   6   5        979.09        951.73        32.47 o                         
  -4   6   5         16.15         24.68        13.30 o                         
  -3   6   5       3308.00       3343.74        49.28 o                         
  -2   6   5         90.89        109.61        12.81 o                         
  -1   6   5       4345.98       4285.02        56.67 o                         
   0   6   5        941.54       1068.78        23.29 o                         
   1   6   5       2882.60       2599.55        39.23 o                         
   2   6   5         22.35         39.67        11.20 o                         
   3   6   5        926.60        824.24        20.69 o                         
   4   6   5         87.39         69.07        11.47 o                         
   5   6   5       5906.34       5697.92        75.69 o                         
   6   6   5       1242.97       1261.90        33.28 o                         
   7   6   5       2780.08       2859.17        54.47 o                         
   8   6   5        116.99        121.29        20.73 o                         
   9   6   5        381.11        358.93        40.93 o                         
  10   6   5         28.15          0.00        36.83 o                         
  11   6   5        170.78        155.29        51.28 o                         
 -10   7   5        467.27        482.84        93.68 o                         
  -9   7   5        144.81        118.91        43.27 o                         
  -8   7   5        135.74        125.64        29.97 o                         
  -7   7   5        411.71        465.40        32.09 o                         
  -6   7   5         36.11         13.99        18.50 o                         
  -5   7   5       1174.49       1281.20        39.83 o                         
  -4   7   5        105.07         90.86        15.87 o                         
  -3   7   5        662.36        641.31        23.52 o                         
  -2   7   5       1315.80       1326.52        28.85 o                         
  -1   7   5         57.50        102.91        12.64 o                         
   0   7   5        222.42        269.83        15.06 o                         
   1   7   5        647.39        652.80        21.69 o                         
   2   7   5         26.63         32.29        11.50 o                         
   3   7   5       2774.92       2734.51        42.53 o                         
   4   7   5         58.33         38.91        12.02 o                         
   5   7   5          5.36          0.00        12.10 o                         
   6   7   5       1963.37       1919.88        39.28 o                         
   7   7   5        124.60        104.99        19.83 o                         
   8   7   5          6.05          0.00        20.74 o                         
   9   7   5        433.10        403.39        48.78 o                         
  10   7   5         51.95         17.32        43.05 o                         
  -9   8   5        276.24        379.53        68.81 o                         
  -8   8   5          0.03         19.44        32.97 o                         
  -7   8   5       2301.64       2073.56        73.62 o                         
  -6   8   5        756.90        631.17        35.40 o                         
  -5   8   5        263.39        242.90        22.09 o                         
  -4   8   5         24.03         37.85        17.58 o                         
  -3   8   5        157.42        146.66        16.30 o                         
  -2   8   5        158.95        159.60        15.87 o                         
  -1   8   5       1259.58       1232.52        28.85 o                         
   0   8   5        136.00        128.87        13.98 o                         
   1   8   5        304.87        299.17        17.02 o                         
   2   8   5         47.03         25.65        12.27 o                         
   3   8   5       2217.67       2219.51        39.50 o                         
   4   8   5        263.86        248.45        16.78 o                         
   5   8   5         23.22         11.10        13.01 o                         
   6   8   5         25.02         20.84        15.02 o                         
   7   8   5        775.89        793.52        34.58 o                         
   8   8   5          5.71          6.37        24.05 o                         
   9   8   5        211.24        316.90        52.47 o                         
  10   8   5          7.35          0.00        39.96 o                         
  -9   9   5        229.25        242.49        81.69 o                         
  -8   9   5         12.00        123.83        56.66 o                         
  -7   9   5        535.20        638.21        52.21 o                         
  -6   9   5          4.56         29.69        32.42 o                         
  -5   9   5         92.90        100.40        22.46 o                         
  -4   9   5        230.67        232.46        25.87 o                         
  -3   9   5       4430.13       4305.40        72.70 o                         
  -2   9   5       1392.04       1357.74        34.59 o                         
  -1   9   5       4077.31       4038.72        58.59 o                         
   0   9   5        275.86        292.62        18.37 o                         
   1   9   5        375.47        357.37        19.98 o                         
   2   9   5         48.26         58.68        15.09 o                         
   3   9   5       1064.03       1007.86        39.65 o                         
   4   9   5        171.09        134.58        16.22 o                         
   5   9   5         38.48         28.74        14.59 o                         
   6   9   5         18.30         22.19        18.37 o                         
   7   9   5        534.49        629.46        51.27 o                         
   8   9   5          0.56          0.00        27.36 o                         
   9   9   5        341.07        334.21        56.38 o                         
  -8  10   5        139.71        133.26        72.00 o                         
  -7  10   5        611.48        546.41        60.88 o                         
  -6  10   5         11.34          0.00        35.28 o                         
  -5  10   5        257.74        250.80        33.91 o                         
  -4  10   5         12.66         38.31        19.53 o                         
  -3  10   5         35.17         56.22        17.26 o                         
  -2  10   5        920.83        930.75        36.07 o                         
  -1  10   5          8.07          0.00        14.36 o                         
   0  10   5         64.75         63.83        15.41 o                         
   1  10   5       1099.07       1053.42        30.68 o                         
   2  10   5         28.95         35.79        15.52 o                         
   3  10   5       1486.39       1563.31        38.98 o                         
   4  10   5        379.67        327.46        21.55 o                         
   5  10   5       1559.38       1552.70        50.99 o                         
   6  10   5          2.26         11.81        25.50 o                         
   7  10   5        564.70        665.09        44.39 o                         
   8  10   5          7.17         39.43        35.87 o                         
   9  10   5         64.84         84.35        66.44 o                         
  -7  11   5        189.13        149.42        49.03 o                         
  -6  11   5          6.20          9.14        48.17 o                         
  -5  11   5         85.51         83.60        36.90 o                         
  -4  11   5         15.19          0.00        30.39 o                         
  -3  11   5         24.25         42.93        23.79 o                         
  -2  11   5         52.52         48.94        19.89 o                         
  -1  11   5       1043.11       1085.29        34.19 o                         
   0  11   5         26.88         33.58        16.10 o                         
   1  11   5        582.36        630.59        30.90 o                         
   2  11   5        320.16        340.70        27.18 o                         
   3  11   5        590.17        688.07        39.27 o                         
   4  11   5         26.09         13.38        21.91 o                         
   5  11   5       1728.08       1713.39        59.96 o                         
   6  11   5          2.53          0.00        26.25 o                         
   7  11   5        196.37        114.84        38.97 o                         
   8  11   5         64.24          0.00        59.32 o                         
  -6  12   5          1.36         97.41        54.38 o                         
  -5  12   5         30.71         51.31        48.80 o                         
  -4  12   5         53.69         29.41        44.94 o                         
  -3  12   5          4.34         14.96        36.04 o                         
  -2  12   5        256.50        283.93        40.22 o                         
  -1  12   5        369.42        399.07        42.95 o                         
   0  12   5         56.74         17.98        22.09 o                         
   1  12   5        336.33        355.83        30.80 o                         
   2  12   5          6.81          4.84        24.80 o                         
   3  12   5       1153.59       1241.79        68.72 o                         
   4  12   5          0.29          5.63        24.90 o                         
   5  12   5        774.70        796.94        60.55 o                         
   6  12   5          2.86          0.00        30.59 o                         
   7  12   5        434.38        485.25        67.93 o                         
  -5  13   5          3.48          0.00        65.81 o                         
  -4  13   5         11.56          2.65        60.78 o                         
  -3  13   5        527.82        594.12        74.34 o                         
  -2  13   5          0.01         15.99        44.40 o                         
  -1  13   5        603.82        546.77        84.53 o                         
   0  13   5        199.31        172.46        48.42 o                         
   1  13   5         66.68         48.66        42.88 o                         
   2  13   5        153.70        139.91        51.30 o                         
   3  13   5        553.62        506.13        63.65 o                         
   4  13   5        150.64        115.81        38.08 o                         
   5  13   5        602.90        639.28        49.93 o                         
   6  13   5          0.07         17.06        44.78 o                         
  -3  14   5        718.95        738.37        80.38 o                         
  -2  14   5          6.02          0.00        45.41 o                         
  -1  14   5        312.35        412.38        87.47 o                         
   0  14   5          8.63          0.00        44.73 o                         
   1  14   5        275.84        313.40        56.65 o                         
   2  14   5          0.27         28.44        46.11 o                         
   3  14   5        282.12        303.43        96.15 o                         
   4  14   5          4.59          0.00        37.08 o                         
  -3 -11   6         30.03          0.00        36.57 o                         
  -2 -11   6         68.04         58.72        65.55 o                         
  -1 -11   6        179.47        154.69        63.72 o                         
   0 -11   6        321.41        309.28        71.97 o                         
   1 -11   6          5.27         30.82        24.41 o                         
   2 -11   6          3.21          0.00        29.36 o                         
   3 -11   6         31.23         30.19        25.92 o                         
   4 -11   6        331.65        206.75        65.10 o                         
  -4 -10   6        232.02        198.87        32.21 o                         
  -3 -10   6         42.51         45.35        33.07 o                         
  -2 -10   6        103.95        180.48        56.54 o                         
  -1 -10   6        124.24        118.25        49.42 o                         
   0 -10   6        510.13        655.54       114.61 o                         
   1 -10   6         62.20         50.09        21.13 o                         
   2 -10   6         81.66         88.72        23.04 o                         
   3 -10   6         28.78         21.99        19.39 o                         
   4 -10   6        321.05        336.26        41.45 o                         
   5 -10   6          0.21          0.00        39.88 o                         
   6 -10   6        349.11        441.62        69.22 o                         
  -6  -9   6       1124.57        996.65        84.30 o                         
  -5  -9   6        100.59         90.53        25.71 o                         
  -4  -9   6        284.16        307.34        32.74 o                         
  -3  -9   6        188.52        160.91        23.58 o                         
  -2  -9   6         88.47        141.64       115.06 o                         
  -1  -9   6        109.89        106.64        44.28 o                         
   0  -9   6        630.15        664.55        64.65 o                         
   1  -9   6        256.77        220.64        29.77 o                         
   2  -9   6        243.81        254.46        24.80 o                         
   3  -9   6          8.05         25.34        17.81 o                         
   4  -9   6        228.32        220.71        25.28 o                         
   5  -9   6          0.51          0.00        27.99 o                         
   6  -9   6        378.76        402.39        49.37 o                         
   7  -9   6         10.58          0.00        44.18 o                         
  -7  -8   6         93.02         76.77        42.37 o                         
  -6  -8   6        289.70        341.26        36.63 o                         
  -5  -8   6          6.36          0.00        18.24 o                         
  -4  -8   6        715.90        741.47        28.43 o                         
  -3  -8   6          0.04          0.00        13.34 o                         
  -2  -8   6       1036.17       1079.60        84.34 o                         
  -1  -8   6         19.90          0.00        37.63 o                         
   0  -8   6        304.62        333.79        50.54 o                         
   1  -8   6          5.20         15.24        31.40 o                         
   2  -8   6       1187.26       1155.88        30.05 o                         
   3  -8   6          0.02         12.17        14.43 o                         
   4  -8   6        144.58        175.34        24.03 o                         
   5  -8   6          1.25         72.33        30.21 o                         
   6  -8   6        701.72        774.79        76.01 o                         
   7  -8   6        204.24        132.63        52.26 o                         
   8  -8   6        294.80        272.01        64.33 o                         
  -7  -7   6         19.23          0.00        62.38 o                         
  -6  -7   6        615.65        593.20        33.54 o                         
  -5  -7   6        245.68        224.10        22.85 o                         
  -4  -7   6       1572.42       1518.51        40.06 o                         
  -3  -7   6        265.32        261.32        23.06 o                         
  -2  -7   6        193.81        171.80        47.19 o                         
  -1  -7   6       1267.36       1106.55        80.68 o                         
   0  -7   6         32.03         14.61        34.23 o                         
   1  -7   6         17.78          0.00        19.64 o                         
   2  -7   6       1156.95       1116.29        42.40 o                         
   3  -7   6        111.66         81.59        13.30 o                         
   4  -7   6         59.12         37.34        15.24 o                         
   5  -7   6          9.67          0.00        18.28 o                         
   6  -7   6        517.54        523.50        46.57 o                         
   7  -7   6         74.60         21.13        28.26 o                         
   8  -7   6        150.97        164.86        41.69 o                         
   9  -7   6         74.17         48.12        44.13 o                         
  -8  -6   6        759.43        653.97        54.72 o                         
  -7  -6   6         25.70          7.07        36.78 o                         
  -6  -6   6        334.20        336.57        32.44 o                         
  -5  -6   6        146.83        206.75        22.10 o                         
  -4  -6   6        578.70        597.31        23.41 o                         
  -3  -6   6          4.56          0.00        14.86 o                         
  -2  -6   6        165.98        167.51        25.29 o                         
  -1  -6   6         23.05         30.25        52.26 o                         
   0  -6   6        319.37        379.89        88.02 o                         
   1  -6   6          1.76          0.83        17.62 o                         
   2  -6   6       1820.96       1764.82        42.42 o                         
   3  -6   6        565.08        612.98        18.96 o                         
   4  -6   6       1082.75       1068.23        30.11 o                         
   5  -6   6         73.71        105.76        13.83 o                         
   6  -6   6        309.55        323.22        28.21 o                         
   7  -6   6         14.12         28.34        21.91 o                         
   8  -6   6        214.57        222.20        39.35 o                         
   9  -6   6        107.42        124.48        40.69 o                         
  10  -6   6        636.72        660.83        71.88 o                         
  -9  -5   6          1.54          0.00        58.42 o                         
  -8  -5   6        189.49        153.87        45.81 o                         
  -7  -5   6         47.72         50.37        24.92 o                         
  -6  -5   6        535.09        537.48        29.94 o                         
  -5  -5   6         12.16         13.15        14.07 o                         
  -4  -5   6       1314.87       1316.04        35.86 o                         
  -3  -5   6        126.42        150.53        15.94 o                         
  -2  -5   6       1661.35       1533.20        30.65 o                         
  -1  -5   6        182.11        112.89        34.52 o                         
   0  -5   6        614.03        610.66        49.84 o                         
   1  -5   6        126.57        142.81        14.01 o                         
   2  -5   6        618.42        582.26        20.24 o                         
   3  -5   6         25.52         27.07         9.95 o                         
   4  -5   6        152.40        152.70        12.82 o                         
   5  -5   6          4.71          0.00        12.20 o                         
   6  -5   6        867.28        945.96        27.80 o                         
   7  -5   6        463.77        448.74        25.80 o                         
   8  -5   6       1313.62       1367.92        60.56 o                         
   9  -5   6        255.71        253.33        38.09 o                         
  10  -5   6        925.35        821.41        76.93 o                         
  -9  -4   6        134.36         94.51        46.67 o                         
  -8  -4   6        340.26        351.16        45.28 o                         
  -7  -4   6         19.37         17.88        22.38 o                         
  -6  -4   6       1253.33       1251.45        36.06 o                         
  -5  -4   6        717.33        792.37        27.13 o                         
  -4  -4   6         21.50          3.88        11.89 o                         
  -3  -4   6         39.94         40.54         9.24 o                         
  -2  -4   6       2248.12       2141.29        39.37 o                         
  -1  -4   6       1216.83       1188.13        60.01 o                         
   0  -4   6       1749.05       1809.39       114.15 o                         
   1  -4   6         12.77          4.24         7.89 o                         
   2  -4   6        275.55        276.82        12.46 o                         
   3  -4   6          1.54          0.00         9.14 o                         
   4  -4   6       1101.48       1070.23        24.43 o                         
   5  -4   6         66.43         62.09        12.28 o                         
   6  -4   6        722.48        747.77        26.60 o                         
   7  -4   6        828.35        906.18        36.82 o                         
   8  -4   6         21.98          5.14        21.12 o                         
   9  -4   6        670.60        630.96        70.38 o                         
  10  -4   6        609.12        637.86        55.59 o                         
  11  -4   6        132.29        135.74        48.97 o                         
  -9  -3   6         87.12        100.81        45.71 o                         
  -8  -3   6        755.02        788.21        58.33 o                         
  -7  -3   6        135.38        130.71        25.61 o                         
  -6  -3   6        426.03        472.04        23.84 o                         
  -5  -3   6          2.09         12.03        11.89 o                         
  -4  -3   6        780.53        796.06        23.29 o                         
  -3  -3   6         34.72         36.14        10.07 o                         
  -2  -3   6       1573.09       1589.41        38.12 o                         
  -1  -3   6        184.24        202.00        13.78 o                         
   0  -3   6        230.21        185.76         9.31 o                         
   1  -3   6        125.23        131.73        11.45 o                         
   2  -3   6       2830.09       2656.63        37.64 o                         
   3  -3   6        797.96        733.37        17.68 o                         
   4  -3   6       3923.78       3888.80        50.60 o                         
   5  -3   6          4.59          0.00         9.80 o                         
   6  -3   6       1155.37       1145.71        25.49 o                         
   7  -3   6        257.10        255.20        18.28 o                         
   8  -3   6        226.81        236.92        21.59 o                         
   9  -3   6         34.35         10.44        24.04 o                         
  10  -3   6         69.64         49.52        35.81 o                         
  11  -3   6         17.45         43.37        40.28 o                         
 -10  -2   6        157.93        113.77        64.17 o                         
  -9  -2   6          8.95         60.24        43.16 o                         
  -8  -2   6        347.40        407.14        47.75 o                         
  -7  -2   6         35.96         44.33        20.83 o                         
  -6  -2   6        108.38        149.63        18.72 o                         
  -5  -2   6         70.16         76.75        13.37 o                         
  -4  -2   6          6.98         18.91        10.64 o                         
  -3  -2   6        354.62        357.54        14.34 o                         
  -2  -2   6       3599.40       3562.42        45.41 o                         
  -1  -2   6       3063.78       3061.83        43.91 o                         
   0  -2   6      15796.60      15891.05       207.64 o                         
   1  -2   6       1809.08       1844.37        31.07 o                         
   2  -2   6       4015.14       4144.41        52.31 o                         
   3  -2   6       2068.31       2147.81        32.60 o                         
   4  -2   6       1012.24        927.78        21.01 o                         
   5  -2   6        472.34        501.95        17.10 o                         
   6  -2   6         85.09         82.18        15.23 o                         
   7  -2   6        570.58        569.21        20.54 o                         
   8  -2   6        266.01        289.16        21.21 o                         
   9  -2   6         83.70         75.26        22.76 o                         
  10  -2   6        225.91        210.59        36.55 o                         
  11  -2   6          3.14         16.32        45.08 o                         
 -10  -1   6        290.77        372.72        78.85 o                         
  -9  -1   6         81.87         66.34        32.39 o                         
  -8  -1   6        895.89        879.50        51.90 o                         
  -7  -1   6         83.71         45.63        19.13 o                         
  -6  -1   6        152.47        139.10        17.45 o                         
  -5  -1   6        261.11        248.83        16.21 o                         
  -4  -1   6        473.98        494.71        18.50 o                         
  -3  -1   6          9.83         17.12         9.34 o                         
  -2  -1   6       2292.86       2329.75        32.32 o                         
  -1  -1   6        333.48        408.50        10.96 o                         
   0  -1   6         50.03         47.87         6.96 o                         
   1  -1   6       3152.05       3153.33        35.27 o                         
   2  -1   6        193.02        148.62         9.61 o                         
   3  -1   6        320.58        335.54        13.89 o                         
   4  -1   6       1720.37       1477.68        25.00 o                         
   5  -1   6        690.14        709.26        18.40 o                         
   6  -1   6       2678.86       2633.62        43.20 o                         
   7  -1   6        206.86        218.46        15.65 o                         
   8  -1   6        290.43        289.33        18.39 o                         
   9  -1   6          5.33          0.00        18.03 o                         
  10  -1   6         46.21         57.11        28.18 o                         
  11  -1   6          5.82          0.00        36.26 o                         
 -10   0   6        402.55        445.04        69.09 o                         
  -9   0   6          0.33         21.14        32.87 o                         
  -8   0   6         67.72         69.66        27.85 o                         
  -7   0   6          0.92          0.00        16.05 o                         
  -6   0   6        986.77       1021.95        29.10 o                         
  -5   0   6        406.86        380.21        17.90 o                         
  -4   0   6       1777.19       1695.89        32.26 o                         
  -3   0   6         42.40         36.20         8.42 o                         
  -2   0   6       2125.12       2140.13        32.76 o                         
  -1   0   6       1705.60       1900.69        27.06 o                         
   0   0   6       2676.80       2557.33        30.31 o                         
   1   0   6        318.95        312.71        10.83 o                         
   2   0   6       1946.55       1958.75        27.39 o                         
   3   0   6       2940.57       3192.44        39.11 o                         
   4   0   6       1834.38       1851.01        28.46 o                         
   5   0   6        416.58        455.74        16.19 o                         
   6   0   6       1004.19        928.82        23.92 o                         
   7   0   6        732.30        809.51        23.74 o                         
   8   0   6         33.30         34.21        14.25 o                         
   9   0   6         12.54          0.00        16.70 o                         
  10   0   6        524.48        598.01        44.45 o                         
  11   0   6         14.76          0.00        41.98 o                         
 -10   1   6        386.83        429.19        68.61 o                         
  -9   1   6        131.22         98.07        40.89 o                         
  -8   1   6       1802.66       1822.69        64.76 o                         
  -7   1   6       1202.09       1229.11        40.59 o                         
  -6   1   6       2236.43       2310.63        43.39 o                         
  -5   1   6         79.71         58.24        12.88 o                         
  -4   1   6        213.68        211.95        16.71 o                         
  -3   1   6          2.11          0.00         9.73 o                         
  -2   1   6        478.26        440.22        14.61 o                         
  -1   1   6        655.60        735.35        15.51 o                         
   0   1   6      11477.83      11548.57       112.74 o                         
   1   1   6       3026.86       3098.44        37.38 o                         
   2   1   6        469.42        401.27        13.31 o                         
   3   1   6        679.58        694.39        17.45 o                         
   4   1   6        917.53        940.11        19.76 o                         
   5   1   6        388.45        418.46        16.49 o                         
   6   1   6       1460.64       1426.57        27.68 o                         
   7   1   6         57.77         40.61        13.20 o                         
   8   1   6         55.66         26.17        14.50 o                         
   9   1   6        306.08        303.11        23.83 o                         
  10   1   6       1316.28       1371.80        80.16 o                         
  11   1   6        136.63         81.81        35.76 o                         
 -10   2   6         46.53         90.45        46.02 o                         
  -9   2   6        187.75        174.38        45.06 o                         
  -8   2   6         22.16          0.00        23.40 o                         
  -7   2   6        408.41        400.73        24.14 o                         
  -6   2   6         33.94         16.47        13.57 o                         
  -5   2   6        144.89        154.63        15.10 o                         
  -4   2   6       1089.58       1118.20        26.09 o                         
  -3   2   6        270.96        367.30        16.51 o                         
  -2   2   6       3796.34       4035.34        52.71 o                         
  -1   2   6         69.72        101.34        10.55 o                         
   0   2   6       2422.39       2286.17        31.35 o                         
   1   2   6         85.52         76.37         9.49 o                         
   2   2   6          7.20         27.52         8.18 o                         
   3   2   6        504.35        540.79        14.64 o                         
   4   2   6       3583.18       3372.61        40.82 o                         
   5   2   6         41.28         22.37         9.29 o                         
   6   2   6       1228.76       1157.22        25.24 o                         
   7   2   6         61.79         36.04        13.23 o                         
   8   2   6        529.89        515.21        26.68 o                         
   9   2   6          0.49          0.00        19.36 o                         
  10   2   6        831.12       1012.20        57.21 o                         
  11   2   6         53.17         76.23        40.35 o                         
 -10   3   6         51.67         11.01        42.20 o                         
  -9   3   6        213.06        154.14        44.47 o                         
  -8   3   6          3.89         14.28        22.04 o                         
  -7   3   6          0.03          0.00        16.18 o                         
  -6   3   6       1315.58       1346.28        38.55 o                         
  -5   3   6          0.00          2.59        13.41 o                         
  -4   3   6        488.29        474.67        19.66 o                         
  -3   3   6        246.98        269.97        15.93 o                         
  -2   3   6       1346.24       1203.48        24.49 o                         
  -1   3   6        147.18        131.55        11.39 o                         
   0   3   6       3505.08       3390.98        43.15 o                         
   1   3   6         49.54         31.16         9.51 o                         
   2   3   6       3804.41       3517.76        43.28 o                         
   3   3   6        785.96        824.71        20.14 o                         
   4   3   6       2441.08       2465.80        35.81 o                         
   5   3   6        345.61        350.06        15.03 o                         
   6   3   6       1422.92       1487.46        33.68 o                         
   7   3   6          1.02         14.02        12.64 o                         
   8   3   6        361.85        381.63        24.12 o                         
   9   3   6         41.03         22.72        22.22 o                         
  10   3   6        605.36        643.98        43.63 o                         
  11   3   6         29.51          0.00        37.71 o                         
 -10   4   6        163.25        175.18        49.89 o                         
  -9   4   6          0.21          0.00        35.57 o                         
  -8   4   6        653.37        680.55        41.83 o                         
  -7   4   6         20.76          0.00        17.56 o                         
  -6   4   6        660.94        711.13        28.63 o                         
  -5   4   6         24.55         26.76        13.83 o                         
  -4   4   6        524.64        551.08        21.19 o                         
  -3   4   6         39.76         67.08        12.76 o                         
  -2   4   6       1755.49       1688.27        31.58 o                         
  -1   4   6        245.17        298.16        14.87 o                         
   0   4   6       3081.35       3029.47        50.40 o                         
   1   4   6       1766.23       1775.63        31.35 o                         
   2   4   6      10360.02      10426.96       110.77 o                         
   3   4   6       1084.27       1202.95        23.59 o                         
   4   4   6       1223.39       1160.42        24.14 o                         
   5   4   6         22.30         16.43        10.14 o                         
   6   4   6       1524.63       1510.12        31.24 o                         
   7   4   6        151.71        138.60        16.58 o                         
   8   4   6        139.87        164.44        20.04 o                         
   9   4   6        280.22        272.73        37.86 o                         
  10   4   6        188.87        180.58        36.69 o                         
  11   4   6         41.51          0.00        97.27 o                         
 -10   5   6        441.28        476.41        60.44 o                         
  -9   5   6         22.86         46.10        41.47 o                         
  -8   5   6         70.62         77.54        25.56 o                         
  -7   5   6         33.92          6.61        19.27 o                         
  -6   5   6        130.95        110.29        20.28 o                         
  -5   5   6         39.79         48.97        15.14 o                         
  -4   5   6        526.55        554.44        22.33 o                         
  -3   5   6         18.94          7.59        11.60 o                         
  -2   5   6        577.76        544.37        18.93 o                         
  -1   5   6        443.13        497.92        17.44 o                         
   0   5   6       3363.11       3335.45        46.75 o                         
   1   5   6        112.62        111.39        11.85 o                         
   2   5   6       1140.33        964.89        22.09 o                         
   3   5   6         98.13         56.93        10.55 o                         
   4   5   6       1617.03       1562.68        28.88 o                         
   5   5   6        213.45        242.98        14.87 o                         
   6   5   6       2740.18       2805.25        55.74 o                         
   7   5   6         90.50         59.25        15.54 o                         
   8   5   6         35.50         21.92        26.95 o                         
   9   5   6         18.15         35.93        23.20 o                         
  10   5   6        639.01        633.24        51.00 o                         
  11   5   6         15.25          0.00        58.36 o                         
 -10   6   6        168.70        167.68        51.45 o                         
  -9   6   6          8.88          0.00        37.45 o                         
  -8   6   6        113.89        106.15        27.58 o                         
  -7   6   6        168.92        152.50        32.43 o                         
  -6   6   6        792.46        833.52        37.28 o                         
  -5   6   6          0.02          0.00        15.26 o                         
  -4   6   6       1074.00       1082.16        33.58 o                         
  -3   6   6          1.52         13.73        13.18 o                         
  -2   6   6        162.59        156.46        14.45 o                         
  -1   6   6       1165.45       1304.32        29.45 o                         
   0   6   6       2047.90       2024.42        36.85 o                         
   1   6   6        169.33        180.31        14.00 o                         
   2   6   6        823.36        834.85        21.89 o                         
   3   6   6          5.01         20.24        10.90 o                         
   4   6   6       1279.85       1237.11        25.74 o                         
   5   6   6         12.73         24.73        12.67 o                         
   6   6   6       1075.66       1072.28        30.07 o                         
   7   6   6        354.96        351.36        22.53 o                         
   8   6   6        658.48        676.18        30.40 o                         
   9   6   6         24.27         36.71        32.11 o                         
  10   6   6        649.05        726.60        82.91 o                         
  11   6   6         42.73         70.25        47.60 o                         
  -9   7   6         18.61          0.00        37.68 o                         
  -8   7   6        571.71        611.78        47.59 o                         
  -7   7   6        555.31        563.11        42.09 o                         
  -6   7   6       3432.05       3276.88        82.33 o                         
  -5   7   6        212.12        170.44        22.68 o                         
  -4   7   6        252.39        304.36        23.10 o                         
  -3   7   6          0.07          8.05        12.42 o                         
  -2   7   6        799.59        771.34        24.35 o                         
  -1   7   6        743.22        705.43        22.43 o                         
   0   7   6       1375.68       1456.06        29.19 o                         
   1   7   6        133.65        157.92        13.64 o                         
   2   7   6         14.78         24.51        12.16 o                         
   3   7   6         17.26         20.23        11.84 o                         
   4   7   6        764.88        745.17        23.56 o                         
   5   7   6         15.80         19.88        12.75 o                         
   6   7   6       1134.31       1053.17        33.86 o                         
   7   7   6        121.53        163.96        20.10 o                         
   8   7   6        486.18        487.76        46.07 o                         
   9   7   6         93.82         78.94        37.34 o                         
  10   7   6        435.62        406.09        58.66 o                         
  -9   8   6        201.24        132.63       180.39 o                         
  -8   8   6        539.44        636.51        55.54 o                         
  -7   8   6         95.29         77.25        26.01 o                         
  -6   8   6       1275.91       1230.91        58.43 o                         
  -5   8   6        478.67        448.18        28.29 o                         
  -4   8   6       1553.00       1572.66        44.88 o                         
  -3   8   6       1262.48       1290.14        40.78 o                         
  -2   8   6       2576.40       2673.21        52.90 o                         
  -1   8   6        569.21        554.39        22.78 o                         
   0   8   6        353.30        356.89        18.76 o                         
   1   8   6        380.58        422.36        23.21 o                         
   2   8   6        258.65        265.55        18.44 o                         
   3   8   6        186.93        176.77        17.54 o                         
   4   8   6          5.16          0.00        12.95 o                         
   5   8   6        203.86        203.60        17.80 o                         
   6   8   6        622.00        594.05        26.57 o                         
   7   8   6         11.46         13.31        17.86 o                         
   8   8   6        595.65        568.01        42.00 o                         
   9   8   6         48.96         90.46        42.18 o                         
  10   8   6        242.14         63.45        46.69 o                         
  -8   9   6        798.71        912.83       114.67 o                         
  -7   9   6        332.12        319.32        55.56 o                         
  -6   9   6       1517.96       1659.16        76.05 o                         
  -5   9   6        169.46        149.01        22.65 o                         
  -4   9   6        708.70        669.60        30.39 o                         
  -3   9   6        329.60        277.81        22.36 o                         
  -2   9   6        293.82        277.55        18.77 o                         
  -1   9   6          9.75         14.09        14.14 o                         
   0   9   6        663.88        620.99        24.45 o                         
   1   9   6        995.24       1032.82        29.57 o                         
   2   9   6        403.80        441.43        22.58 o                         
   3   9   6        622.87        635.60        24.98 o                         
   4   9   6        151.28        126.95        15.95 o                         
   5   9   6         33.85         32.42        15.54 o                         
   6   9   6       1081.42       1002.37        38.90 o                         
   7   9   6         73.10         37.73        23.58 o                         
   8   9   6        852.06        957.97        58.05 o                         
   9   9   6         23.73         63.53        44.77 o                         
  -8  10   6        146.62        244.55        66.38 o                         
  -7  10   6         55.32         63.42        51.78 o                         
  -6  10   6          4.82          0.00        35.31 o                         
  -5  10   6        129.74        157.44        38.39 o                         
  -4  10   6        270.72        294.00        28.28 o                         
  -3  10   6         77.92         19.02        18.56 o                         
  -2  10   6         48.70         53.71        17.22 o                         
  -1  10   6          4.53          0.00        15.24 o                         
   0  10   6        567.61        584.04        25.10 o                         
   1  10   6          7.24          0.00        13.89 o                         
   2  10   6        714.61        777.24        28.79 o                         
   3  10   6        330.22        283.92        20.32 o                         
   4  10   6        420.49        446.84        27.32 o                         
   5  10   6         54.30         81.65        25.61 o                         
   6  10   6       1535.16       1526.20        54.06 o                         
   7  10   6          9.99          0.00        26.59 o                         
   8  10   6        566.85        600.60        56.03 o                         
   9  10   6         29.03        105.10        67.04 o                         
  -7  11   6         13.59         33.58        52.49 o                         
  -6  11   6        163.31         88.58        44.94 o                         
  -5  11   6         12.92         16.37        45.99 o                         
  -4  11   6         39.66         55.16        31.94 o                         
  -3  11   6          1.42         14.89        21.38 o                         
  -2  11   6        165.81        137.16        22.89 o                         
  -1  11   6         62.46         63.47        19.28 o                         
   0  11   6        345.11        353.29        24.76 o                         
   1  11   6         90.23         52.84        19.51 o                         
   2  11   6        316.33        330.66        24.65 o                         
   3  11   6         27.92         30.89        23.06 o                         
   4  11   6       1186.94       1199.13        55.69 o                         
   5  11   6         74.82        101.46        28.43 o                         
   6  11   6        974.32        999.83        51.39 o                         
   7  11   6         28.85         20.69        34.12 o                         
   8  11   6        266.22        314.60        55.33 o                         
  -6  12   6        422.58        743.12        84.07 o                         
  -5  12   6         33.40          0.00        44.81 o                         
  -4  12   6        283.33        365.90        61.73 o                         
  -3  12   6        153.89        125.71        42.54 o                         
  -2  12   6        713.86        665.31        77.15 o                         
  -1  12   6        234.61        282.91        45.73 o                         
   0  12   6        524.90        554.03        42.03 o                         
   1  12   6         52.28         32.91        35.95 o                         
   2  12   6        919.69        898.54        78.49 o                         
   3  12   6        255.56        192.22        41.16 o                         
   4  12   6        889.23        957.04        71.52 o                         
   5  12   6          8.43          0.00        27.78 o                         
   6  12   6        716.44        809.62        54.43 o                         
   7  12   6         47.76         30.70        49.44 o                         
  -5  13   6         63.81          0.00        61.59 o                         
  -4  13   6        505.20        464.75        84.09 o                         
  -3  13   6          4.07          0.00        47.12 o                         
  -2  13   6       1074.55       1118.12        73.93 o                         
  -1  13   6         69.33         35.64        37.72 o                         
   0  13   6        380.80        359.20        49.37 o                         
   1  13   6         14.09         54.69        37.65 o                         
   2  13   6         68.55        112.51        39.76 o                         
   3  13   6         90.17          9.64        44.01 o                         
   4  13   6        372.16        473.96        49.21 o                         
   5  13   6         23.73         44.04        37.42 o                         
   6  13   6          6.86          0.00        46.25 o                         
  -3  14   6         52.74          0.00        88.00 o                         
  -2  14   6        417.13        536.07        71.53 o                         
  -1  14   6         33.45         52.58        60.58 o                         
   0  14   6        226.42        262.26        58.50 o                         
   1  14   6         60.70          0.00        61.33 o                         
   2  14   6         46.83         23.14        45.50 o                         
   3  14   6          2.94          5.78        48.68 o                         
   4  14   6         81.69         66.45        50.61 o                         
  -1 -11   7        537.74        505.18       115.52 o                         
   0 -11   7        165.41        154.95        83.89 o                         
   1 -11   7          2.84          0.00        62.35 o                         
   2 -11   7         75.54        103.14        49.51 o                         
   3 -11   7        117.82        106.88        38.37 o                         
  -3 -10   7          5.76         27.82        29.11 o                         
  -2 -10   7          0.01          0.00        47.45 o                         
  -1 -10   7        309.43        470.34       104.52 o                         
   0 -10   7         96.55        144.40        79.77 o                         
   1 -10   7        182.68        220.96        83.43 o                         
   2 -10   7         78.85         69.56        27.74 o                         
   3 -10   7        100.50        132.07        24.40 o                         
   4 -10   7          4.45          0.00        44.84 o                         
   5 -10   7        339.87        407.54        79.31 o                         
  -5  -9   7        103.36         97.87        25.96 o                         
  -4  -9   7         81.92         95.64        28.72 o                         
  -3  -9   7        429.90        439.85        71.15 o                         
  -2  -9   7        275.31        129.63        54.94 o                         
  -1  -9   7       1606.64       1598.93       110.94 o                         
   0  -9   7        171.06        129.63        46.84 o                         
   2  -9   7         27.58          0.00        21.93 o                         
   3  -9   7        596.54        507.52        28.39 o                         
   4  -9   7         57.78         50.85        21.48 o                         
   5  -9   7        413.53        422.15        41.95 o                         
   6  -9   7         15.05         49.05        63.26 o                         
   7  -9   7        652.19        661.50       108.65 o                         
  -6  -8   7         64.83         46.98        48.53 o                         
  -5  -8   7        375.02        372.55        27.98 o                         
  -4  -8   7        132.74        154.25        18.98 o                         
  -3  -8   7        351.27        351.70        76.63 o                         
  -2  -8   7        317.42        353.30        60.45 o                         
  -1  -8   7        520.86        632.04        67.49 o                         
   0  -8   7        297.67        358.52        52.46 o                         
   1  -8   7        580.50        678.46        76.10 o                         
   2  -8   7         73.36         73.83        26.53 o                         
   3  -8   7        351.71        345.75        19.76 o                         
   4  -8   7         15.69          0.00        20.56 o                         
   5  -8   7        321.83        326.71        40.20 o                         
   6  -8   7         22.69         25.88        32.99 o                         
   7  -8   7          5.02         22.96        38.02 o                         
   8  -8   7        388.73        351.76        55.61 o                         
  -7  -7   7        440.15        403.90        74.24 o                         
  -6  -7   7         86.36        117.86        31.58 o                         
  -5  -7   7        296.53        289.71        22.31 o                         
  -4  -7   7        175.69        194.72        17.84 o                         
  -3  -7   7        346.96        378.28        37.82 o                         
  -2  -7   7        572.79        570.22        66.26 o                         
  -1  -7   7        133.08         91.07        51.11 o                         
   0  -7   7        110.03         61.11        51.57 o                         
   1  -7   7        858.07        788.94        78.39 o                         
   2  -7   7         36.01         27.36        17.97 o                         
   3  -7   7       1554.72       1524.21        34.76 o                         
   4  -7   7        952.43        942.00        44.80 o                         
   5  -7   7         50.38         22.59        21.85 o                         
   6  -7   7         48.30         25.04        28.54 o                         
   7  -7   7        188.76        181.14        30.54 o                         
   8  -7   7         51.00          0.00        29.35 o                         
   9  -7   7        744.85        727.82        71.43 o                         
  -8  -6   7        459.44        492.82        79.99 o                         
  -7  -6   7        255.76        343.04        41.95 o                         
  -6  -6   7        116.00         70.45        22.02 o                         
  -5  -6   7        343.62        342.10        23.02 o                         
  -4  -6   7          0.05         12.35        15.15 o                         
  -3  -6   7        304.45        306.72        17.16 o                         
  -2  -6   7          2.87          0.00        37.44 o                         
  -1  -6   7       1335.12       1429.88        84.45 o                         
   0  -6   7          4.17         32.18        33.64 o                         
   1  -6   7       1144.11       1095.17        92.60 o                         
   2  -6   7         93.77         97.67        12.48 o                         
   3  -6   7        315.48        319.51        17.08 o                         
   4  -6   7         83.05         61.95        14.33 o                         
   5  -6   7       1569.88       1631.36        41.67 o                         
   6  -6   7        238.44        220.20        25.67 o                         
   7  -6   7       1844.46       1887.79        84.23 o                         
   8  -6   7        205.75        156.60        62.18 o                         
   9  -6   7        757.56        705.69        52.29 o                         
  -8  -5   7          3.20          0.00        33.86 o                         
  -7  -5   7        255.22        246.53        39.37 o                         
  -6  -5   7         30.81         43.79        24.45 o                         
  -5  -5   7        523.56        546.85        26.73 o                         
  -4  -5   7        428.33        420.90        21.75 o                         
  -3  -5   7        737.46        736.72        24.76 o                         
  -2  -5   7        181.26        135.10        18.28 o                         
  -1  -5   7        500.35        562.24        54.53 o                         
   0  -5   7        310.13        351.54        44.03 o                         
   1  -5   7       1393.48       1472.99        61.57 o                         
   2  -5   7        129.30        145.78        13.29 o                         
   3  -5   7        263.43        301.85        16.38 o                         
   4  -5   7        141.81        124.70        12.72 o                         
   5  -5   7        651.97        714.71        21.00 o                         
   6  -5   7          4.13          0.00        13.46 o                         
   7  -5   7        154.70        190.05        23.93 o                         
   8  -5   7        167.66        244.34        35.54 o                         
   9  -5   7        228.74        236.20        64.26 o                         
  10  -5   7         24.87         77.95        42.50 o                         
  -9  -4   7        146.83        114.97        52.06 o                         
  -8  -4   7         99.57         24.30        39.87 o                         
  -7  -4   7        938.30        940.23        49.48 o                         
  -6  -4   7         18.55         32.52        19.23 o                         
  -5  -4   7       1949.98       1906.86        46.20 o                         
  -4  -4   7        424.21        453.33        18.30 o                         
  -3  -4   7       1362.01       1313.08        30.09 o                         
  -2  -4   7        279.09        307.86        14.82 o                         
  -1  -4   7        490.07        525.34        22.95 o                         
   0  -4   7        182.60        164.02        16.32 o                         
   1  -4   7       1430.47       1420.33        32.62 o                         
   2  -4   7         77.14         93.42        11.81 o                         
   3  -4   7          9.57         13.00         9.10 o                         
   4  -4   7          2.35          3.60         8.33 o                         
   5  -4   7       1107.32       1131.29        25.24 o                         
   6  -4   7          1.46          0.00        12.08 o                         
   7  -4   7        288.93        384.73        23.26 o                         
   8  -4   7         92.38        128.54        25.54 o                         
   9  -4   7        215.27        260.98        36.29 o                         
  10  -4   7         30.71          0.00        40.73 o                         
  -9  -3   7        613.40        685.91        68.94 o                         
  -8  -3   7         80.88         93.14        43.44 o                         
  -7  -3   7        723.18        720.17        42.27 o                         
  -6  -3   7         24.40          0.00        15.97 o                         
  -5  -3   7        194.78        207.32        17.59 o                         
  -4  -3   7         28.00         13.44        11.53 o                         
  -3  -3   7       1258.52       1165.12        26.01 o                         
  -2  -3   7        164.94        210.67        12.65 o                         
  -1  -3   7       2602.35       2459.79        41.96 o                         
   0  -3   7       2550.31       2569.99        48.45 o                         
   1  -3   7       3230.68       3263.95        56.15 o                         
   2  -3   7          0.31          0.00         7.12 o                         
   3  -3   7       1834.42       1793.69        31.61 o                         
   4  -3   7        148.57        118.08        11.26 o                         
   5  -3   7        395.00        421.36        17.26 o                         
   6  -3   7         60.28         59.89        14.42 o                         
   7  -3   7        413.67        407.84        21.59 o                         
   8  -3   7         73.73         76.31        20.29 o                         
   9  -3   7        325.28        316.63        39.23 o                         
  10  -3   7          5.53          8.45        35.02 o                         
  11  -3   7         45.50         20.57        44.75 o                         
  -9  -2   7        438.21        422.71        59.35 o                         
  -8  -2   7         10.52         54.19        34.65 o                         
  -7  -2   7        570.68        634.89        35.14 o                         
  -6  -2   7        110.87        133.34        20.97 o                         
  -5  -2   7        138.35        130.64        16.05 o                         
  -4  -2   7        108.84         99.25        12.57 o                         
  -3  -2   7       1419.63       1379.33        31.94 o                         
  -2  -2   7         57.77         69.61        10.01 o                         
  -1  -2   7         26.26         21.35         8.13 o                         
   0  -2   7        407.15        462.49        12.80 o                         
   1  -2   7         56.14         73.09         8.97 o                         
   2  -2   7         78.73         79.27         9.47 o                         
   3  -2   7       2156.17       2073.61        33.30 o                         
   4  -2   7        495.85        509.21        17.40 o                         
   5  -2   7        657.19        657.74        19.81 o                         
   6  -2   7         57.44         35.86        11.07 o                         
   7  -2   7       1816.78       1796.37        38.16 o                         
   8  -2   7        150.99        123.01        18.67 o                         
   9  -2   7        232.66        255.25        28.66 o                         
  10  -2   7          0.85          0.00        33.22 o                         
  11  -2   7        152.54        139.72        43.61 o                         
 -10  -1   7         15.39         17.38        61.09 o                         
  -9  -1   7        173.36        180.94        51.69 o                         
  -8  -1   7         79.98         65.33        28.78 o                         
  -7  -1   7        823.89        837.26        39.39 o                         
  -6  -1   7         18.67         43.27        15.77 o                         
  -5  -1   7        116.25         75.82        14.21 o                         
  -4  -1   7          8.43          2.15        11.18 o                         
  -3  -1   7       1017.33        998.77        23.26 o                         
  -2  -1   7        643.07        663.24        16.50 o                         
  -1  -1   7         77.91         87.45         8.50 o                         
   0  -1   7        345.48        360.55        10.40 o                         
   1  -1   7        328.04        300.14         8.95 o                         
   2  -1   7        553.85        650.28        15.84 o                         
   3  -1   7       5425.45       5409.60        67.22 o                         
   4  -1   7       2384.79       2633.61        40.44 o                         
   5  -1   7       3861.82       3854.81        52.05 o                         
   6  -1   7        116.41         97.06        13.12 o                         
   7  -1   7       1691.31       1709.66        34.10 o                         
   8  -1   7         23.08         12.09        16.80 o                         
   9  -1   7        178.77        161.57        24.84 o                         
  10  -1   7         11.11          0.00        33.76 o                         
  11  -1   7        311.11        237.86        53.92 o                         
 -10   0   7         12.44          0.00        57.93 o                         
  -9   0   7        822.81        815.38        77.45 o                         
  -8   0   7        285.47        241.43        33.62 o                         
  -7   0   7       3158.36       3279.39        82.65 o                         
  -6   0   7        298.48        301.55        21.61 o                         
  -5   0   7        582.20        611.31        26.13 o                         
  -4   0   7         20.13          4.80        11.92 o                         
  -3   0   7       1268.04       1305.51        26.96 o                         
  -2   0   7        113.17        101.47        11.32 o                         
  -1   0   7       3623.79       3679.82        45.09 o                         
   0   0   7        926.99       1056.49        17.83 o                         
   1   0   7       3871.76       3973.93        47.31 o                         
   2   0   7        517.14        588.78        15.09 o                         
   3   0   7       1317.23       1296.36        24.09 o                         
   4   0   7        178.63        208.68        11.81 o                         
   5   0   7       3534.38       3431.47        47.28 o                         
   6   0   7        798.12        869.38        23.38 o                         
   7   0   7        709.49        757.80        24.21 o                         
   8   0   7          8.89         12.82        15.35 o                         
   9   0   7         76.40         48.99        23.26 o                         
  10   0   7          6.41          0.00        29.19 o                         
  11   0   7        166.01        106.01        41.44 o                         
 -10   1   7         34.55          0.00        63.18 o                         
  -9   1   7         24.91         23.86        39.49 o                         
  -8   1   7        102.72        115.60        30.16 o                         
  -7   1   7        712.46        787.63        35.50 o                         
  -6   1   7          0.68          0.00        14.74 o                         
  -5   1   7       1680.99       1686.88        37.72 o                         
  -4   1   7        125.75        133.84        13.82 o                         
  -3   1   7        119.68        115.55        11.94 o                         
  -2   1   7        165.03        187.04        10.63 o                         
  -1   1   7       3193.70       3092.20        44.27 o                         
   0   1   7        376.45        432.87        11.69 o                         
   1   1   7        112.24        234.99        10.41 o                         
   2   1   7        229.46        321.36        12.32 o                         
   3   1   7         94.61         55.98         8.47 o                         
   4   1   7         23.33         23.03         9.21 o                         
   5   1   7       3791.06       3860.98        50.51 o                         
   6   1   7          1.32         14.59        11.12 o                         
   7   1   7        336.60        302.00        18.72 o                         
   8   1   7          0.38          0.00        14.73 o                         
   9   1   7        302.61        331.13        28.36 o                         
  10   1   7         63.45         24.87        29.20 o                         
  11   1   7        540.85        524.94        60.29 o                         
 -10   2   7         68.35          4.83        49.66 o                         
  -9   2   7         19.73          5.55        38.42 o                         
  -8   2   7        536.80        473.87        40.22 o                         
  -7   2   7        369.57        378.62        28.52 o                         
  -6   2   7          1.33          0.00        13.80 o                         
  -5   2   7       1081.14       1030.42        31.65 o                         
  -4   2   7         64.71         64.95        12.88 o                         
  -3   2   7         77.17        113.09        12.55 o                         
  -2   2   7        844.51        995.59        23.94 o                         
  -1   2   7        762.22        650.13        16.65 o                         
   0   2   7        760.12        868.57        19.58 o                         
   1   2   7       1882.30       1762.46        27.33 o                         
   2   2   7         69.31        105.40         9.56 o                         
   3   2   7       1882.35       1729.12        26.26 o                         
   4   2   7         48.14         81.55        10.25 o                         
   5   2   7        711.96        699.85        18.78 o                         
   6   2   7          5.25          0.00        11.47 o                         
   7   2   7       1768.71       1791.52        42.79 o                         
   8   2   7         38.07         33.15        16.01 o                         
   9   2   7        590.41        660.50        36.62 o                         
  10   2   7         48.70         64.17        30.70 o                         
  11   2   7        367.79        362.51        49.58 o                         
 -10   3   7         92.41        173.59        79.92 o                         
  -9   3   7         37.77         66.14        42.18 o                         
  -8   3   7        248.67        195.96        37.39 o                         
  -7   3   7        975.95        974.51        41.14 o                         
  -6   3   7        102.95         81.69        19.98 o                         
  -5   3   7        481.01        485.43        21.39 o                         
  -4   3   7       1254.39       1377.85        31.63 o                         
  -3   3   7       1893.58       1835.68        33.78 o                         
  -2   3   7          0.01          0.00        10.15 o                         
  -1   3   7       3040.41       3055.97        41.39 o                         
   0   3   7          4.06          5.13         9.26 o                         
   1   3   7       2305.53       2313.07        33.96 o                         
   2   3   7       1695.05       1742.83        28.88 o                         
   3   3   7       2172.98       2048.69        30.22 o                         
   4   3   7          0.10          0.54         9.30 o                         
   5   3   7        826.77        871.74        21.10 o                         
   6   3   7         81.57         45.05        12.70 o                         
   7   3   7       1101.76       1178.93        30.28 o                         
   8   3   7         16.99         13.09        16.99 o                         
   9   3   7        741.45        830.20        40.56 o                         
  10   3   7          3.27          0.00        27.54 o                         
  11   3   7        674.21        839.24        63.89 o                         
 -10   4   7         49.23         13.20        50.82 o                         
  -9   4   7        272.49        355.27        54.01 o                         
  -8   4   7         23.63         26.37        37.27 o                         
  -7   4   7        314.55        295.52        26.71 o                         
  -6   4   7          0.02          0.00        15.63 o                         
  -5   4   7       1092.03       1190.75        34.79 o                         
  -4   4   7        363.40        390.40        21.38 o                         
  -3   4   7       3025.20       3058.37        47.75 o                         
  -2   4   7         35.92         49.61        12.24 o                         
  -1   4   7         55.87         34.61        11.00 o                         
   0   4   7         13.09         20.52        10.62 o                         
   1   4   7       5654.70       5848.39        70.61 o                         
   2   4   7        922.87       1087.68        23.38 o                         
   3   4   7       2741.06       2678.69        39.78 o                         
   4   4   7          8.83          5.92         8.32 o                         
   5   4   7        258.85        279.42        15.74 o                         
   6   4   7         99.00         91.25        13.99 o                         
   7   4   7        299.78        306.23        20.98 o                         
   8   4   7         95.25         67.36        26.92 o                         
   9   4   7        218.28        269.44        27.57 o                         
  10   4   7         12.28          0.00        33.54 o                         
  11   4   7        399.88        398.68        59.74 o                         
 -10   5   7         22.57          0.00        45.87 o                         
  -9   5   7        323.59        371.31        48.68 o                         
  -8   5   7         38.91         63.54        36.28 o                         
  -7   5   7        754.23        673.46        32.62 o                         
  -6   5   7         54.91         68.30        19.64 o                         
  -5   5   7       1069.17       1138.11        43.97 o                         
  -4   5   7        162.43        158.09        17.61 o                         
  -3   5   7        444.62        500.56        21.03 o                         
  -2   5   7        299.17        294.96        17.17 o                         
  -1   5   7       2399.78       2304.38        38.24 o                         
   0   5   7        300.87        332.17        17.37 o                         
   1   5   7       2723.84       2723.61        41.56 o                         
   2   5   7        249.75        248.41        15.05 o                         
   3   5   7        198.34        179.67        13.72 o                         
   4   5   7          1.69          0.00        10.30 o                         
   5   5   7        745.75        768.20        21.91 o                         
   6   5   7         73.71        106.98        14.88 o                         
   7   5   7         78.39         71.63        16.89 o                         
   8   5   7         33.23         10.08        18.64 o                         
   9   5   7        106.46        168.79        27.35 o                         
  10   5   7         82.81         39.09        33.22 o                         
  11   5   7        297.43        289.45        69.24 o                         
  -9   6   7        284.03        253.97        52.06 o                         
  -8   6   7        103.78         57.51        36.36 o                         
  -7   6   7        289.66        304.18        29.57 o                         
  -6   6   7         32.51         50.71        21.30 o                         
  -5   6   7       1292.84       1275.92        40.01 o                         
  -4   6   7        352.06        416.35        24.66 o                         
  -3   6   7        957.35        982.45        29.27 o                         
  -2   6   7          0.17          0.00        12.70 o                         
  -1   6   7       2498.16       2469.00        43.81 o                         
   0   6   7        157.54        189.22        14.63 o                         
   1   6   7       1979.21       2037.02        41.20 o                         
   2   6   7         34.61         41.64        10.38 o                         
   3   6   7         55.97         39.46        10.13 o                         
   4   6   7          5.14          0.00        10.80 o                         
   5   6   7        191.09        189.14        17.08 o                         
   6   6   7        254.14        224.42        18.35 o                         
   7   6   7        203.30        248.55        23.33 o                         
   8   6   7          3.68          0.00        18.70 o                         
   9   6   7        142.95        143.70        34.40 o                         
  10   6   7         39.24          2.20        36.96 o                         
  11   6   7        882.05        928.80        79.60 o                         
  -9   7   7         22.87          0.00        43.54 o                         
  -8   7   7        112.85         86.79        59.73 o                         
  -7   7   7        985.44        963.67        50.63 o                         
  -6   7   7         48.02         22.41        25.12 o                         
  -5   7   7       1166.58       1122.07        41.86 o                         
  -4   7   7        749.55        720.48        31.91 o                         
  -3   7   7        907.39        946.10        31.51 o                         
  -2   7   7        495.34        525.69        22.63 o                         
  -1   7   7        521.90        500.55        21.98 o                         
   0   7   7         65.16         70.90        14.85 o                         
   1   7   7       1660.15       1658.51        34.97 o                         
   2   7   7          2.31          0.00        11.05 o                         
   3   7   7         74.07        107.83        16.86 o                         
   4   7   7        115.26        141.42        21.52 o                         
   5   7   7       1523.84       1458.73        34.19 o                         
   6   7   7       3014.40       2884.94        57.57 o                         
   7   7   7       2490.56       2384.19        57.08 o                         
   8   7   7         14.41          0.00        26.75 o                         
   9   7   7        346.08        298.24        40.75 o                         
  10   7   7        206.42        119.54        48.36 o                         
  -9   8   7        154.36        277.68       207.44 o                         
  -8   8   7         54.73         63.34        43.81 o                         
  -7   8   7        717.87        778.39        64.69 o                         
  -6   8   7        259.69        280.17        31.44 o                         
  -5   8   7        282.01        307.24        26.25 o                         
  -4   8   7        410.25        389.31        26.07 o                         
  -3   8   7       2063.29       2061.61        44.79 o                         
  -2   8   7         90.26         79.13        17.04 o                         
  -1   8   7        950.14        885.54        29.34 o                         
   0   8   7          4.24          0.00        12.74 o                         
   1   8   7       1555.36       1543.57        35.18 o                         
   2   8   7        106.37         63.21        15.11 o                         
   3   8   7         54.75         51.24        14.72 o                         
   4   8   7        111.35         97.79        16.27 o                         
   5   8   7         48.87         52.87        15.91 o                         
   6   8   7        400.25        394.28        28.80 o                         
   7   8   7        798.64        800.12        34.45 o                         
   8   8   7          0.04          0.00        26.67 o                         
   9   8   7        516.30        487.38        58.50 o                         
  10   8   7         82.72        155.18        51.69 o                         
  -8   9   7         14.55          0.00        67.39 o                         
  -7   9   7        219.53        276.87        53.85 o                         
  -6   9   7         30.34         70.00        35.54 o                         
  -5   9   7        145.72        126.03        26.62 o                         
  -4   9   7          6.02          5.99        17.54 o                         
  -3   9   7       1044.08       1107.66        42.50 o                         
  -2   9   7       1511.54       1587.98        41.69 o                         
  -1   9   7         40.07         38.48        15.86 o                         
   0   9   7         73.72         88.63        15.99 o                         
   1   9   7       1213.44       1267.69        33.59 o                         
   2   9   7         89.50         54.88        15.71 o                         
   3   9   7        815.37        849.59        30.04 o                         
   4   9   7        307.01        308.77        21.12 o                         
   5   9   7          9.48          0.00        16.64 o                         
   6   9   7        174.37        146.28        22.83 o                         
   7   9   7       1327.64       1444.49        54.31 o                         
   8   9   7         28.27         72.53        33.90 o                         
   9   9   7        232.64        230.46        53.43 o                         
  -8  10   7          9.89          0.00        79.99 o                         
  -7  10   7        101.18         20.10        51.79 o                         
  -6  10   7          3.76          0.00        38.14 o                         
  -5  10   7        180.82        205.58        39.68 o                         
  -4  10   7          7.21          0.00        24.59 o                         
  -3  10   7       1490.96       1535.04        53.53 o                         
  -2  10   7        501.67        465.07        24.44 o                         
  -1  10   7       2207.73       2152.26        48.41 o                         
   0  10   7         52.49         39.56        16.70 o                         
   1  10   7        606.12        635.04        27.57 o                         
   2  10   7         80.92         74.20        16.60 o                         
   3  10   7        301.86        299.98        22.21 o                         
   4  10   7        423.42        411.05        28.11 o                         
   5  10   7        302.98        351.52        28.17 o                         
   6  10   7         14.80          3.84        23.09 o                         
   7  10   7       1077.30       1124.16        60.73 o                         
   8  10   7         17.38         30.22        48.86 o                         
   9  10   7        207.94        250.75        55.15 o                         
  -7  11   7        236.55         54.06        54.82 o                         
  -6  11   7         16.03          0.00        46.28 o                         
  -5  11   7         95.19        112.44        53.30 o                         
  -4  11   7          0.73         15.42        38.81 o                         
  -3  11   7        730.34        732.22        41.77 o                         
  -2  11   7         51.55         57.48        21.96 o                         
  -1  11   7        120.59        161.04        28.46 o                         
   0  11   7          1.30          0.00        17.46 o                         
   1  11   7       1024.62       1144.19        42.31 o                         
   2  11   7        536.82        393.46        27.10 o                         
   3  11   7       1253.29       1120.15        47.30 o                         
   4  11   7          6.72          0.00        23.89 o                         
   5  11   7        622.88        714.92        41.72 o                         
   6  11   7          0.02          0.00        25.58 o                         
   7  11   7        450.05        495.35        53.16 o                         
   8  11   7        110.45        167.42        44.64 o                         
  -6  12   7          7.27          0.00        51.99 o                         
  -5  12   7        486.81        467.08        71.80 o                         
  -4  12   7          1.94          0.00        41.00 o                         
  -3  12   7        278.94        390.40        51.44 o                         
  -2  12   7          2.39         12.98        30.24 o                         
  -1  12   7        739.12        712.54        43.99 o                         
   0  12   7         23.76          0.00        24.75 o                         
   1  12   7        776.14        794.73        41.95 o                         
   2  12   7         50.29         84.89        33.26 o                         
   3  12   7        136.47        177.20        37.10 o                         
   4  12   7         65.24         26.79        32.25 o                         
   5  12   7        721.61        795.38        69.09 o                         
   6  12   7          0.59          0.00        33.34 o                         
   7  12   7         11.60          2.31        42.95 o                         
  -5  13   7        185.80         22.15        56.93 o                         
  -4  13   7         22.85          0.00        50.82 o                         
  -3  13   7        804.00        994.00        76.33 o                         
  -2  13   7         26.18         32.50        44.86 o                         
  -1  13   7        487.86        505.74        55.60 o                         
   0  13   7         13.85          0.00        36.27 o                         
   1  13   7        408.69        448.32        53.04 o                         
   2  13   7         71.28          0.00        37.23 o                         
   3  13   7        480.28        431.14        47.32 o                         
   4  13   7          0.51          0.00        33.78 o                         
   5  13   7         59.21         96.04        44.16 o                         
   6  13   7        127.52        163.89        58.22 o                         
  -3  14   7        360.12        254.53        64.30 o                         
  -2  14   7        163.19         99.38        70.64 o                         
  -1  14   7        123.39        145.41        54.85 o                         
   0  14   7        336.69        324.20        72.80 o                         
   1  14   7         90.12        128.10        52.41 o                         
   2  14   7          0.45         17.11        47.05 o                         
   3  14   7        598.61        710.79        77.63 o                         
   4  14   7        266.54        212.55        63.82 o                         
  -2 -10   8         32.19         72.43        90.31 o                         
  -1 -10   8         54.34         22.46        79.31 o                         
   0 -10   8        463.57        514.35       103.60 o                         
   1 -10   8         39.86          0.00        68.30 o                         
   2 -10   8        176.48        147.15        43.55 o                         
   3 -10   8         57.88         44.79        24.39 o                         
   4 -10   8        181.24        128.42        47.45 o                         
  -4  -9   8         53.02         47.07        34.94 o                         
  -3  -9   8         37.98         13.73        25.36 o                         
  -2  -9   8         39.48         63.49        52.25 o                         
  -1  -9   8         85.53         13.23        46.45 o                         
   0  -9   8        674.56        719.26       107.27 o                         
   1  -9   8         22.90         10.54        66.47 o                         
   3  -9   8          0.78         14.86        30.73 o                         
   4  -9   8        336.35        295.02        25.32 o                         
   5  -9   8         27.33         27.75        27.82 o                         
   6  -9   8        365.48        423.11        59.18 o                         
  -5  -8   8         17.44         10.01        19.47 o                         
  -4  -8   8        287.35        286.16        52.80 o                         
  -3  -8   8          9.62          0.00        44.35 o                         
  -2  -8   8        553.08        785.49        79.86 o                         
  -1  -8   8         39.61        159.30        49.96 o                         
   0  -8   8        633.43        691.06        66.84 o                         
   1  -8   8         17.37          0.00        34.84 o                         
   2  -8   8        841.38        772.44        58.68 o                         
   3  -8   8          3.35         19.71        13.73 o                         
   4  -8   8        250.51        221.09        30.57 o                         
   5  -8   8        290.25        267.83        28.87 o                         
   6  -8   8        154.45        153.97        39.65 o                         
   7  -8   8          5.53          0.00        37.45 o                         
  -6  -7   8        339.42        358.64        55.68 o                         
  -5  -7   8          6.29         14.68        18.18 o                         
  -4  -7   8         83.13         78.65        15.59 o                         
  -3  -7   8         12.85         22.46        25.94 o                         
  -2  -7   8        560.24        633.32        71.17 o                         
  -1  -7   8          4.98         50.19        40.28 o                         
   0  -7   8        699.93        684.24        64.06 o                         
   1  -7   8         17.47         29.10        35.36 o                         
   2  -7   8        718.72        684.88        65.48 o                         
   3  -7   8          3.74         10.45        13.08 o                         
   4  -7   8        873.66        832.73        29.46 o                         
   5  -7   8        348.00        333.69        25.32 o                         
   6  -7   8       1741.54       1787.17        77.40 o                         
   7  -7   8        160.40        135.79        36.73 o                         
   8  -7   8        143.98         82.46        43.03 o                         
  -7  -6   8         84.23         57.27        41.97 o                         
  -6  -6   8        359.87        423.46        40.44 o                         
  -5  -6   8          7.31          0.00        16.72 o                         
  -4  -6   8        337.01        327.64        21.06 o                         
  -3  -6   8        101.78         93.02        14.71 o                         
  -2  -6   8        398.73        403.70        31.72 o                         
  -1  -6   8          2.25          0.00        36.61 o                         
   0  -6   8        726.83        804.33        63.68 o                         
   1  -6   8          0.89          0.00        37.36 o                         
   2  -6   8       2221.78       2125.43        66.28 o                         
   3  -6   8        736.07        739.15        26.14 o                         
   4  -6   8        152.57        160.09        15.79 o                         
   5  -6   8          1.28         12.16        15.79 o                         
   6  -6   8        136.97        137.43        27.85 o                         
   7  -6   8        394.12        334.21        32.00 o                         
   8  -6   8        200.05        161.77        32.47 o                         
   9  -6   8         21.69         24.24        39.99 o                         
  -7  -5   8          9.43         17.22        33.57 o                         
  -6  -5   8       1298.33       1246.32        48.86 o                         
  -5  -5   8         31.33         33.75        17.15 o                         
  -4  -5   8       1114.16       1059.22        34.68 o                         
  -3  -5   8          0.59          0.00        11.31 o                         
  -2  -5   8        184.41        230.65        26.72 o                         
  -1  -5   8         43.63         80.31        46.99 o                         
   0  -5   8       3493.15       3500.50       191.62 o                         
   1  -5   8        441.87        429.33        33.33 o                         
   2  -5   8         81.30         70.36        12.68 o                         
   3  -5   8        702.05        713.26        22.25 o                         
   4  -5   8        554.29        530.87        21.70 o                         
   5  -5   8        200.11        211.20        16.58 o                         
   6  -5   8        720.17        757.82        30.58 o                         
   7  -5   8        196.58        260.30        42.06 o                         
   8  -5   8        165.46        151.67        33.33 o                         
   9  -5   8         14.73         28.25        33.11 o                         
  -8  -4   8        171.44        148.64        43.93 o                         
  -7  -4   8         44.00          0.00        34.19 o                         
  -6  -4   8        649.76        720.43        49.31 o                         
  -5  -4   8         37.36         27.07        26.45 o                         
  -4  -4   8       2346.16       2267.70        55.96 o                         
  -3  -4   8        191.58        197.26        15.07 o                         
  -2  -4   8        284.23        291.75        14.72 o                         
  -1  -4   8        448.61        405.69        31.13 o                         
   0  -4   8         12.56         27.08        14.55 o                         
   1  -4   8        709.19        708.87        20.71 o                         
   2  -4   8         10.92          0.00        11.84 o                         
   3  -4   8         76.34         72.91        10.66 o                         
   4  -4   8        974.08       1063.56        26.13 o                         
   5  -4   8          0.71          4.05        11.05 o                         
   6  -4   8        598.07        651.76        24.89 o                         
   7  -4   8         28.99         30.99        18.68 o                         
   8  -4   8       1627.71       1691.59        65.40 o                         
   9  -4   8        100.54         80.94        39.59 o                         
  10  -4   8        377.19        324.16        51.45 o                         
  -8  -3   8         52.86         95.92        62.10 o                         
  -7  -3   8         36.65          0.00        31.10 o                         
  -6  -3   8       1086.99       1168.38        45.83 o                         
  -5  -3   8         12.79         17.17        15.54 o                         
  -4  -3   8        817.68        839.63        29.28 o                         
  -3  -3   8         42.64         29.03        11.68 o                         
  -2  -3   8        358.68        371.12        16.25 o                         
  -1  -3   8        147.47        161.96        12.42 o                         
   0  -3   8       3620.24       3456.24        59.53 o                         
   1  -3   8        168.50        183.98        13.44 o                         
   2  -3   8       1410.31       1365.74        23.05 o                         
   3  -3   8        192.11        205.63        13.46 o                         
   4  -3   8        739.14        714.29        19.26 o                         
   5  -3   8          9.84          0.00        11.31 o                         
   6  -3   8        413.03        458.71        19.60 o                         
   7  -3   8        126.64        116.84        17.49 o                         
   8  -3   8        546.24        613.02        35.68 o                         
   9  -3   8          3.67         24.37        28.18 o                         
  10  -3   8        307.77        283.17        51.89 o                         
  -9  -2   8         17.09          0.00        44.82 o                         
  -8  -2   8       1109.62       1101.82       134.36 o                         
  -7  -2   8          0.15          0.00        30.36 o                         
  -6  -2   8          7.89          9.31        17.66 o                         
  -5  -2   8         16.18         11.00        15.86 o                         
  -4  -2   8        527.29        543.86        21.42 o                         
  -3  -2   8        369.57        409.71        17.56 o                         
  -2  -2   8       2082.58       2075.40        45.49 o                         
  -1  -2   8        309.83        323.18        12.14 o                         
   0  -2   8         44.43         64.21         8.22 o                         
   1  -2   8         76.17         93.59         8.73 o                         
   2  -2   8        566.90        601.75        16.36 o                         
   3  -2   8        735.31        799.93        19.84 o                         
   4  -2   8       2493.83       2565.75        40.25 o                         
   5  -2   8         36.97         38.78        11.39 o                         
   6  -2   8        599.34        620.79        23.63 o                         
   7  -2   8        524.34        513.99        26.79 o                         
   8  -2   8        514.87        569.29        31.84 o                         
   9  -2   8         85.44        100.49        31.98 o                         
  10  -2   8        572.06        588.85        54.97 o                         
  11  -2   8         34.16         87.91        43.05 o                         
  -9  -1   8         14.58          0.00        52.03 o                         
  -8  -1   8         72.58         89.40        31.42 o                         
  -7  -1   8        411.97        438.24        31.19 o                         
  -6  -1   8          5.05          7.58        16.41 o                         
  -5  -1   8         43.51         56.66        14.77 o                         
  -4  -1   8       1405.03       1424.38        30.92 o                         
  -3  -1   8          4.14          0.00         9.55 o                         
  -2  -1   8        203.38        224.94        12.02 o                         
  -1  -1   8          8.01          7.18         8.76 o                         
   0  -1   8       2755.64       2754.78        36.19 o                         
   1  -1   8        975.67        982.68        18.35 o                         
   2  -1   8        695.97        690.09        16.83 o                         
   3  -1   8        984.47       1042.59        23.90 o                         
   4  -1   8        721.86        705.34        19.22 o                         
   5  -1   8        319.15        306.29        14.13 o                         
   6  -1   8       2277.11       2299.73        46.58 o                         
   7  -1   8         15.23          0.54        15.35 o                         
   8  -1   8        107.18        109.39        19.27 o                         
   9  -1   8          5.39          0.00        21.39 o                         
  10  -1   8        594.81        612.40        54.64 o                         
  11  -1   8         35.82          0.00        43.28 o                         
  -9   0   8          4.15         14.75        53.59 o                         
  -8   0   8        981.48       1041.60        59.79 o                         
  -7   0   8        120.00        116.17        24.22 o                         
  -6   0   8       1052.70       1165.98        35.30 o                         
  -5   0   8         53.87         59.12        22.46 o                         
  -4   0   8       2219.21       2183.54        40.57 o                         
  -3   0   8        290.04        335.60        15.97 o                         
  -2   0   8        397.04        414.18        16.25 o                         
  -1   0   8         45.53         16.11         8.96 o                         
   0   0   8       2625.33       2425.45        35.67 o                         
   1   0   8       3402.18       3683.15        47.48 o                         
   2   0   8         18.96          2.91         8.60 o                         
   3   0   8        354.79        442.47        17.12 o                         
   4   0   8       2986.85       2962.89        40.53 o                         
   5   0   8       3670.45       3842.39        51.35 o                         
   6   0   8       3492.58       3603.85        56.70 o                         
   7   0   8        192.45        195.36        17.40 o                         
   8   0   8          5.38          6.74        16.91 o                         
   9   0   8         41.22         15.49        22.85 o                         
  10   0   8        423.27        505.09        51.13 o                         
  11   0   8          2.68          0.00        42.75 o                         
  -9   1   8         10.27          0.00        44.22 o                         
  -8   1   8         50.72         43.89        27.90 o                         
  -7   1   8        414.18        454.99        36.08 o                         
  -6   1   8       1268.25       1217.63        36.75 o                         
  -5   1   8         29.71         50.00        16.10 o                         
  -4   1   8       2506.08       2480.67        43.39 o                         
  -3   1   8        215.61        253.85        12.49 o                         
  -2   1   8          5.24          0.00        10.36 o                         
  -1   1   8         26.24          7.57         9.33 o                         
   0   1   8       1725.68       1667.80        28.50 o                         
   1   1   8        901.27        914.17        18.95 o                         
   2   1   8       1479.02       1547.32        25.89 o                         
   3   1   8         10.37         15.56         9.12 o                         
   4   1   8        772.10        748.83        20.69 o                         
   5   1   8         13.42         13.65        10.29 o                         
   6   1   8       1800.91       1837.74        34.47 o                         
   7   1   8         21.09          3.95        13.78 o                         
   8   1   8          6.20         13.88        17.28 o                         
   9   1   8        625.58        526.16        36.44 o                         
  10   1   8        219.93        238.96        43.77 o                         
  11   1   8        151.25        101.69        42.11 o                         
  -9   2   8         48.11         41.65        49.20 o                         
  -8   2   8        317.88        302.17        52.02 o                         
  -7   2   8         44.92         64.38        22.96 o                         
  -6   2   8        818.27        836.98        33.87 o                         
  -5   2   8          5.98          0.03        13.55 o                         
  -4   2   8        311.08        335.58        18.94 o                         
  -3   2   8        155.44        189.03        15.25 o                         
  -2   2   8       1215.81       1177.76        23.97 o                         
  -1   2   8       2577.99       2827.16        38.63 o                         
   0   2   8       3020.41       3013.90        41.10 o                         
   1   2   8         16.61         13.87         8.88 o                         
   2   2   8       2133.51       2018.00        32.11 o                         
   3   2   8        731.49        773.85        18.06 o                         
   4   2   8         20.43          0.00        10.12 o                         
   5   2   8        208.92        252.87        14.85 o                         
   6   2   8        809.03        825.38        27.72 o                         
   7   2   8         45.59         33.39        14.31 o                         
   8   2   8        337.90        335.82        23.36 o                         
   9   2   8         65.36         74.11        28.17 o                         
  10   2   8        879.07        854.11        52.34 o                         
  11   2   8         94.47        117.48        43.31 o                         
  -9   3   8          8.53          0.00        39.30 o                         
  -8   3   8        570.62        618.91        70.80 o                         
  -7   3   8          0.56         10.11        21.15 o                         
  -6   3   8        812.92        775.05        32.11 o                         
  -5   3   8          1.74         10.92        14.16 o                         
  -4   3   8       5008.89       5292.73        77.62 o                         
  -3   3   8        813.90        902.01        25.70 o                         
  -2   3   8       2470.85       2487.21        39.04 o                         
  -1   3   8         49.12         57.64        10.91 o                         
   0   3   8        539.61        488.80        16.58 o                         
   1   3   8       1133.81       1203.43        24.27 o                         
   2   3   8       4073.20       3982.26        51.46 o                         
   3   3   8        134.43        134.32        11.31 o                         
   4   3   8        332.94        320.02        15.15 o                         
   5   3   8         17.04         21.51        11.22 o                         
   6   3   8        627.81        660.82        23.30 o                         
   7   3   8         85.18         72.44        16.14 o                         
   8   3   8        824.70        911.04        41.52 o                         
   9   3   8         76.66         67.72        24.76 o                         
  10   3   8        292.37        284.08        41.05 o                         
  11   3   8         24.82          0.00        44.42 o                         
  -9   4   8         56.75          0.00        36.47 o                         
  -8   4   8        722.31        674.05        56.28 o                         
  -7   4   8        101.08         98.07        27.62 o                         
  -6   4   8       1167.61       1133.52        43.50 o                         
  -5   4   8        649.88        677.35        31.11 o                         
  -4   4   8        515.82        600.85        25.43 o                         
  -3   4   8        555.27        583.22        22.92 o                         
  -2   4   8         87.22         66.55        12.66 o                         
  -1   4   8         93.56         92.72        12.13 o                         
   0   4   8       1066.83       1057.08        23.98 o                         
   1   4   8        526.37        576.87        18.94 o                         
   2   4   8        871.91        822.47        28.98 o                         
   3   4   8        471.50        502.24        17.32 o                         
   4   4   8       1359.75       1353.18        26.55 o                         
   5   4   8        256.76        267.07        16.21 o                         
   6   4   8        754.55        749.90        25.86 o                         
   7   4   8         36.25         17.59        15.63 o                         
   8   4   8        111.47        135.12        21.27 o                         
   9   4   8        117.87        105.45        25.79 o                         
  10   4   8        137.10        149.83        37.44 o                         
  11   4   8         96.42         63.29        47.06 o                         
  -9   5   8         14.02          0.00        37.12 o                         
  -8   5   8         58.50         81.11        35.81 o                         
  -7   5   8         65.42         45.45        33.68 o                         
  -6   5   8        167.73        168.69        23.19 o                         
  -5   5   8        106.23         91.29        17.87 o                         
  -4   5   8        136.68        171.70        19.00 o                         
  -3   5   8        510.25        538.01        25.58 o                         
  -2   5   8        306.17        337.07        18.27 o                         
  -1   5   8        145.28        155.25        13.83 o                         
   0   5   8       4318.76       4451.63        68.96 o                         
   1   5   8         13.95         42.79        11.29 o                         
   2   5   8       6349.76       6387.25        78.87 o                         
   3   5   8          2.36          6.88         9.39 o                         
   4   5   8        285.78        278.52        16.31 o                         
   5   5   8       1064.58       1136.66        28.75 o                         
   6   5   8         10.42          3.26        14.28 o                         
   7   5   8         68.71         54.06        18.91 o                         
   8   5   8          3.83         21.07        20.70 o                         
   9   5   8         75.66         61.23        24.64 o                         
  10   5   8        306.13        278.52        57.46 o                         
  11   5   8          5.48         35.94        60.23 o                         
  -9   6   8        209.18        177.19        52.56 o                         
  -8   6   8          3.01          0.00        37.16 o                         
  -7   6   8        140.56        156.02        33.96 o                         
  -6   6   8       1274.11       1224.98        42.96 o                         
  -5   6   8          0.39          4.38        17.80 o                         
  -4   6   8        446.06        478.28        27.78 o                         
  -3   6   8         44.62         70.88        16.81 o                         
  -2   6   8        188.32        205.65        16.96 o                         
  -1   6   8        106.11        101.65        14.66 o                         
   0   6   8       5809.68       5813.27        74.47 o                         
   1   6   8         91.50         92.55        13.18 o                         
   2   6   8       1925.96       1901.30        34.55 o                         
   3   6   8         24.05         11.24        11.84 o                         
   4   6   8        636.04        596.21        23.04 o                         
   5   6   8        489.65        508.88        22.87 o                         
   6   6   8       4818.59       4787.09        83.78 o                         
   7   6   8        566.39        533.43        29.53 o                         
   8   6   8        557.19        608.31        34.51 o                         
   9   6   8         17.72          0.00        28.46 o                         
  10   6   8        677.00        577.44        58.02 o                         
  11   6   8         42.57         85.24        58.61 o                         
  -9   7   8          4.99         26.19        46.92 o                         
  -8   7   8         22.01          7.02        45.40 o                         
  -7   7   8         12.04         14.29        36.63 o                         
  -6   7   8         26.69          0.00        23.03 o                         
  -5   7   8         82.61         94.40        22.15 o                         
  -4   7   8        542.87        587.31        30.91 o                         
  -3   7   8         45.70         44.90        17.46 o                         
  -2   7   8        459.61        505.47        22.73 o                         
  -1   7   8        296.73        338.72        21.19 o                         
   0   7   8       2075.40       1927.43        38.64 o                         
   1   7   8        290.61        288.67        18.16 o                         
   2   7   8       1462.86       1451.01        33.16 o                         
   3   7   8         48.16         44.51        13.95 o                         
   4   7   8        804.24        796.46        29.09 o                         
   5   7   8        122.27        126.36        17.52 o                         
   6   7   8        681.45        724.30        31.04 o                         
   7   7   8         53.33         23.61        18.62 o                         
   8   7   8        343.12        385.88        40.96 o                         
   9   7   8        430.77        420.07        59.99 o                         
  10   7   8         85.91        136.93        49.69 o                         
  -8   8   8        175.19        165.88        49.52 o                         
  -7   8   8         16.09          0.00        40.17 o                         
  -6   8   8        329.63        343.47        36.87 o                         
  -5   8   8         63.08         30.69        24.30 o                         
  -4   8   8        654.75        693.63        34.35 o                         
  -3   8   8        616.63        612.18        33.46 o                         
  -2   8   8         75.93         70.05        19.47 o                         
  -1   8   8        623.35        599.45        29.61 o                         
   0   8   8        730.46        715.33        27.58 o                         
   1   8   8          9.08         13.43        14.50 o                         
   2   8   8       1439.77       1500.55        38.57 o                         
   3   8   8          0.56          0.00        14.00 o                         
   4   8   8        780.33        772.11        28.27 o                         
   5   8   8        423.08        423.54        24.69 o                         
   6   8   8        114.00        128.02        24.76 o                         
   7   8   8        490.86        417.31        30.84 o                         
   8   8   8        367.64        402.24        39.99 o                         
   9   8   8         39.77         29.99        53.67 o                         
  10   8   8         59.90         58.29        48.22 o                         
  -8   9   8        673.44        536.19        98.69 o                         
  -7   9   8          0.48          0.00        48.37 o                         
  -6   9   8        109.06        154.92        45.89 o                         
  -5   9   8         17.74         11.74        25.15 o                         
  -4   9   8       1141.09       1150.11        42.60 o                         
  -3   9   8        402.76        312.82        25.83 o                         
  -2   9   8       4354.81       4333.28        82.42 o                         
  -1   9   8       1769.79       1751.73        43.67 o                         
   0   9   8       2078.38       2029.10        44.73 o                         
   1   9   8          4.90          0.00        15.16 o                         
   2   9   8        851.07        754.58        29.46 o                         
   3   9   8        132.46        103.85        17.64 o                         
   4   9   8        168.36        209.35        21.44 o                         
   5   9   8        111.40        102.67        20.99 o                         
   6   9   8        391.24        443.01        29.17 o                         
   7   9   8         40.32         27.83        28.49 o                         
   8   9   8       1130.08       1252.79        71.50 o                         
   9   9   8         15.31         42.45        48.57 o                         
  -7  10   8         93.21         75.46        68.71 o                         
  -6  10   8         80.65         30.69        45.45 o                         
  -5  10   8         41.07         41.20        35.60 o                         
  -4  10   8        812.37        800.31        53.61 o                         
  -3  10   8         26.00         34.73        21.38 o                         
  -2  10   8        664.66        684.42        36.09 o                         
  -1  10   8         60.28         16.36        18.01 o                         
   0  10   8        358.80        340.61        23.71 o                         
   1  10   8        139.14        107.78        18.78 o                         
   2  10   8        646.86        616.00        28.74 o                         
   3  10   8        350.44        367.37        27.98 o                         
   4  10   8        332.89        322.85        28.17 o                         
   5  10   8        172.01        146.96        34.35 o                         
   6  10   8        903.12        903.81        52.87 o                         
   7  10   8         53.24         53.21        33.22 o                         
   8  10   8         79.33         62.09        39.79 o                         
   9  10   8         92.51        117.13        49.27 o                         
  -7  11   8          0.71          0.00        92.60 o                         
  -6  11   8        105.62        110.17        58.69 o                         
  -5  11   8          6.95          0.00        46.22 o                         
  -4  11   8        496.24        536.07        53.72 o                         
  -3  11   8          0.00          0.00        27.24 o                         
  -2  11   8         21.20         29.99        25.24 o                         
  -1  11   8         11.89          0.00        19.41 o                         
   0  11   8        824.09        786.35        38.70 o                         
   1  11   8         20.30         40.96        19.68 o                         
   2  11   8        181.56        243.49        25.98 o                         
   3  11   8        527.08        540.18        34.81 o                         
   4  11   8        157.63        167.95        30.75 o                         
   5  11   8         25.60         28.27        28.71 o                         
   6  11   8       1097.69       1083.79        67.10 o                         
   7  11   8         73.16        110.12        39.97 o                         
   8  11   8         52.46         28.16        40.29 o                         
  -6  12   8         76.93          0.00        95.35 o                         
  -5  12   8          0.09         30.34        49.69 o                         
  -4  12   8        397.09        423.34        75.49 o                         
  -3  12   8          2.03         62.81        42.80 o                         
  -2  12   8        248.40        226.44        63.59 o                         
  -1  12   8         24.86          0.00        37.57 o                         
   0  12   8        937.63        981.36        59.96 o                         
   1  12   8        192.02        144.04        34.27 o                         
   2  12   8        467.38        474.98        43.66 o                         
   3  12   8         22.12         46.35        28.30 o                         
   4  12   8        603.90        615.19        61.06 o                         
   5  12   8         12.14         52.66        35.96 o                         
   6  12   8        430.14        422.48        59.29 o                         
   7  12   8          8.06         49.39        54.85 o                         
  -4  13   8        605.41        586.77        66.57 o                         
  -3  13   8         19.83          0.00        42.27 o                         
  -2  13   8        215.69        389.75        90.52 o                         
  -1  13   8        179.21        175.53        46.35 o                         
   0  13   8         73.74         78.62        42.75 o                         
   1  13   8          0.06          0.00        50.79 o                         
   2  13   8        366.84        377.64        59.46 o                         
   3  13   8          3.65        109.30        43.10 o                         
   4  13   8        205.85        170.03        47.24 o                         
   5  13   8         84.25         11.24        44.81 o                         
   6  13   8        197.22        211.16        60.51 o                         
  -3  14   8          0.11         72.48       154.95 o                         
  -2  14   8        286.45        437.59        72.40 o                         
  -1  14   8        320.23        324.63        65.92 o                         
   0  14   8        107.21         28.85        51.00 o                         
   1  14   8          4.01          0.00        47.09 o                         
   2  14   8        494.27        546.10        71.91 o                         
   3  14   8         17.37          7.41        50.79 o                         
   4  14   8        381.71        377.15        70.85 o                         
  -2  -9   9          1.49          5.29        68.30 o                         
  -1  -9   9        243.45        220.04        86.18 o                         
   0  -9   9         17.01          0.00        63.72 o                         
   3  -9   9        372.38        355.09        66.73 o                         
   4  -9   9          1.29          0.00        20.19 o                         
   5  -9   9        431.90        269.10        44.38 o                         
  -4  -8   9          4.08          0.00        26.29 o                         
  -3  -8   9        140.88        126.22        60.05 o                         
  -2  -8   9         29.77         15.01        49.07 o                         
  -1  -8   9       1420.99       1502.11       116.21 o                         
   0  -8   9         52.10         58.51        44.51 o                         
   1  -8   9        530.33        586.78        93.06 o                         
   2  -8   9         30.26         37.13        63.26 o                         
   3  -8   9        731.65        662.84        40.64 o                         
   4  -8   9         73.07         49.34        19.56 o                         
   5  -8   9        568.24        496.79        44.57 o                         
   6  -8   9         90.63         84.39        36.29 o                         
  -5  -7   9        293.78        310.27        41.69 o                         
  -4  -7   9         30.57         41.54        32.48 o                         
  -3  -7   9        696.46        800.49        79.61 o                         
  -2  -7   9         48.89         57.63        48.78 o                         
  -1  -7   9        685.62        762.23        72.77 o                         
   0  -7   9          4.00          0.00        37.44 o                         
   1  -7   9       1354.85       1488.81       132.94 o                         
   2  -7   9        148.11        177.07        26.35 o                         
   3  -7   9        234.67        239.15        18.72 o                         
   4  -7   9        110.70        113.37        21.58 o                         
   5  -7   9         54.77         50.58        21.27 o                         
   6  -7   9        390.79        414.56        40.58 o                         
   7  -7   9         91.51         66.39        40.21 o                         
  -6  -6   9          6.30          0.00        32.37 o                         
  -5  -6   9        400.58        345.02        37.49 o                         
  -4  -6   9         67.70         35.08        16.10 o                         
  -3  -6   9        298.50        317.15        23.44 o                         
  -2  -6   9        327.55        252.79        57.86 o                         
  -1  -6   9        458.85        476.28       116.67 o                         
   0  -6   9         13.87         70.44        67.62 o                         
   1  -6   9       1781.36       1878.12        96.27 o                         
   2  -6   9        272.19        212.93        24.57 o                         
   3  -6   9        117.66        106.80        14.22 o                         
   4  -6   9        393.96        378.02        22.38 o                         
   5  -6   9        205.08        200.36        22.25 o                         
   6  -6   9          1.53          0.00        24.37 o                         
   7  -6   9        126.76        125.59        35.67 o                         
   8  -6   9        373.85        389.14        49.96 o                         
  -7  -5   9        146.92         32.62        44.32 o                         
  -6  -5   9         51.50         66.64        54.79 o                         
  -5  -5   9        802.18        780.67        41.00 o                         
  -4  -5   9         36.86         31.23        16.84 o                         
  -3  -5   9        556.24        550.20        21.26 o                         
  -2  -5   9         89.59         94.66        22.35 o                         
  -1  -5   9         61.92         26.96        58.45 o                         
   0  -5   9         56.24         89.39        52.26 o                         
   1  -5   9         84.70        101.67        19.36 o                         
   2  -5   9         27.95         28.54        14.71 o                         
   3  -5   9         55.62         77.75        13.37 o                         
   4  -5   9        539.47        519.03        25.04 o                         
   5  -5   9        692.23        692.67        28.47 o                         
   6  -5   9         51.20         44.10        22.61 o                         
   7  -5   9       1027.14       1062.98        49.11 o                         
   8  -5   9        646.16        666.50        45.61 o                         
   9  -5   9        914.90        900.98        67.92 o                         
  -7  -4   9         46.91          0.00        34.78 o                         
  -6  -4   9         19.59          1.34        25.49 o                         
  -5  -4   9        356.69        392.16        35.79 o                         
  -4  -4   9        201.05        183.41        20.47 o                         
  -3  -4   9         57.82         72.59        14.72 o                         
  -2  -4   9        137.86        128.89        13.80 o                         
  -1  -4   9       1967.51       1930.88        43.67 o                         
   0  -4   9        291.81        252.35        15.55 o                         
   1  -4   9       5172.77       5169.61        84.49 o                         
   2  -4   9        618.59        569.20        17.82 o                         
   3  -4   9        263.38        289.90        14.93 o                         
   4  -4   9          4.17          6.45        11.77 o                         
   5  -4   9         87.08         60.33        14.99 o                         
   6  -4   9        250.13        232.49        24.07 o                         
   7  -4   9       1293.09       1320.54        50.50 o                         
   8  -4   9         75.80         75.33        30.19 o                         
   9  -4   9        269.91        249.92        39.49 o                         
  -8  -3   9         86.89        139.94        58.97 o                         
  -7  -3   9        574.70        594.03        60.38 o                         
  -6  -3   9        185.18        159.90        30.16 o                         
  -5  -3   9        244.34        266.39        26.92 o                         
  -4  -3   9         20.93         16.31        13.49 o                         
  -3  -3   9       5048.61       4932.48        72.88 o                         
  -2  -3   9        776.88        794.52        22.83 o                         
  -1  -3   9       1069.02       1026.07        23.83 o                         
   0  -3   9       2037.20       1958.56        40.31 o                         
   1  -3   9        105.34        117.50        11.39 o                         
   2  -3   9         74.59         79.44         9.37 o                         
   3  -3   9       1236.97       1169.50        27.19 o                         
   4  -3   9         12.68          3.51        11.09 o                         
   5  -3   9        452.45        455.94        23.11 o                         
   6  -3   9         61.38         65.41        15.75 o                         
   7  -3   9        475.75        458.41        26.03 o                         
   8  -3   9         18.28         18.91        25.92 o                         
   9  -3   9        447.28        547.04        48.52 o                         
  10  -3   9          1.97          0.00        40.13 o                         
  -8  -2   9          0.13         18.97        40.62 o                         
  -7  -2   9         42.76         36.76        43.09 o                         
  -6  -2   9         37.88         28.62        23.61 o                         
  -5  -2   9        454.30        500.31        28.53 o                         
  -4  -2   9         53.71         56.91        13.72 o                         
  -3  -2   9        935.45        964.78        30.01 o                         
  -2  -2   9        763.08        794.70        22.37 o                         
  -1  -2   9        152.36        141.64        11.25 o                         
   0  -2   9       2160.26       2162.21        33.68 o                         
   1  -2   9       3528.18       3439.25        48.39 o                         
   2  -2   9          0.74         22.63        10.16 o                         
   3  -2   9       1613.55       1565.24        28.68 o                         
   4  -2   9        498.88        500.02        16.72 o                         
   5  -2   9         74.84         97.02        13.31 o                         
   6  -2   9        237.86        237.38        18.19 o                         
   7  -2   9        712.79        736.39        30.53 o                         
   8  -2   9        114.10         88.29        23.89 o                         
   9  -2   9        261.82        311.97        37.79 o                         
  10  -2   9          0.02          0.00        40.37 o                         
  -9  -1   9        385.43        289.30        71.86 o                         
  -8  -1   9         13.80          0.00        50.99 o                         
  -7  -1   9        400.23        417.95        63.98 o                         
  -6  -1   9         28.80         20.33        18.74 o                         
  -5  -1   9        210.35        207.39        19.48 o                         
  -4  -1   9        293.38        285.53        18.08 o                         
  -3  -1   9        558.02        564.26        19.23 o                         
  -2  -1   9         56.51         67.60        12.49 o                         
  -1  -1   9       2463.36       2552.89        47.49 o                         
   0  -1   9        116.00        145.68        12.41 o                         
   1  -1   9        692.29        684.55        18.96 o                         
   2  -1   9         44.88         48.44         9.18 o                         
   3  -1   9       2852.01       2736.80        48.56 o                         
   4  -1   9        299.70        353.97        16.92 o                         
   5  -1   9       1071.67       1029.50        27.03 o                         
   6  -1   9        231.03        217.05        18.06 o                         
   7  -1   9        339.70        382.55        21.24 o                         
   8  -1   9         12.67          0.00        18.46 o                         
   9  -1   9        321.26        283.18        37.33 o                         
  10  -1   9         63.94        122.83        39.66 o                         
  11  -1   9         84.48         16.13        45.00 o                         
  -9   0   9         15.48         71.35        67.16 o                         
  -8   0   9        370.48        424.46        48.51 o                         
  -7   0   9        397.64        378.67        35.80 o                         
  -6   0   9        158.86        117.32        27.61 o                         
  -5   0   9       2246.57       2086.17        46.77 o                         
  -4   0   9          2.76         13.76        15.37 o                         
  -3   0   9       3264.06       3152.56        48.09 o                         
  -2   0   9         55.45         65.54        11.71 o                         
  -1   0   9        802.99        822.34        19.68 o                         
   0   0   9        199.14        247.46        13.27 o                         
   1   0   9        390.45        359.12        14.50 o                         
   2   0   9        600.62        660.42        18.11 o                         
   3   0   9       1063.57       1016.87        28.49 o                         
   4   0   9        620.18        683.41        22.60 o                         
   5   0   9        636.90        666.94        19.54 o                         
   6   0   9          4.43          9.10        17.50 o                         
   7   0   9        600.88        609.12        23.89 o                         
   8   0   9         62.38         51.31        18.43 o                         
   9   0   9         57.50         63.24        27.31 o                         
  10   0   9        568.48        551.42        60.37 o                         
  11   0   9        545.74        546.21        66.29 o                         
  -9   1   9        339.84        329.98       140.28 o                         
  -8   1   9         25.26          0.00        29.67 o                         
  -7   1   9       2397.75       2316.87        72.70 o                         
  -6   1   9          4.84          4.11        18.31 o                         
  -5   1   9       1838.87       1840.91        42.80 o                         
  -4   1   9        119.57        143.74        17.18 o                         
  -3   1   9        598.68        603.25        22.28 o                         
  -2   1   9        774.17        861.70        23.03 o                         
  -1   1   9       2027.89       2000.51        33.57 o                         
   0   1   9        399.56        448.60        16.20 o                         
   1   1   9       1208.97       1216.49        26.08 o                         
   2   1   9         73.31         59.55         8.81 o                         
   3   1   9       2267.53       2283.25        35.64 o                         
   4   1   9         55.01         38.48        10.75 o                         
   5   1   9       1331.36       1428.40        31.14 o                         
   6   1   9          3.40          3.51        12.13 o                         
   7   1   9        121.47        156.54        17.62 o                         
   8   1   9          9.25          0.00        17.17 o                         
   9   1   9        499.50        557.00        40.17 o                         
  10   1   9         17.89         27.42        36.57 o                         
  11   1   9          8.44         36.57        52.50 o                         
  -9   2   9        675.12        653.38        75.22 o                         
  -8   2   9        128.60        182.26        39.40 o                         
  -7   2   9        730.13        655.75        41.59 o                         
  -6   2   9         37.96         23.66        23.74 o                         
  -5   2   9       1770.58       1892.32        44.37 o                         
  -4   2   9         65.51         51.41        14.26 o                         
  -3   2   9       2483.90       2431.51        42.00 o                         
  -2   2   9          4.70         19.60         9.79 o                         
  -1   2   9       1128.04       1109.76        23.00 o                         
   0   2   9         43.63         39.56         9.54 o                         
   1   2   9        868.58        806.99        19.39 o                         
   2   2   9        139.70        180.89        12.83 o                         
   3   2   9        394.88        401.41        17.43 o                         
   4   2   9         24.16         19.63        10.82 o                         
   5   2   9       1693.80       1645.14        32.20 o                         
   6   2   9        263.87        305.70        18.84 o                         
   7   2   9         71.13         83.59        15.60 o                         
   8   2   9        213.76        260.61        24.50 o                         
   9   2   9        206.91        182.72        38.78 o                         
  10   2   9        369.02        420.92        63.27 o                         
  11   2   9         37.41          0.00        43.43 o                         
  -9   3   9        163.37        165.42        49.45 o                         
  -8   3   9        123.68        127.56        39.81 o                         
  -7   3   9        628.65        588.53        44.66 o                         
  -6   3   9          1.42          0.00        19.72 o                         
  -5   3   9        315.71        349.02        24.18 o                         
  -4   3   9       1030.98       1069.31        30.12 o                         
  -3   3   9         19.78         10.51        13.63 o                         
  -2   3   9         46.02         55.72        12.22 o                         
  -1   3   9         23.27          4.69        11.03 o                         
   0   3   9        572.53        624.03        22.47 o                         
   1   3   9         20.14         13.89        10.68 o                         
   2   3   9       1203.19       1226.00        27.10 o                         
   3   3   9        455.38        427.26        16.43 o                         
   4   3   9        533.16        534.20        18.36 o                         
   5   3   9       1443.21       1475.79        34.94 o                         
   6   3   9        107.92         78.81        14.20 o                         
   7   3   9        749.79        753.67        28.59 o                         
   8   3   9         17.09          0.00        18.89 o                         
   9   3   9       2396.90       2488.77        82.71 o                         
  10   3   9         16.18          0.00        37.73 o                         
  11   3   9        314.40        343.93        66.13 o                         
  -9   4   9        109.78        176.93        59.35 o                         
  -8   4   9          1.94          0.00        33.24 o                         
  -7   4   9        204.08        239.93        38.92 o                         
  -6   4   9        135.42        120.96        23.55 o                         
  -5   4   9        209.64        261.91        24.05 o                         
  -4   4   9        341.77        356.37        22.31 o                         
  -3   4   9         19.29          3.71        13.41 o                         
  -2   4   9         84.63         94.87        14.67 o                         
  -1   4   9         88.11        108.27        13.24 o                         
   0   4   9        273.92        265.34        15.69 o                         
   1   4   9       3356.36       3424.84        55.42 o                         
   2   4   9        138.05        155.01        13.98 o                         
   3   4   9       1589.73       1597.20        30.28 o                         
   4   4   9        561.78        584.99        20.76 o                         
   5   4   9       1603.14       1632.59        33.55 o                         
   6   4   9        433.04        416.93        20.48 o                         
   7   4   9       1892.80       1978.87        46.45 o                         
   8   4   9         42.16         42.31        20.25 o                         
   9   4   9        445.17        514.87        41.39 o                         
  10   4   9          2.41          0.00        32.29 o                         
  11   4   9        196.47        147.39        58.35 o                         
  -9   5   9        131.16        154.50        51.17 o                         
  -8   5   9          7.03         11.17        36.50 o                         
  -7   5   9        493.85        512.93        56.71 o                         
  -6   5   9        223.05        181.06        25.99 o                         
  -5   5   9        859.99        913.71        36.71 o                         
  -4   5   9         22.43         23.67        16.60 o                         
  -3   5   9        621.12        650.42        26.03 o                         
  -2   5   9        118.02        122.26        16.10 o                         
  -1   5   9        189.15        215.64        18.30 o                         
   0   5   9        110.27        107.69        13.43 o                         
   1   5   9       5444.08       5459.37        68.18 o                         
   2   5   9       1185.41       1205.91        27.52 o                         
   3   5   9        937.26        955.09        25.24 o                         
   4   5   9        510.83        543.17        21.16 o                         
   5   5   9       1559.95       1517.01        35.78 o                         
   6   5   9        100.47         92.07        18.04 o                         
   7   5   9       1459.91       1485.04        42.42 o                         
   8   5   9         32.13          0.00        21.20 o                         
   9   5   9        173.77        180.18        31.04 o                         
  10   5   9          0.09         32.47        42.53 o                         
  11   5   9        306.88        237.07        82.44 o                         
  -9   6   9        525.37        513.20        82.93 o                         
  -8   6   9          4.52         26.18        41.47 o                         
  -7   6   9         74.97         72.77        51.48 o                         
  -6   6   9        584.91        650.41        41.97 o                         
  -5   6   9        208.96        227.58        28.02 o                         
  -4   6   9         83.23         77.01        20.77 o                         
  -3   6   9        437.69        456.08        24.52 o                         
  -2   6   9          0.02          0.00        15.55 o                         
  -1   6   9         62.49         59.31        15.49 o                         
   0   6   9         25.06         28.05        13.89 o                         
   1   6   9       6638.48       6479.87        85.11 o                         
   2   6   9        518.72        537.97        22.50 o                         
   3   6   9        890.68        883.44        28.33 o                         
   4   6   9        318.95        358.37        20.16 o                         
   5   6   9       1125.41       1124.43        35.60 o                         
   6   6   9          7.13          0.00        19.49 o                         
   7   6   9        721.15        702.50        34.43 o                         
   8   6   9        175.12        147.04        26.63 o                         
   9   6   9        126.40        121.87        32.75 o                         
  10   6   9        163.91        140.24        43.28 o                         
  -8   7   9        200.00        212.32        52.37 o                         
  -7   7   9        132.68        120.84        47.75 o                         
  -6   7   9         17.32          2.06        26.37 o                         
  -5   7   9        487.18        523.51        33.84 o                         
  -4   7   9         21.94         12.70        19.18 o                         
  -3   7   9        477.65        481.17        29.00 o                         
  -2   7   9          1.63         15.80        16.19 o                         
  -1   7   9        101.48         48.51        15.51 o                         
   0   7   9        602.77        581.98        26.24 o                         
   1   7   9       1874.36       1823.29        37.96 o                         
   2   7   9          0.04          0.00        12.87 o                         
   3   7   9        999.86        994.74        30.68 o                         
   4   7   9          7.51          0.00        14.71 o                         
   5   7   9        135.61        129.10        20.68 o                         
   6   7   9          1.97          0.00        18.90 o                         
   7   7   9         99.03        100.22        25.98 o                         
   8   7   9        306.15        234.38        45.68 o                         
   9   7   9        191.22        132.17        41.01 o                         
  10   7   9          5.04          0.00        42.58 o                         
  -8   8   9          8.00          0.00        43.09 o                         
  -7   8   9        567.29        608.70        78.06 o                         
  -6   8   9         41.11         49.27        31.38 o                         
  -5   8   9        167.82        132.21        28.35 o                         
  -4   8   9          0.00         13.73        22.70 o                         
  -3   8   9       1716.68       1780.17        52.76 o                         
  -2   8   9        555.18        566.57        32.63 o                         
  -1   8   9        489.40        550.21        31.64 o                         
   0   8   9         42.46         52.37        17.82 o                         
   1   8   9        160.46        137.34        19.71 o                         
   2   8   9        138.44        123.82        18.14 o                         
   3   8   9       1255.02       1206.05        41.50 o                         
   4   8   9        146.57        132.07        19.19 o                         
   5   8   9         25.04         22.76        18.22 o                         
   6   8   9          7.29          2.61        18.32 o                         
   7   8   9       1247.96       1225.67        56.60 o                         
   8   8   9        170.97        161.84        45.99 o                         
   9   8   9        636.20        545.73        63.18 o                         
  10   8   9        111.02        103.44        49.99 o                         
  -7   9   9        767.85        686.24        81.25 o                         
  -6   9   9         14.05         20.88        42.13 o                         
  -5   9   9        216.23        224.28        34.89 o                         
  -4   9   9          1.55          0.61        22.49 o                         
  -3   9   9       2078.25       2089.54        60.70 o                         
  -2   9   9        460.72        436.17        29.17 o                         
  -1   9   9        587.09        597.44        31.34 o                         
   0   9   9         29.07         53.41        17.79 o                         
   1   9   9        500.55        513.07        29.31 o                         
   2   9   9         27.38         12.65        15.64 o                         
   3   9   9       1518.43       1433.29        41.45 o                         
   4   9   9        149.20        109.73        22.34 o                         
   5   9   9        683.54        623.18        33.55 o                         
   6   9   9          9.40          0.00        27.41 o                         
   7   9   9        905.18        892.80        55.66 o                         
   8   9   9          0.09         32.70        37.94 o                         
   9   9   9        143.77        188.36        52.70 o                         
  -7  10   9        248.80        166.97        80.17 o                         
  -6  10   9         19.66          9.94        43.67 o                         
  -5  10   9        129.86         62.04        58.98 o                         
  -4  10   9         43.44         18.01        30.20 o                         
  -3  10   9       1437.53       1356.40        52.46 o                         
  -2  10   9          0.01          0.00        20.35 o                         
  -1  10   9        310.95        362.14        29.71 o                         
   0  10   9         29.40         36.79        19.29 o                         
   1  10   9        775.41        797.23        35.59 o                         
   2  10   9        286.69        244.42        30.96 o                         
   3  10   9        320.73        322.66        33.74 o                         
   4  10   9         45.61         31.40        21.20 o                         
   5  10   9         17.79          6.57        25.08 o                         
   6  10   9        184.37        145.23        35.16 o                         
   7  10   9        248.64        279.27        45.23 o                         
   8  10   9         30.54         28.90        37.90 o                         
  -6  11   9          2.99          0.00       103.60 o                         
  -5  11   9        206.97        182.41        60.88 o                         
  -4  11   9          6.03          0.00        34.39 o                         
  -3  11   9        204.83        285.91        48.19 o                         
  -2  11   9        176.58        156.67        35.13 o                         
  -1  11   9        355.46        335.44        38.54 o                         
   0  11   9        140.82         97.56        24.93 o                         
   1  11   9        102.99        163.86        26.30 o                         
   2  11   9         24.13          4.41        23.51 o                         
   3  11   9         19.62         11.47        27.73 o                         
   4  11   9          1.55          2.23        28.27 o                         
   5  11   9        395.49        508.24        72.32 o                         
   6  11   9         38.31         80.16        37.05 o                         
   7  11   9        431.00        367.77        50.54 o                         
   8  11   9         14.08          0.00        40.12 o                         
  -5  12   9        238.66        338.97        69.82 o                         
  -4  12   9         64.68          3.98        45.81 o                         
  -3  12   9        355.53        445.04        59.88 o                         
  -2  12   9          2.37         27.71        42.20 o                         
  -1  12   9        226.10        249.93        49.96 o                         
   0  12   9          0.04          0.00        36.52 o                         
   1  12   9        309.52        361.34        52.43 o                         
   2  12   9         47.32         29.77        39.75 o                         
   3  12   9       1236.22       1167.42        77.45 o                         
   4  12   9         82.92         47.82        53.53 o                         
   5  12   9        223.26        261.64        45.53 o                         
   6  12   9         61.07         60.53        46.76 o                         
   7  12   9        240.24        229.76        48.54 o                         
  -4  13   9          1.05          0.00        44.24 o                         
  -3  13   9        523.61        656.07        70.76 o                         
  -2  13   9         15.43          0.00        39.47 o                         
  -1  13   9        536.18        504.20        64.23 o                         
   0  13   9        105.43         90.17        44.46 o                         
   1  13   9        560.13        574.73        61.11 o                         
   2  13   9        182.76        144.03        93.45 o                         
   3  13   9        496.00        515.58        61.66 o                         
   4  13   9         69.13         18.53        43.58 o                         
   5  13   9         48.87         39.42        40.45 o                         
   6  13   9          0.24          4.85        65.96 o                         
  -2  14   9        315.70        348.73        60.47 o                         
  -1  14   9        104.71        122.75        49.54 o                         
   0  14   9         19.68         33.98        44.71 o                         
   1  14   9        129.68        158.06        48.42 o                         
   2  14   9         12.05          0.00        47.48 o                         
   3  14   9        296.78        235.44        63.44 o                         
   4  14   9          6.15         51.26        54.56 o                         
  -3  -8  10          0.43         12.38        77.47 o                         
  -2  -8  10        483.31        584.03       111.40 o                         
  -1  -8  10         69.31        128.36        68.30 o                         
   3  -8  10         81.71         72.51        22.50 o                         
   4  -8  10          7.51         37.10        21.10 o                         
   5  -8  10         46.06         87.93        37.31 o                         
  -4  -7  10        109.99        132.87        29.58 o                         
  -3  -7  10          0.73          0.00        65.32 o                         
  -2  -7  10        105.63         66.87        50.34 o                         
  -1  -7  10         97.44         82.82        49.01 o                         
   0  -7  10        475.63        673.02        68.53 o                         
   1  -7  10          7.26          4.39        39.68 o                         
   3  -7  10          5.19          0.00        17.21 o                         
   4  -7  10        605.70        620.98        59.91 o                         
   5  -7  10          8.52          0.00        22.40 o                         
   6  -7  10        136.86        136.43        43.83 o                         
   7  -7  10         13.10          0.00        62.46 o                         
  -5  -6  10        118.66        130.66        26.06 o                         
  -4  -6  10        678.83        664.52        37.87 o                         
  -3  -6  10         18.14         28.37        18.58 o                         
  -2  -6  10        266.70        342.51       121.94 o                         
  -1  -6  10         17.55          0.00        42.62 o                         
   0  -6  10        809.31        877.59        72.21 o                         
   1  -6  10         17.35          0.00        34.49 o                         
   2  -6  10        855.95        821.96        41.04 o                         
   3  -6  10          2.32         23.14        12.79 o                         
   4  -6  10        878.89        896.94        30.87 o                         
   5  -6  10          3.38          0.00        19.38 o                         
   6  -6  10        411.57        422.90        42.02 o                         
   7  -6  10         59.07         26.32        41.69 o                         
   8  -6  10        543.81        514.66        61.54 o                         
  -6  -5  10         84.24        115.04        77.24 o                         
  -5  -5  10         97.60         62.30        24.67 o                         
  -4  -5  10          6.50          0.00        16.24 o                         
  -3  -5  10        131.76        112.60        16.63 o                         
  -2  -5  10         28.18         38.84        21.04 o                         
  -1  -5  10          2.77          0.00        20.74 o                         
   0  -5  10       2015.60       1921.24       135.69 o                         
   1  -5  10        478.22        474.19        29.32 o                         
   2  -5  10        263.38        287.41        14.76 o                         
   3  -5  10         58.68         61.30        16.16 o                         
   4  -5  10        220.93        222.51        20.42 o                         
   5  -5  10          0.28          0.00        18.94 o                         
   6  -5  10        633.16        668.94        41.35 o                         
   7  -5  10          1.14          0.00        18.12 o                         
   8  -5  10        448.16        492.31        52.28 o                         
  -7  -4  10         18.36          0.00        53.18 o                         
  -6  -4  10        160.32        139.51        43.26 o                         
  -5  -4  10          4.49         30.37        21.80 o                         
  -4  -4  10        774.10        786.10        30.13 o                         
  -3  -4  10         52.11         67.80        15.30 o                         
  -2  -4  10        321.81        343.55        18.13 o                         
  -1  -4  10        150.93        167.08        18.33 o                         
   0  -4  10        296.86        306.09        18.19 o                         
   1  -4  10        121.23         94.59        13.04 o                         
   2  -4  10         45.77         62.40        11.77 o                         
   3  -4  10         47.53         51.06        12.90 o                         
   4  -4  10        418.92        419.55        20.86 o                         
   5  -4  10        147.53        137.80        20.12 o                         
   6  -4  10        953.05        904.43        34.68 o                         
   7  -4  10          1.96         12.39        24.13 o                         
   8  -4  10        154.10        101.38        30.49 o                         
   9  -4  10         73.19         81.46        34.68 o                         
  -7  -3  10          0.17          0.00        56.33 o                         
  -6  -3  10        534.14        513.90        50.19 o                         
  -5  -3  10        140.04        103.44        23.80 o                         
  -4  -3  10       1325.10       1341.02        41.54 o                         
  -3  -3  10        323.08        295.67        20.22 o                         
  -2  -3  10          3.87          0.00        12.58 o                         
  -1  -3  10       1911.48       1793.60        34.32 o                         
   0  -3  10       1715.65       1689.17        32.04 o                         
   1  -3  10        725.99        711.13        25.69 o                         
   2  -3  10       1516.61       1477.76        31.64 o                         
   3  -3  10        385.51        394.83        18.93 o                         
   4  -3  10        905.75        907.32        25.43 o                         
   5  -3  10        457.51        472.00        17.55 o                         
   6  -3  10        736.50        724.34        26.45 o                         
   7  -3  10         61.17         33.28        26.31 o                         
   8  -3  10        617.45        612.74        46.68 o                         
   9  -3  10         10.09          0.00        32.15 o                         
  -8  -2  10        390.23        364.07        57.07 o                         
  -7  -2  10          0.90         13.80        38.16 o                         
  -6  -2  10         52.11         29.04        30.62 o                         
  -5  -2  10       1621.93       1703.02        61.23 o                         
  -4  -2  10        128.47        129.88        16.94 o                         
  -3  -2  10        173.62        170.59        19.56 o                         
  -2  -2  10        537.57        573.47        21.25 o                         
  -1  -2  10         96.32         90.08        13.14 o                         
   0  -2  10       2974.47       2940.59        46.85 o                         
   1  -2  10        121.58        105.36        12.54 o                         
   2  -2  10       1842.48       1818.41        36.16 o                         
   3  -2  10        417.40        393.97        17.47 o                         
   4  -2  10       1035.28        942.24        23.05 o                         
   5  -2  10          3.49          0.00        10.81 o                         
   6  -2  10        307.86        310.33        20.22 o                         
   7  -2  10        228.56        209.82        24.12 o                         
   8  -2  10        340.72        374.94        39.20 o                         
   9  -2  10         64.66         79.45        35.44 o                         
  10  -2  10        125.91        136.53        46.14 o                         
  -8  -1  10        125.35         99.04        52.83 o                         
  -7  -1  10        243.07        208.32        46.90 o                         
  -6  -1  10        174.39        158.80        43.06 o                         
  -5  -1  10         36.37         43.96        16.74 o                         
  -4  -1  10       3977.89       3934.53        63.08 o                         
  -3  -1  10        689.20        707.13        25.94 o                         
  -2  -1  10       1294.96       1293.68        31.10 o                         
  -1  -1  10        457.82        438.85        19.88 o                         
   0  -1  10        129.34        129.15        13.34 o                         
   1  -1  10         60.03         48.70        11.94 o                         
   2  -1  10       1782.53       1738.39        31.26 o                         
   3  -1  10         12.18          3.26        10.00 o                         
   4  -1  10         68.17         61.13        14.93 o                         
   5  -1  10          4.70          8.61        13.20 o                         
   6  -1  10        124.41        148.61        16.66 o                         
   7  -1  10         18.67          7.74        17.34 o                         
   8  -1  10        263.14        250.57        30.93 o                         
   9  -1  10         15.38         16.46        29.71 o                         
  10  -1  10        303.37        325.13        52.74 o                         
  -8   0  10       1229.11       1277.56        63.42 o                         
  -7   0  10        679.19        638.58        45.81 o                         
  -6   0  10       1234.13       1302.70        55.51 o                         
  -5   0  10         47.42         11.96        19.95 o                         
  -4   0  10       2037.72       2055.68        44.36 o                         
  -3   0  10        237.83        240.64        16.87 o                         
  -2   0  10        755.95        737.14        21.92 o                         
  -1   0  10        933.61        993.56        22.36 o                         
   0   0  10        271.44        318.93        15.22 o                         
   1   0  10        282.42        286.81        13.50 o                         
   2   0  10       1386.77       1475.39        27.54 o                         
   3   0  10         52.06         33.08        11.44 o                         
   4   0  10        406.55        442.90        21.32 o                         
   5   0  10          1.14          0.00        14.05 o                         
   6   0  10        695.11        713.92        26.06 o                         
   7   0  10         66.79         50.29        16.28 o                         
   8   0  10         91.89         46.40        22.66 o                         
   9   0  10         13.78          0.00        32.96 o                         
  10   0  10        498.32        631.94        65.10 o                         
  -8   1  10        662.47        632.21        57.12 o                         
  -7   1  10        148.30        172.61        30.36 o                         
  -6   1  10        103.01         77.31        31.22 o                         
  -5   1  10         31.73         12.19        18.12 o                         
  -4   1  10       1957.02       2028.69        43.96 o                         
  -3   1  10          6.45         17.22        13.95 o                         
  -2   1  10        870.70        904.45        24.57 o                         
  -1   1  10       1139.27       1211.58        28.39 o                         
   0   1  10        687.95        761.14        23.21 o                         
   1   1  10        217.94        229.20        14.86 o                         
   2   1  10       1026.50       1092.01        27.31 o                         
   3   1  10         62.39         72.10        12.97 o                         
   4   1  10       1001.54       1043.32        24.46 o                         
   5   1  10        162.06        184.16        15.32 o                         
   6   1  10        682.80        703.09        27.17 o                         
   7   1  10         19.92         33.11        18.17 o                         
   8   1  10         13.34          0.00        20.15 o                         
   9   1  10        344.70        400.09        47.38 o                         
  10   1  10        263.51        315.65        69.61 o                         
  -8   2  10         49.06          0.54        46.66 o                         
  -7   2  10          5.11          0.00        29.91 o                         
  -6   2  10        593.18        543.09        40.17 o                         
  -5   2  10         13.39         15.09        20.08 o                         
  -4   2  10        458.39        461.31        22.47 o                         
  -3   2  10          8.66          0.00        11.07 o                         
  -2   2  10        625.42        614.46        22.87 o                         
  -1   2  10         41.98         36.35         9.65 o                         
   0   2  10        199.59        217.23        11.95 o                         
   1   2  10        340.29        375.96        13.95 o                         
   2   2  10         75.19         92.36        11.91 o                         
   3   2  10        127.39        148.12        14.29 o                         
   4   2  10       1574.00       1545.55        31.31 o                         
   5   2  10          0.33          0.00        11.62 o                         
   6   2  10        177.65        192.17        17.57 o                         
   7   2  10         30.60         22.10        18.43 o                         
   8   2  10       1202.49       1285.16        54.26 o                         
   9   2  10        830.78        840.39        60.79 o                         
  10   2  10       1987.25       1919.98       102.23 o                         
  11   2  10        253.65        250.56        77.63 o                         
  -8   3  10        388.79        356.68        55.93 o                         
  -7   3  10          5.87         27.30        26.25 o                         
  -6   3  10        629.18        582.25        41.65 o                         
  -5   3  10         59.31         26.04        20.93 o                         
  -4   3  10        160.54        138.35        19.23 o                         
  -3   3  10          0.00          0.00        12.91 o                         
  -2   3  10        280.89        262.52        16.06 o                         
  -1   3  10        708.24        763.66        22.35 o                         
   0   3  10         88.62         97.46        13.07 o                         
   1   3  10         19.08          3.10        10.92 o                         
   2   3  10        235.71        256.69        15.96 o                         
   3   3  10         68.84         77.37        11.58 o                         
   4   3  10       1004.92        985.03        24.59 o                         
   5   3  10        312.53        307.62        18.09 o                         
   6   3  10       3549.16       3542.94        60.76 o                         
   7   3  10        732.93        720.65        32.47 o                         
   8   3  10       3622.41       3598.69        96.99 o                         
   9   3  10          5.77         44.42        31.97 o                         
  10   3  10        130.12        200.22        67.39 o                         
  11   3  10         62.36         14.58        58.54 o                         
  -8   4  10        371.28        330.73        55.11 o                         
  -7   4  10        332.40        418.77        54.12 o                         
  -6   4  10        586.19        679.98        53.67 o                         
  -5   4  10         37.88         32.17        22.34 o                         
  -4   4  10        479.74        540.04        27.76 o                         
  -3   4  10         57.16         48.68        15.51 o                         
  -2   4  10       1125.11       1177.13        29.40 o                         
  -1   4  10        102.47        125.96        14.31 o                         
   0   4  10        162.47        176.32        15.41 o                         
   1   4  10       1020.64        978.90        25.99 o                         
   2   4  10       1643.08       1546.68        36.85 o                         
   3   4  10         17.69         10.64        11.75 o                         
   4   4  10       1159.78       1083.75        28.29 o                         
   5   4  10        302.11        327.41        19.02 o                         
   6   4  10         78.53         74.38        15.09 o                         
   7   4  10        813.09        837.27        32.63 o                         
   8   4  10        257.44        350.79        35.62 o                         
   9   4  10        132.34         95.98        34.71 o                         
  10   4  10        224.76        136.21        49.71 o                         
  -8   5  10        472.12        450.65        53.79 o                         
  -7   5  10        235.75        291.00        51.21 o                         
  -6   5  10        618.90        683.10        53.71 o                         
  -5   5  10         95.36        109.26        25.27 o                         
  -4   5  10       1398.05       1549.79        42.32 o                         
  -3   5  10         45.81         36.53        15.59 o                         
  -2   5  10         78.15         89.85        17.32 o                         
  -1   5  10          1.59          0.00        12.50 o                         
   0   5  10       2443.01       2445.75        55.23 o                         
   1   5  10        209.23        198.04        16.64 o                         
   2   5  10        838.28        744.83        25.62 o                         
   3   5  10        587.43        546.75        21.71 o                         
   4   5  10         21.58         21.37        13.41 o                         
   5   5  10        893.95        908.18        28.34 o                         
   6   5  10        755.53        796.79        31.42 o                         
   7   5  10         79.72         74.76        18.59 o                         
   8   5  10        890.81        904.45        41.78 o                         
   9   5  10        146.96        175.96        41.89 o                         
  10   5  10        142.24        144.34        49.90 o                         
  -8   6  10        152.15        196.07        46.48 o                         
  -7   6  10         19.86         21.28        41.59 o                         
  -6   6  10        244.02        301.58        50.64 o                         
  -5   6  10          3.97          0.00        21.67 o                         
  -4   6  10        951.55        951.52        39.47 o                         
  -3   6  10         21.77          3.53        15.72 o                         
  -2   6  10       1644.09       1698.20        40.83 o                         
  -1   6  10        135.69        130.19        17.77 o                         
   0   6  10       4264.16       4161.95        64.38 o                         
   1   6  10         91.45         83.65        15.25 o                         
   2   6  10        389.60        404.48        21.60 o                         
   3   6  10         52.08         55.45        15.60 o                         
   4   6  10       1466.21       1459.57        47.10 o                         
   5   6  10       1051.30       1119.64        36.15 o                         
   6   6  10         10.12          0.00        18.97 o                         
   7   6  10        610.75        647.42        36.55 o                         
   8   6  10         69.57         66.60        26.60 o                         
   9   6  10        632.75        525.45        51.84 o                         
  10   6  10        396.47        419.58        61.03 o                         
  -8   7  10         48.76         48.20        47.02 o                         
  -7   7  10         17.37         32.60        44.94 o                         
  -6   7  10        940.72        948.79        72.63 o                         
  -5   7  10          7.71          5.82        25.62 o                         
  -4   7  10       1100.79       1162.91        42.36 o                         
  -3   7  10        111.24        123.21        20.84 o                         
  -2   7  10         22.56          4.30        17.42 o                         
  -1   7  10         30.11         40.76        18.22 o                         
   0   7  10       1528.57       1581.87        55.36 o                         
   1   7  10        544.14        589.75        29.24 o                         
   2   7  10        638.00        606.25        28.41 o                         
   3   7  10        108.76        101.87        19.39 o                         
   4   7  10        695.38        738.35        32.64 o                         
   5   7  10          2.53          7.66        20.84 o                         
   6   7  10        464.74        472.52        34.17 o                         
   7   7  10        156.69        201.14        29.62 o                         
   8   7  10        403.60        409.88        39.84 o                         
   9   7  10          0.04          0.00        34.58 o                         
  10   7  10         50.26         41.15        46.74 o                         
  -7   8  10         34.40          0.00        50.08 o                         
  -6   8  10        252.32        294.39        53.60 o                         
  -5   8  10         71.07         65.63        28.63 o                         
  -4   8  10        407.75        334.26        39.96 o                         
  -3   8  10        114.03        108.66        23.79 o                         
  -2   8  10       1255.95       1269.21        48.32 o                         
  -1   8  10        283.47        322.48        26.86 o                         
   0   8  10        717.98        773.60        36.06 o                         
   1   8  10         41.18         31.60        18.86 o                         
   2   8  10        175.41        167.14        22.85 o                         
   3   8  10        149.08         67.29        22.46 o                         
   4   8  10       1432.65       1359.64        43.16 o                         
   5   8  10        147.97        101.12        23.17 o                         
   6   8  10        992.14        953.76        45.66 o                         
   7   8  10        173.96        171.12        32.65 o                         
   8   8  10        352.17        336.70        42.83 o                         
   9   8  10         73.79         74.49        46.59 o                         
  -7   9  10         38.68         60.64        58.68 o                         
  -6   9  10         30.20          3.81        49.69 o                         
  -5   9  10          0.02          0.00        29.37 o                         
  -4   9  10       1176.52       1110.18        47.45 o                         
  -3   9  10         31.36         50.89        27.88 o                         
  -2   9  10          3.71          9.13        22.65 o                         
  -1   9  10        611.63        615.35        37.57 o                         
   0   9  10        205.29        187.97        24.62 o                         
   1   9  10         57.91         61.39        20.41 o                         
   2   9  10       1756.33       1679.22        51.41 o                         
   3   9  10         14.25         22.13        20.11 o                         
   4   9  10        522.96        526.57        32.91 o
[truncated: 120,934 more chars]
